# Supplementary material for: Molecular signature of Epstein Barr virus-positive Burkitt lymphoma and post-transplant lymphoproliferative disorder suggest different roles for Epstein Barr virus
Source: Front Microbiol. 2014 Dec 23;5:728. doi: 10.3389/fmicb.2014.00728 (PMC4274971; doi:10.3389/fmicb.2014.00728)
Supplement: Supplementary file 1 [file DataSheet1.XLS]

## Sheet: Sheet1
Supplementary Data Sheet 1: sample description of PTLD cases used in Gene Expression Profiling Analysis
Sample_ID (The present work)	Sampe_ID (GEO)	Sampe_ID (GEO)	Chip_ID (GEO)	Age at diagnosis	Sex	Disease Localisation	Graft	Immune status	Diagnosis	Subtype	Cell of origin (Lenz)	Latency profile
PTLD_1	Tumor_Case_11	GSM951426	10712	2	F	LN	Bone marrow	Immunodeficiency	M-B-PTLD	DLBCL	ABC	III
PTLD_10	Tumor_Case_20	GSM951435	10724	35	M	LN	Bone marrow	Immunodeficiency	M-B-PTLD	DLBCL	ABC	III
PTLD_11	Tumor_Case_21	GSM951436	6575	40	M	uro	Kidney	Immunodeficiency	M-B-PTLD	DLBCL	ABC	III
PTLD_12	Tumor_Case_22	GSM951437	10703	41	M	LN	Bone marrow	Immunodeficiency	M-B-PTLD	DLBCL	ABC	II
PTLD_13	Tumor_Case_23	GSM951438	6599	48	F	LN	Heart-lung	Immunodeficiency	M-B-PTLD	DLBCL	ABC	II
PTLD_14	Tumor_Case_24	GSM951439	10697	50	M	LN	Bone marrow	Immunodeficiency	M-B-PTLD	DLBCL	ABC	III
PTLD_15	Tumor_Case_25	GSM951440	6562	54	F	LN	Kidney	Immunodeficiency	M-B-PTLD	DLBCL	ABC	III
PTLD_16	Tumor_Case_26	GSM951441	10727	54	M	GALT	Heart	Immunodeficiency	M-B-PTLD	DLBCL	ABC	II
PTLD_17	Tumor_Case_27	GSM951442	10685	59	F	BALT	Lung	Immunodeficiency	M-B-PTLD	DLBCL	ABC	.
PTLD_18	Tumor_Case_28	GSM951443	10688	59	M	LN	Bone marrow	Immunodeficiency	M-B-PTLD	DLBCL	ABC	III
PTLD_19	Tumor_Case_29	GSM951444	6571	66	M	uro	Kidney	Immunodeficiency	M-B-PTLD	DLBCL	ABC	III
PTLD_2	Tumor_Case_12	GSM951427	10715	14	M	Waldeyer	Heart	Immunodeficiency	M-B-PTLD	DLBCL	ABC	III
PTLD_20	Tumor_Case_30	GSM951445	6564	66	M	LN	Kidney	Immunodeficiency	M-B-PTLD	DLBCL	ABC	III
PTLD_21	Tumor_Case_31	GSM951446	10682	72	M	LN	Liver	Immunodeficiency	M-B-PTLD	DLBCL	GCB	.
PTLD_22	Tumor_Case_32	GSM951447	6694	74	M	GALT	Heart	Immunodeficiency	M-B-PTLD	DLBCL	ABC	II
PTLD_23	Tumor_Case_33	GSM951448	6579	74	F	GALT	Kidney	Immunodeficiency	M-B-PTLD	DLBCL	ABC	II
PTLD_3	Tumor_Case_13	GSM951428	6580	15	F	LN	Heart	Immunodeficiency	M-B-PTLD	DLBCL	ABC	III
PTLD_4	Tumor_Case_14	GSM951429	10681	15	M	GALT	Liver	Immunodeficiency	M-B-PTLD	DLBCL	ABC	II
PTLD_5	Tumor_Case_15	GSM951430	6568	20	M	LN	Kidney	Immunodeficiency	M-B-PTLD	DLBCL	ABC	III
PTLD_6	Tumor_Case_16	GSM951431	10675	26	M	Waldeyer	Kidney	Immunodeficiency	M-B-PTLD	DLBCL	ABC	III
PTLD_7	Tumor_Case_17	GSM951432	10690	28	M	LN	Kidney	Immunodeficiency	M-B-PTLD	DLBCL	ABC	II
PTLD_8	Tumor_Case_18	GSM951433	10709	32	F	Waldeyer	Lung	Immunodeficiency	M-B-PTLD	DLBCL	ABC	III
PTLD_9	Tumor_Case_19	GSM951434	6593	33	F	LN	Bone marrow	Immunodeficiency	M-B-PTLD	DLBCL	ABC	II
