# Supplementary material for: Molecular signature of Epstein Barr virus-positive Burkitt lymphoma and post-transplant lymphoproliferative disorder suggest different roles for Epstein Barr virus
Source: Front Microbiol. 2014 Dec 23;5:728. doi: 10.3389/fmicb.2014.00728 (PMC4274971; doi:10.3389/fmicb.2014.00728)
Supplement: Supplementary file 2 [file DataSheet2.XLS]

## Sheet: Sheet1
Supplementary Data Sheet 2: sample description of cases used for miRNA Expression Profiling Analysis
Sample ID	Diagnosis	Subtype	EBV status
BL_005	Burkitt Lymphoma	Sporadic	Positive
BL_006	Burkitt Lymphoma	Sporadic	Positive
BL_009	Burkitt Lymphoma	Sporadic	Positive
BL_011	Burkitt Lymphoma	Sporadic	Positive
BL_013	Burkitt Lymphoma	Sporadic	Positive
BL_014	Burkitt Lymphoma	Endemic	Positive
BL_015	Burkitt Lymphoma	Endemic	Positive
BL_016	Burkitt Lymphoma	Endemic	Positive
BL_017	Burkitt Lymphoma	Endemic	Positive
BL_018	Burkitt Lymphoma	Endemic	Positive
BL_019	Burkitt Lymphoma	Endemic	Positive
BL_021	Burkitt Lymphoma	Endemic	Positive
BL_022	Burkitt Lymphoma	Immunodeficiency-related	Positive
BL_026	Burkitt Lymphoma	Immunodeficiency-related	Positive
BL_027	Burkitt Lymphoma	Immunodeficiency-related	Positive
BL_028	Burkitt Lymphoma	Immunodeficiency-related	Positive
BL_029	Burkitt Lymphoma	Immunodeficiency-related	Positive
PTLD_030	post-transplant lymphoproliferative disorders	Diffuse large B-cell lymphoma	Positive
PTLD_031	post-transplant lymphoproliferative disorders	Diffuse large B-cell lymphoma	Positive
PTLD_032	post-transplant lymphoproliferative disorders	Diffuse large B-cell lymphoma	Positive
PTLD_033	post-transplant lymphoproliferative disorders	Diffuse large B-cell lymphoma	Positive
PTLD_034	post-transplant lymphoproliferative disorders	Diffuse large B-cell lymphoma	Positive
