# Supplementary material for: Molecular signature of Epstein Barr virus-positive Burkitt lymphoma and post-transplant lymphoproliferative disorder suggest different roles for Epstein Barr virus
Source: Front Microbiol. 2014 Dec 23;5:728. doi: 10.3389/fmicb.2014.00728 (PMC4274971; doi:10.3389/fmicb.2014.00728)
Supplement: Supplementary file 3 [file DataSheet3.XLS]

## Sheet: Sheet1
Supplementary Data Sheet 3. Genes differentially expressed between EBV+ BL and EBV+ PTLD_DLBCL
Probe ID	Gene Symbol	p-Value	Fold Change	Regulation Status
1552274_at	PXK	0.00588997	2.17312	Up-regulated in EBV+ BL (Down-regulated in EBV+ PTLD_DLBCL)
1552275_s_at	PXK	3.6082911874218467E-6	2.25129	Up-regulated in EBV+ BL (Down-regulated in EBV+ PTLD_DLBCL)
1552617_a_at	RFWD2	4.7303881636577864E-4	2.3145	Up-regulated in EBV+ BL (Down-regulated in EBV+ PTLD_DLBCL)
1552691_at	ARL11	0.0169335	2.12575	Up-regulated in EBV+ BL (Down-regulated in EBV+ PTLD_DLBCL)
1552785_at	ZNF781	0.0239719	2.12385	Up-regulated in EBV+ BL (Down-regulated in EBV+ PTLD_DLBCL)
1553099_at	TIGD1	2.1326361451908356E-4	2.75189	Up-regulated in EBV+ BL (Down-regulated in EBV+ PTLD_DLBCL)
1553209_at	RNFT2	0.0486322	2.11389	Up-regulated in EBV+ BL (Down-regulated in EBV+ PTLD_DLBCL)
1553369_at	FAM129C	3.1385012764052745E-4	2.48762	Up-regulated in EBV+ BL (Down-regulated in EBV+ PTLD_DLBCL)
1553499_s_at	SERPINA9	0.00218575	2.55931	Up-regulated in EBV+ BL (Down-regulated in EBV+ PTLD_DLBCL)
1553993_s_at	MED25	0.00410376	2.10848	Up-regulated in EBV+ BL (Down-regulated in EBV+ PTLD_DLBCL)
1554067_at	C12orf66	5.451802180533764E-4	2.09463	Up-regulated in EBV+ BL (Down-regulated in EBV+ PTLD_DLBCL)
1554177_a_at	ATP5S	0.0158649	2.11892	Up-regulated in EBV+ BL (Down-regulated in EBV+ PTLD_DLBCL)
1554306_at	ITPKB	0.0415754	2.03485	Up-regulated in EBV+ BL (Down-regulated in EBV+ PTLD_DLBCL)
1554316_at	PGLS	0.0188968	2.81228	Up-regulated in EBV+ BL (Down-regulated in EBV+ PTLD_DLBCL)
1554365_a_at	PPP2R5C	1.6647997385461075E-5	2.76454	Up-regulated in EBV+ BL (Down-regulated in EBV+ PTLD_DLBCL)
1554413_s_at	RUNDC2B /// RUNDC2C	3.161465874812959E-4	2.68153	Up-regulated in EBV+ BL (Down-regulated in EBV+ PTLD_DLBCL)
1554436_a_at	REG4	4.725662127122718E-4	2.26782	Up-regulated in EBV+ BL (Down-regulated in EBV+ PTLD_DLBCL)
1554470_s_at	ZBTB44	0.00406716	2.31412	Up-regulated in EBV+ BL (Down-regulated in EBV+ PTLD_DLBCL)
1554689_a_at	NLGN4X	0.0161425	2.20856	Up-regulated in EBV+ BL (Down-regulated in EBV+ PTLD_DLBCL)
1555137_a_at	FGD6	0.00338482	2.00554	Up-regulated in EBV+ BL (Down-regulated in EBV+ PTLD_DLBCL)
1555800_at	ZNF385B	0.0142065	2.50799	Up-regulated in EBV+ BL (Down-regulated in EBV+ PTLD_DLBCL)
1555801_s_at	ZNF385B	0.00593206	2.68069	Up-regulated in EBV+ BL (Down-regulated in EBV+ PTLD_DLBCL)
1555888_at	UBR5	0.00287783	2.1832	Up-regulated in EBV+ BL (Down-regulated in EBV+ PTLD_DLBCL)
1556220_at	---	0.00229425	2.03262	Up-regulated in EBV+ BL (Down-regulated in EBV+ PTLD_DLBCL)
1556261_a_at	---	0.0371839	2.22558	Up-regulated in EBV+ BL (Down-regulated in EBV+ PTLD_DLBCL)
1556336_at	CCBL2 /// LOC100131735 /// RBMX	0.0116243	2.33489	Up-regulated in EBV+ BL (Down-regulated in EBV+ PTLD_DLBCL)
1556395_at	---	0.0240051	2.18819	Up-regulated in EBV+ BL (Down-regulated in EBV+ PTLD_DLBCL)
1556451_at	---	0.0241926	3.11421	Up-regulated in EBV+ BL (Down-regulated in EBV+ PTLD_DLBCL)
1556579_s_at	IGSF10	2.210112509485682E-4	2.28066	Up-regulated in EBV+ BL (Down-regulated in EBV+ PTLD_DLBCL)
1556813_at	---	0.0275131	2.05761	Up-regulated in EBV+ BL (Down-regulated in EBV+ PTLD_DLBCL)
1556827_at	LOC339929	0.00728204	2.59572	Up-regulated in EBV+ BL (Down-regulated in EBV+ PTLD_DLBCL)
1556888_at	---	0.00350676	2.44382	Up-regulated in EBV+ BL (Down-regulated in EBV+ PTLD_DLBCL)
1557131_at	LOC254100	0.011082	2.20425	Up-regulated in EBV+ BL (Down-regulated in EBV+ PTLD_DLBCL)
1557248_at	ZNF587	0.0473893	2.09306	Up-regulated in EBV+ BL (Down-regulated in EBV+ PTLD_DLBCL)
1557570_a_at	LOC285084	0.00148726	2.39756	Up-regulated in EBV+ BL (Down-regulated in EBV+ PTLD_DLBCL)
1557684_at	ZNF286A	0.0125394	2.37914	Up-regulated in EBV+ BL (Down-regulated in EBV+ PTLD_DLBCL)
1557954_at	CXorf15	1.6750311678826992E-4	2.01404	Up-regulated in EBV+ BL (Down-regulated in EBV+ PTLD_DLBCL)
1558075_at	LOC339047	0.0151964	3.02069	Up-regulated in EBV+ BL (Down-regulated in EBV+ PTLD_DLBCL)
1558438_a_at	---	4.517739689251687E-8	3.54313	Up-regulated in EBV+ BL (Down-regulated in EBV+ PTLD_DLBCL)
1559078_at	BCL11A	0.012977	2.13895	Up-regulated in EBV+ BL (Down-regulated in EBV+ PTLD_DLBCL)
1559291_at	C9orf14	0.0278207	2.3018	Up-regulated in EBV+ BL (Down-regulated in EBV+ PTLD_DLBCL)
1559590_at	CHDH	4.2854337938079904E-5	2.03571	Up-regulated in EBV+ BL (Down-regulated in EBV+ PTLD_DLBCL)
1559618_at	LOC100129447	0.0488774	2.13532	Up-regulated in EBV+ BL (Down-regulated in EBV+ PTLD_DLBCL)
1559672_a_at	C9orf93	0.0350544	2.01255	Up-regulated in EBV+ BL (Down-regulated in EBV+ PTLD_DLBCL)
1559681_a_at	TRIM16L	0.0443054	2.03447	Up-regulated in EBV+ BL (Down-regulated in EBV+ PTLD_DLBCL)
1560095_s_at	---	0.0345066	2.34798	Up-regulated in EBV+ BL (Down-regulated in EBV+ PTLD_DLBCL)
1560500_at	---	0.0421541	2.08821	Up-regulated in EBV+ BL (Down-regulated in EBV+ PTLD_DLBCL)
1561110_at	---	0.0484678	2.21314	Up-regulated in EBV+ BL (Down-regulated in EBV+ PTLD_DLBCL)
1562020_s_at	NT5DC4	8.436143975733599E-4	2.19833	Up-regulated in EBV+ BL (Down-regulated in EBV+ PTLD_DLBCL)
1563993_at	---	0.0038179	2.87161	Up-regulated in EBV+ BL (Down-regulated in EBV+ PTLD_DLBCL)
1565034_s_at	AFF3 /// MLL	3.989523477215463E-6	2.89871	Up-regulated in EBV+ BL (Down-regulated in EBV+ PTLD_DLBCL)
1565595_at	---	0.0294198	2.55101	Up-regulated in EBV+ BL (Down-regulated in EBV+ PTLD_DLBCL)
1565616_at	---	0.0104646	2.07092	Up-regulated in EBV+ BL (Down-regulated in EBV+ PTLD_DLBCL)
1565833_at	---	0.0199198	3.03532	Up-regulated in EBV+ BL (Down-regulated in EBV+ PTLD_DLBCL)
1565834_a_at	---	0.0297918	2.13496	Up-regulated in EBV+ BL (Down-regulated in EBV+ PTLD_DLBCL)
1566772_at	---	0.0424088	2.69899	Up-regulated in EBV+ BL (Down-regulated in EBV+ PTLD_DLBCL)
1569034_a_at	LOC440864	0.00105026	2.212	Up-regulated in EBV+ BL (Down-regulated in EBV+ PTLD_DLBCL)
1569191_at	ZNF826	0.0158787	2.054	Up-regulated in EBV+ BL (Down-regulated in EBV+ PTLD_DLBCL)
200003_s_at	RPL28	2.1608923071867725E-5	2.22003	Up-regulated in EBV+ BL (Down-regulated in EBV+ PTLD_DLBCL)
200012_x_at	LOC653737 /// LOC729402 /// RPL21	3.7143033510988223E-7	2.29895	Up-regulated in EBV+ BL (Down-regulated in EBV+ PTLD_DLBCL)
200017_at	RPS27A /// UBB /// UBC	7.24278669269423E-7	2.21616	Up-regulated in EBV+ BL (Down-regulated in EBV+ PTLD_DLBCL)
200038_s_at	RPL17	2.05570136390212E-7	2.30184	Up-regulated in EBV+ BL (Down-regulated in EBV+ PTLD_DLBCL)
200057_s_at	NONO	5.89104922603029E-4	2.13816	Up-regulated in EBV+ BL (Down-regulated in EBV+ PTLD_DLBCL)
200059_s_at	RHOA	7.106645173748593E-6	2.08338	Up-regulated in EBV+ BL (Down-regulated in EBV+ PTLD_DLBCL)
200085_s_at	TCEB2	2.4756836515694796E-4	2.15932	Up-regulated in EBV+ BL (Down-regulated in EBV+ PTLD_DLBCL)
200091_s_at	RPS25	7.056381050721666E-6	2.00866	Up-regulated in EBV+ BL (Down-regulated in EBV+ PTLD_DLBCL)
200099_s_at	LOC439992 /// RPS3A	0.00223706	2.40628	Up-regulated in EBV+ BL (Down-regulated in EBV+ PTLD_DLBCL)
200607_s_at	RAD21	1.0959324395653101E-4	2.33087	Up-regulated in EBV+ BL (Down-regulated in EBV+ PTLD_DLBCL)
200608_s_at	RAD21	1.9437356829169616E-6	2.20248	Up-regulated in EBV+ BL (Down-regulated in EBV+ PTLD_DLBCL)
200626_s_at	MATR3	8.01288105080604E-6	2.16232	Up-regulated in EBV+ BL (Down-regulated in EBV+ PTLD_DLBCL)
200642_at	SOD1	3.302395392216512E-5	2.33706	Up-regulated in EBV+ BL (Down-regulated in EBV+ PTLD_DLBCL)
200703_at	DYNLL1	1.7560851512055968E-4	2.0682	Up-regulated in EBV+ BL (Down-regulated in EBV+ PTLD_DLBCL)
200726_at	PPP1CC	1.6197824981620524E-6	2.1504	Up-regulated in EBV+ BL (Down-regulated in EBV+ PTLD_DLBCL)
200781_s_at	RPS15A	4.437228495619001E-4	2.14992	Up-regulated in EBV+ BL (Down-regulated in EBV+ PTLD_DLBCL)
200783_s_at	STMN1	0.00156292	2.00554	Up-regulated in EBV+ BL (Down-regulated in EBV+ PTLD_DLBCL)
200829_x_at	ZNF207	1.4495731945765644E-5	2.24209	Up-regulated in EBV+ BL (Down-regulated in EBV+ PTLD_DLBCL)
200943_at	HMGN1	3.402883447833909E-4	2.51436	Up-regulated in EBV+ BL (Down-regulated in EBV+ PTLD_DLBCL)
200944_s_at	HMGN1	9.235241389666598E-4	2.62128	Up-regulated in EBV+ BL (Down-regulated in EBV+ PTLD_DLBCL)
200949_x_at	RPS20	0.0148067	2.04726	Up-regulated in EBV+ BL (Down-regulated in EBV+ PTLD_DLBCL)
200965_s_at	ABLIM1	9.149581838054565E-5	2.20934	Up-regulated in EBV+ BL (Down-regulated in EBV+ PTLD_DLBCL)
201023_at	TAF7	9.104043361534779E-5	2.08751	Up-regulated in EBV+ BL (Down-regulated in EBV+ PTLD_DLBCL)
201035_s_at	HADH	0.00234329	2.33668	Up-regulated in EBV+ BL (Down-regulated in EBV+ PTLD_DLBCL)
201054_at	HNRNPA0	8.722683828609975E-8	2.4884	Up-regulated in EBV+ BL (Down-regulated in EBV+ PTLD_DLBCL)
201065_s_at	GTF2I /// GTF2IP1 /// LOC100093631	6.536479101180351E-6	2.71772	Up-regulated in EBV+ BL (Down-regulated in EBV+ PTLD_DLBCL)
201071_x_at	SF3B1	7.5352104512389965E-6	2.18846	Up-regulated in EBV+ BL (Down-regulated in EBV+ PTLD_DLBCL)
201092_at	RBBP7	2.4510418526479434E-4	2.48009	Up-regulated in EBV+ BL (Down-regulated in EBV+ PTLD_DLBCL)
201177_s_at	UBA2	1.6411257509358423E-5	2.08479	Up-regulated in EBV+ BL (Down-regulated in EBV+ PTLD_DLBCL)
201188_s_at	ITPR3	0.0128048	2.03077	Up-regulated in EBV+ BL (Down-regulated in EBV+ PTLD_DLBCL)
201209_at	HDAC1	1.6344193135226343E-5	2.16324	Up-regulated in EBV+ BL (Down-regulated in EBV+ PTLD_DLBCL)
201257_x_at	RPS3A	0.00965769	2.23392	Up-regulated in EBV+ BL (Down-regulated in EBV+ PTLD_DLBCL)
201347_x_at	GRHPR	1.0888188375046523E-4	2.85588	Up-regulated in EBV+ BL (Down-regulated in EBV+ PTLD_DLBCL)
201370_s_at	CUL3	6.06201941782045E-6	2.08266	Up-regulated in EBV+ BL (Down-regulated in EBV+ PTLD_DLBCL)
201371_s_at	CUL3	1.0040929500574066E-9	2.86454	Up-regulated in EBV+ BL (Down-regulated in EBV+ PTLD_DLBCL)
201421_s_at	WDR77	1.388106226395455E-4	2.63247	Up-regulated in EBV+ BL (Down-regulated in EBV+ PTLD_DLBCL)
201518_at	CBX1	1.630599294814696E-4	2.08044	Up-regulated in EBV+ BL (Down-regulated in EBV+ PTLD_DLBCL)
201528_at	RPA1	2.354042468088173E-5	2.1881	Up-regulated in EBV+ BL (Down-regulated in EBV+ PTLD_DLBCL)
201529_s_at	RPA1	9.705609625350886E-6	2.15081	Up-regulated in EBV+ BL (Down-regulated in EBV+ PTLD_DLBCL)
201561_s_at	CLSTN1	2.831714754183473E-4	2.43203	Up-regulated in EBV+ BL (Down-regulated in EBV+ PTLD_DLBCL)
201653_at	CNIH	0.00110426	2.28339	Up-regulated in EBV+ BL (Down-regulated in EBV+ PTLD_DLBCL)
201677_at	C3orf37	0.00774751	2.14142	Up-regulated in EBV+ BL (Down-regulated in EBV+ PTLD_DLBCL)
201738_at	EIF1B	3.580894699818638E-6	2.19033	Up-regulated in EBV+ BL (Down-regulated in EBV+ PTLD_DLBCL)
201746_at	TP53	9.126252523331202E-6	2.04398	Up-regulated in EBV+ BL (Down-regulated in EBV+ PTLD_DLBCL)
201763_s_at	DAXX	2.956315501136606E-4	2.31603	Up-regulated in EBV+ BL (Down-regulated in EBV+ PTLD_DLBCL)
201795_at	LBR	3.562456226294472E-4	2.04802	Up-regulated in EBV+ BL (Down-regulated in EBV+ PTLD_DLBCL)
201827_at	SMARCD2	0.0104402	2.06351	Up-regulated in EBV+ BL (Down-regulated in EBV+ PTLD_DLBCL)
201877_s_at	PPP2R5C	2.7786657429606504E-8	2.35925	Up-regulated in EBV+ BL (Down-regulated in EBV+ PTLD_DLBCL)
202005_at	ST14	2.4353606449218577E-4	2.13705	Up-regulated in EBV+ BL (Down-regulated in EBV+ PTLD_DLBCL)
202126_at	PRPF4B	1.810783999601299E-6	2.48925	Up-regulated in EBV+ BL (Down-regulated in EBV+ PTLD_DLBCL)
202160_at	CREBBP	3.383697139865975E-4	2.02062	Up-regulated in EBV+ BL (Down-regulated in EBV+ PTLD_DLBCL)
202163_s_at	CNOT8	3.293835638392654E-4	2.62409	Up-regulated in EBV+ BL (Down-regulated in EBV+ PTLD_DLBCL)
202184_s_at	NUP133	3.541002016088412E-5	2.08871	Up-regulated in EBV+ BL (Down-regulated in EBV+ PTLD_DLBCL)
202214_s_at	CUL4B	5.775733412631398E-4	2.70728	Up-regulated in EBV+ BL (Down-regulated in EBV+ PTLD_DLBCL)
202329_at	CSK	0.00227039	2.33755	Up-regulated in EBV+ BL (Down-regulated in EBV+ PTLD_DLBCL)
202367_at	CUX1	9.475913673112112E-4	2.65911	Up-regulated in EBV+ BL (Down-regulated in EBV+ PTLD_DLBCL)
202386_s_at	KIAA0430	4.8540348629353173E-4	2.05172	Up-regulated in EBV+ BL (Down-regulated in EBV+ PTLD_DLBCL)
202427_s_at	BRP44	0.0207341	2.15076	Up-regulated in EBV+ BL (Down-regulated in EBV+ PTLD_DLBCL)
202495_at	TBCC	0.00328195	2.75275	Up-regulated in EBV+ BL (Down-regulated in EBV+ PTLD_DLBCL)
202502_at	ACADM	2.8638057635471864E-5	2.28425	Up-regulated in EBV+ BL (Down-regulated in EBV+ PTLD_DLBCL)
202515_at	DLG1	0.018507	2.16139	Up-regulated in EBV+ BL (Down-regulated in EBV+ PTLD_DLBCL)
202527_s_at	SMAD4	0.0191892	2.10946	Up-regulated in EBV+ BL (Down-regulated in EBV+ PTLD_DLBCL)
202548_s_at	ARHGEF7	0.0036815	2.03276	Up-regulated in EBV+ BL (Down-regulated in EBV+ PTLD_DLBCL)
202561_at	TNKS	0.00560352	2.24527	Up-regulated in EBV+ BL (Down-regulated in EBV+ PTLD_DLBCL)
202601_s_at	HTATSF1	0.00602942	2.02206	Up-regulated in EBV+ BL (Down-regulated in EBV+ PTLD_DLBCL)
202602_s_at	HTATSF1	1.029614219065739E-4	2.15912	Up-regulated in EBV+ BL (Down-regulated in EBV+ PTLD_DLBCL)
202622_s_at	ATXN2	0.0014647	2.04876	Up-regulated in EBV+ BL (Down-regulated in EBV+ PTLD_DLBCL)
202645_s_at	MEN1	4.4964920678061226E-4	2.34426	Up-regulated in EBV+ BL (Down-regulated in EBV+ PTLD_DLBCL)
202666_s_at	ACTL6A	1.572188443081015E-7	2.56915	Up-regulated in EBV+ BL (Down-regulated in EBV+ PTLD_DLBCL)
202723_s_at	FOXO1	0.0242637	2.02909	Up-regulated in EBV+ BL (Down-regulated in EBV+ PTLD_DLBCL)
202724_s_at	FOXO1	4.650795363058271E-4	2.62427	Up-regulated in EBV+ BL (Down-regulated in EBV+ PTLD_DLBCL)
202769_at	CCNG2	1.9003720113167804E-4	2.46097	Up-regulated in EBV+ BL (Down-regulated in EBV+ PTLD_DLBCL)
202770_s_at	CCNG2	2.7262730130270507E-4	2.39796	Up-regulated in EBV+ BL (Down-regulated in EBV+ PTLD_DLBCL)
202817_s_at	SS18	0.00966492	2.21241	Up-regulated in EBV+ BL (Down-regulated in EBV+ PTLD_DLBCL)
202942_at	ETFB	0.0147733	2.05702	Up-regulated in EBV+ BL (Down-regulated in EBV+ PTLD_DLBCL)
202969_at	DYRK2	0.00317631	2.23352	Up-regulated in EBV+ BL (Down-regulated in EBV+ PTLD_DLBCL)
203007_x_at	LYPLA1	0.00193977	2.08868	Up-regulated in EBV+ BL (Down-regulated in EBV+ PTLD_DLBCL)
203012_x_at	RPL23A	3.2247616554061787E-4	2.03377	Up-regulated in EBV+ BL (Down-regulated in EBV+ PTLD_DLBCL)
203026_at	ZBTB5	1.0526864410604405E-8	2.88801	Up-regulated in EBV+ BL (Down-regulated in EBV+ PTLD_DLBCL)
203034_s_at	hCG_21078 /// RPL27A	2.533015698967838E-6	2.18414	Up-regulated in EBV+ BL (Down-regulated in EBV+ PTLD_DLBCL)
203075_at	SMAD2	0.0056554	2.04728	Up-regulated in EBV+ BL (Down-regulated in EBV+ PTLD_DLBCL)
203143_s_at	KIAA0040	0.00718178	2.1724	Up-regulated in EBV+ BL (Down-regulated in EBV+ PTLD_DLBCL)
203144_s_at	KIAA0040	0.0125146	2.26849	Up-regulated in EBV+ BL (Down-regulated in EBV+ PTLD_DLBCL)
203244_at	PEX5	0.0120957	2.69104	Up-regulated in EBV+ BL (Down-regulated in EBV+ PTLD_DLBCL)
203255_at	FBXO11	6.173421464676318E-5	2.06426	Up-regulated in EBV+ BL (Down-regulated in EBV+ PTLD_DLBCL)
203302_at	DCK	6.328168519343685E-5	2.65903	Up-regulated in EBV+ BL (Down-regulated in EBV+ PTLD_DLBCL)
203376_at	CDC40	2.00049717452828E-4	2.34749	Up-regulated in EBV+ BL (Down-regulated in EBV+ PTLD_DLBCL)
203378_at	PCF11	6.54925214204343E-4	2.03305	Up-regulated in EBV+ BL (Down-regulated in EBV+ PTLD_DLBCL)
203516_at	SNTA1	0.00579627	3.14298	Up-regulated in EBV+ BL (Down-regulated in EBV+ PTLD_DLBCL)
203521_s_at	ZNF318	0.00311354	2.15235	Up-regulated in EBV+ BL (Down-regulated in EBV+ PTLD_DLBCL)
203556_at	ZHX2	3.337452674031187E-6	2.73116	Up-regulated in EBV+ BL (Down-regulated in EBV+ PTLD_DLBCL)
203581_at	RAB4A	0.0487959	2.25394	Up-regulated in EBV+ BL (Down-regulated in EBV+ PTLD_DLBCL)
203582_s_at	RAB4A	0.0355702	2.02533	Up-regulated in EBV+ BL (Down-regulated in EBV+ PTLD_DLBCL)
203611_at	TERF2	6.196406327722601E-5	2.22837	Up-regulated in EBV+ BL (Down-regulated in EBV+ PTLD_DLBCL)
203723_at	ITPKB	2.1305961966257782E-4	2.05572	Up-regulated in EBV+ BL (Down-regulated in EBV+ PTLD_DLBCL)
203795_s_at	BCL7A	1.21992333664384E-4	2.05105	Up-regulated in EBV+ BL (Down-regulated in EBV+ PTLD_DLBCL)
203796_s_at	BCL7A	4.469735168821056E-4	2.14608	Up-regulated in EBV+ BL (Down-regulated in EBV+ PTLD_DLBCL)
203846_at	TRIM32	0.0152984	2.08669	Up-regulated in EBV+ BL (Down-regulated in EBV+ PTLD_DLBCL)
203876_s_at	MMP11	0.0271869	2.11857	Up-regulated in EBV+ BL (Down-regulated in EBV+ PTLD_DLBCL)
203905_at	PARN	0.00372938	2.28674	Up-regulated in EBV+ BL (Down-regulated in EBV+ PTLD_DLBCL)
204000_at	GNB5	0.00170971	2.75302	Up-regulated in EBV+ BL (Down-regulated in EBV+ PTLD_DLBCL)
204028_s_at	RABGAP1	0.00376828	2.43413	Up-regulated in EBV+ BL (Down-regulated in EBV+ PTLD_DLBCL)
204057_at	IRF8	2.473986262874569E-5	2.0418	Up-regulated in EBV+ BL (Down-regulated in EBV+ PTLD_DLBCL)
204113_at	CUGBP1	0.00271528	2.2301	Up-regulated in EBV+ BL (Down-regulated in EBV+ PTLD_DLBCL)
204192_at	CD37	6.174589055596979E-6	2.07049	Up-regulated in EBV+ BL (Down-regulated in EBV+ PTLD_DLBCL)
204257_at	FADS3	7.746988576382028E-4	2.42631	Up-regulated in EBV+ BL (Down-regulated in EBV+ PTLD_DLBCL)
204272_at	LGALS4	0.0371243	3.02133	Up-regulated in EBV+ BL (Down-regulated in EBV+ PTLD_DLBCL)
204314_s_at	CREB1	2.6744862115979015E-5	2.24151	Up-regulated in EBV+ BL (Down-regulated in EBV+ PTLD_DLBCL)
204352_at	TRAF5	1.7902010253685832E-4	2.02465	Up-regulated in EBV+ BL (Down-regulated in EBV+ PTLD_DLBCL)
204449_at	PDCL	0.0223356	2.18184	Up-regulated in EBV+ BL (Down-regulated in EBV+ PTLD_DLBCL)
204450_x_at	APOA1	0.00121832	2.38652	Up-regulated in EBV+ BL (Down-regulated in EBV+ PTLD_DLBCL)
204461_x_at	RAD1	6.562584300205804E-4	2.29384	Up-regulated in EBV+ BL (Down-regulated in EBV+ PTLD_DLBCL)
204686_at	IRS1	0.0118169	2.05672	Up-regulated in EBV+ BL (Down-regulated in EBV+ PTLD_DLBCL)
204742_s_at	PDS5B	0.00787353	2.02317	Up-regulated in EBV+ BL (Down-regulated in EBV+ PTLD_DLBCL)
204766_s_at	NUDT1	2.0997246401927645E-4	2.18936	Up-regulated in EBV+ BL (Down-regulated in EBV+ PTLD_DLBCL)
204875_s_at	GMDS	0.00221158	2.63435	Up-regulated in EBV+ BL (Down-regulated in EBV+ PTLD_DLBCL)
204960_at	PTPRCAP	3.0235474138157393E-4	2.13771	Up-regulated in EBV+ BL (Down-regulated in EBV+ PTLD_DLBCL)
204993_at	GNAZ	0.0073572	2.63302	Up-regulated in EBV+ BL (Down-regulated in EBV+ PTLD_DLBCL)
205055_at	ITGAE	3.5002044712454626E-5	2.20674	Up-regulated in EBV+ BL (Down-regulated in EBV+ PTLD_DLBCL)
205060_at	PARG	0.0326909	2.03133	Up-regulated in EBV+ BL (Down-regulated in EBV+ PTLD_DLBCL)
205124_at	MEF2B	1.597186153169918E-5	2.47409	Up-regulated in EBV+ BL (Down-regulated in EBV+ PTLD_DLBCL)
205231_s_at	EPM2A	0.010367	2.60606	Up-regulated in EBV+ BL (Down-regulated in EBV+ PTLD_DLBCL)
205263_at	BCL10	0.00904436	2.21136	Up-regulated in EBV+ BL (Down-regulated in EBV+ PTLD_DLBCL)
205297_s_at	CD79B	1.8353586998942743E-6	2.46345	Up-regulated in EBV+ BL (Down-regulated in EBV+ PTLD_DLBCL)
205301_s_at	OGG1	2.4221749746062134E-4	2.43644	Up-regulated in EBV+ BL (Down-regulated in EBV+ PTLD_DLBCL)
205423_at	AP1B1	0.0394934	2.1153	Up-regulated in EBV+ BL (Down-regulated in EBV+ PTLD_DLBCL)
205484_at	SIT1	0.00149722	2.12348	Up-regulated in EBV+ BL (Down-regulated in EBV+ PTLD_DLBCL)
205517_at	GATA4	0.0292969	2.27875	Up-regulated in EBV+ BL (Down-regulated in EBV+ PTLD_DLBCL)
205734_s_at	AFF3	0.0109264	2.58304	Up-regulated in EBV+ BL (Down-regulated in EBV+ PTLD_DLBCL)
205735_s_at	AFF3	0.00103747	2.48547	Up-regulated in EBV+ BL (Down-regulated in EBV+ PTLD_DLBCL)
205739_x_at	ZNF107	0.00799734	2.04953	Up-regulated in EBV+ BL (Down-regulated in EBV+ PTLD_DLBCL)
205760_s_at	OGG1	0.00438103	2.55534	Up-regulated in EBV+ BL (Down-regulated in EBV+ PTLD_DLBCL)
205793_x_at	TNK1	5.326677027271672E-4	2.26462	Up-regulated in EBV+ BL (Down-regulated in EBV+ PTLD_DLBCL)
205801_s_at	RASGRP3	0.00142323	2.07249	Up-regulated in EBV+ BL (Down-regulated in EBV+ PTLD_DLBCL)
205815_at	REG3A	3.039590049534133E-4	2.5828	Up-regulated in EBV+ BL (Down-regulated in EBV+ PTLD_DLBCL)
205830_at	CLGN	0.0463642	2.30481	Up-regulated in EBV+ BL (Down-regulated in EBV+ PTLD_DLBCL)
205861_at	SPIB	3.6751526202134445E-5	2.0913	Up-regulated in EBV+ BL (Down-regulated in EBV+ PTLD_DLBCL)
205886_at	REG1B	0.0013202	2.41666	Up-regulated in EBV+ BL (Down-regulated in EBV+ PTLD_DLBCL)
205944_s_at	CLTCL1	0.0389895	2.82558	Up-regulated in EBV+ BL (Down-regulated in EBV+ PTLD_DLBCL)
206105_at	AFF2	0.00167903	3.03017	Up-regulated in EBV+ BL (Down-regulated in EBV+ PTLD_DLBCL)
206112_at	ANKRD7	2.552429332856244E-4	2.80853	Up-regulated in EBV+ BL (Down-regulated in EBV+ PTLD_DLBCL)
206126_at	CXCR5	4.5547091868752105E-4	2.2247	Up-regulated in EBV+ BL (Down-regulated in EBV+ PTLD_DLBCL)
206143_at	SLC26A3	2.345285283100649E-7	2.54926	Up-regulated in EBV+ BL (Down-regulated in EBV+ PTLD_DLBCL)
206264_at	GPLD1	2.707769130268115E-4	2.64625	Up-regulated in EBV+ BL (Down-regulated in EBV+ PTLD_DLBCL)
206413_s_at	TCL1B /// TCL6	0.0188029	3.04147	Up-regulated in EBV+ BL (Down-regulated in EBV+ PTLD_DLBCL)
206502_s_at	INSM1	4.7646764213215155E-4	2.34393	Up-regulated in EBV+ BL (Down-regulated in EBV+ PTLD_DLBCL)
206664_at	SI	1.417662638907316E-6	3.66787	Up-regulated in EBV+ BL (Down-regulated in EBV+ PTLD_DLBCL)
206864_s_at	HRK	2.89542174751276E-5	3.2519	Up-regulated in EBV+ BL (Down-regulated in EBV+ PTLD_DLBCL)
206865_at	HRK	0.0247719	2.99499	Up-regulated in EBV+ BL (Down-regulated in EBV+ PTLD_DLBCL)
207124_s_at	GNB5	0.0245524	2.18344	Up-regulated in EBV+ BL (Down-regulated in EBV+ PTLD_DLBCL)
207259_at	C17orf73	9.594942782847135E-4	2.76142	Up-regulated in EBV+ BL (Down-regulated in EBV+ PTLD_DLBCL)
207305_s_at	KIAA1012	4.990311795039785E-5	2.69869	Up-regulated in EBV+ BL (Down-regulated in EBV+ PTLD_DLBCL)
207318_s_at	CDC2L5	1.9900586791246914E-4	3.08334	Up-regulated in EBV+ BL (Down-regulated in EBV+ PTLD_DLBCL)
207336_at	SOX5	0.0388406	2.65845	Up-regulated in EBV+ BL (Down-regulated in EBV+ PTLD_DLBCL)
207529_at	DEFA5	0.00404846	2.2247	Up-regulated in EBV+ BL (Down-regulated in EBV+ PTLD_DLBCL)
207540_s_at	SYK	6.1007223220093573E-5	2.08366	Up-regulated in EBV+ BL (Down-regulated in EBV+ PTLD_DLBCL)
207551_s_at	MSL3L1	0.00122626	2.00854	Up-regulated in EBV+ BL (Down-regulated in EBV+ PTLD_DLBCL)
207573_x_at	ATP5L	0.00277659	2.42359	Up-regulated in EBV+ BL (Down-regulated in EBV+ PTLD_DLBCL)
207678_s_at	SOX30	0.0132232	3.0326	Up-regulated in EBV+ BL (Down-regulated in EBV+ PTLD_DLBCL)
207814_at	DEFA6	0.0387081	2.59709	Up-regulated in EBV+ BL (Down-regulated in EBV+ PTLD_DLBCL)
207894_s_at	TCL6	5.093602140455547E-5	2.19007	Up-regulated in EBV+ BL (Down-regulated in EBV+ PTLD_DLBCL)
207941_s_at	RBM39	5.350825570052878E-5	2.0082	Up-regulated in EBV+ BL (Down-regulated in EBV+ PTLD_DLBCL)
208193_at	IL9	0.00808974	2.66462	Up-regulated in EBV+ BL (Down-regulated in EBV+ PTLD_DLBCL)
208622_s_at	EZR	1.0305711840927525E-7	2.49781	Up-regulated in EBV+ BL (Down-regulated in EBV+ PTLD_DLBCL)
208623_s_at	EZR	1.0527930425318156E-6	2.27226	Up-regulated in EBV+ BL (Down-regulated in EBV+ PTLD_DLBCL)
208644_at	PARP1	8.616690020389115E-5	2.40495	Up-regulated in EBV+ BL (Down-regulated in EBV+ PTLD_DLBCL)
208655_at	CCNI	2.694293905354088E-5	2.19432	Up-regulated in EBV+ BL (Down-regulated in EBV+ PTLD_DLBCL)
208695_s_at	RPL39	0.00110878	2.1227	Up-regulated in EBV+ BL (Down-regulated in EBV+ PTLD_DLBCL)
208699_x_at	TKT	3.6222217170725917E-6	2.1761	Up-regulated in EBV+ BL (Down-regulated in EBV+ PTLD_DLBCL)
208700_s_at	TKT	8.155141541709347E-6	2.13646	Up-regulated in EBV+ BL (Down-regulated in EBV+ PTLD_DLBCL)
208713_at	HNRNPUL1	0.00538778	2.19852	Up-regulated in EBV+ BL (Down-regulated in EBV+ PTLD_DLBCL)
208723_at	USP11	0.00541172	2.31552	Up-regulated in EBV+ BL (Down-regulated in EBV+ PTLD_DLBCL)
208746_x_at	ATP5L	0.00352233	2.32834	Up-regulated in EBV+ BL (Down-regulated in EBV+ PTLD_DLBCL)
208806_at	CHD3	0.00966601	2.18228	Up-regulated in EBV+ BL (Down-regulated in EBV+ PTLD_DLBCL)
208814_at	HSPA4	0.0121957	2.32249	Up-regulated in EBV+ BL (Down-regulated in EBV+ PTLD_DLBCL)
208821_at	SNRPB	2.9110030268307286E-4	2.02219	Up-regulated in EBV+ BL (Down-regulated in EBV+ PTLD_DLBCL)
208832_at	ATXN10	1.768665485618607E-5	2.35262	Up-regulated in EBV+ BL (Down-regulated in EBV+ PTLD_DLBCL)
208833_s_at	ATXN10	9.879443325574071E-9	2.44358	Up-regulated in EBV+ BL (Down-regulated in EBV+ PTLD_DLBCL)
208838_at	CAND1	3.833893194988259E-4	2.03659	Up-regulated in EBV+ BL (Down-regulated in EBV+ PTLD_DLBCL)
208878_s_at	PAK2	8.945031177440653E-4	2.00218	Up-regulated in EBV+ BL (Down-regulated in EBV+ PTLD_DLBCL)
208913_at	GGA2	4.994156025345014E-5	2.68033	Up-regulated in EBV+ BL (Down-regulated in EBV+ PTLD_DLBCL)
208914_at	GGA2	0.00369424	2.48908	Up-regulated in EBV+ BL (Down-regulated in EBV+ PTLD_DLBCL)
208915_s_at	GGA2	2.2818874804743985E-5	2.53546	Up-regulated in EBV+ BL (Down-regulated in EBV+ PTLD_DLBCL)
208929_x_at	RPL13	2.8661250427827795E-6	2.13856	Up-regulated in EBV+ BL (Down-regulated in EBV+ PTLD_DLBCL)
209022_at	STAG2	3.30333883843404E-4	2.37581	Up-regulated in EBV+ BL (Down-regulated in EBV+ PTLD_DLBCL)
209023_s_at	STAG2	6.767305437954871E-6	2.10538	Up-regulated in EBV+ BL (Down-regulated in EBV+ PTLD_DLBCL)
209027_s_at	ABI1	8.118126951302292E-6	2.12517	Up-regulated in EBV+ BL (Down-regulated in EBV+ PTLD_DLBCL)
209045_at	XPNPEP1	1.8550745254427875E-4	2.16177	Up-regulated in EBV+ BL (Down-regulated in EBV+ PTLD_DLBCL)
209061_at	NCOA3	0.00794553	2.02362	Up-regulated in EBV+ BL (Down-regulated in EBV+ PTLD_DLBCL)
209269_s_at	SYK	3.807454141425339E-4	2.13547	Up-regulated in EBV+ BL (Down-regulated in EBV+ PTLD_DLBCL)
209271_at	BPTF	0.00452383	2.41635	Up-regulated in EBV+ BL (Down-regulated in EBV+ PTLD_DLBCL)
209306_s_at	SWAP70	6.30840588517788E-7	2.20177	Up-regulated in EBV+ BL (Down-regulated in EBV+ PTLD_DLBCL)
209307_at	SWAP70	2.5410318122124427E-6	2.21155	Up-regulated in EBV+ BL (Down-regulated in EBV+ PTLD_DLBCL)
209323_at	PRKRIR	0.00290089	2.06337	Up-regulated in EBV+ BL (Down-regulated in EBV+ PTLD_DLBCL)
209440_at	PRPS1	0.00459968	2.35848	Up-regulated in EBV+ BL (Down-regulated in EBV+ PTLD_DLBCL)
209523_at	TAF2	3.7031209538907223E-6	2.24923	Up-regulated in EBV+ BL (Down-regulated in EBV+ PTLD_DLBCL)
209549_s_at	DGUOK	5.80371267633767E-4	2.37833	Up-regulated in EBV+ BL (Down-regulated in EBV+ PTLD_DLBCL)
209579_s_at	MBD4	7.4242457112683395E-6	2.7684	Up-regulated in EBV+ BL (Down-regulated in EBV+ PTLD_DLBCL)
209580_s_at	MBD4	1.4916450358323204E-8	2.83039	Up-regulated in EBV+ BL (Down-regulated in EBV+ PTLD_DLBCL)
209586_s_at	PRUNE	0.00762156	2.51405	Up-regulated in EBV+ BL (Down-regulated in EBV+ PTLD_DLBCL)
209664_x_at	NFATC1	7.051430906918187E-4	2.13708	Up-regulated in EBV+ BL (Down-regulated in EBV+ PTLD_DLBCL)
209694_at	PTS	0.0439879	2.35153	Up-regulated in EBV+ BL (Down-regulated in EBV+ PTLD_DLBCL)
209724_s_at	ZFP161	7.085455930260001E-6	2.14213	Up-regulated in EBV+ BL (Down-regulated in EBV+ PTLD_DLBCL)
209748_at	SPAST	3.4249128501233644E-5	2.58241	Up-regulated in EBV+ BL (Down-regulated in EBV+ PTLD_DLBCL)
209798_at	NPAT	1.7393289414353923E-4	2.12244	Up-regulated in EBV+ BL (Down-regulated in EBV+ PTLD_DLBCL)
209817_at	PPP3CB	3.838275228045078E-5	3.06388	Up-regulated in EBV+ BL (Down-regulated in EBV+ PTLD_DLBCL)
209861_s_at	METAP2	3.596160213867881E-4	2.73494	Up-regulated in EBV+ BL (Down-regulated in EBV+ PTLD_DLBCL)
209907_s_at	ITSN2	0.0173464	2.1458	Up-regulated in EBV+ BL (Down-regulated in EBV+ PTLD_DLBCL)
209995_s_at	TCL1A	5.104607505658882E-9	2.37264	Up-regulated in EBV+ BL (Down-regulated in EBV+ PTLD_DLBCL)
210107_at	CLCA1	0.00781792	3.01428	Up-regulated in EBV+ BL (Down-regulated in EBV+ PTLD_DLBCL)
210115_at	RPL39L	4.7526403353398124E-4	2.2349	Up-regulated in EBV+ BL (Down-regulated in EBV+ PTLD_DLBCL)
210130_s_at	TM7SF2	0.0469997	2.22667	Up-regulated in EBV+ BL (Down-regulated in EBV+ PTLD_DLBCL)
210165_at	DNASE1	0.0280451	2.07336	Up-regulated in EBV+ BL (Down-regulated in EBV+ PTLD_DLBCL)
210242_x_at	ST20	0.0114473	2.02836	Up-regulated in EBV+ BL (Down-regulated in EBV+ PTLD_DLBCL)
210347_s_at	BCL11A	3.6623376655761368E-6	2.23151	Up-regulated in EBV+ BL (Down-regulated in EBV+ PTLD_DLBCL)
210371_s_at	RBBP4	1.939060996080704E-4	2.02331	Up-regulated in EBV+ BL (Down-regulated in EBV+ PTLD_DLBCL)
210437_at	MAGEA9 /// MAGEA9B	2.8914242900578377E-6	2.20886	Up-regulated in EBV+ BL (Down-regulated in EBV+ PTLD_DLBCL)
210453_x_at	ATP5L	0.00317609	2.35848	Up-regulated in EBV+ BL (Down-regulated in EBV+ PTLD_DLBCL)
210461_s_at	ABLIM1	1.392996120680523E-4	2.20422	Up-regulated in EBV+ BL (Down-regulated in EBV+ PTLD_DLBCL)
210530_s_at	NR2C1	0.0204091	2.00965	Up-regulated in EBV+ BL (Down-regulated in EBV+ PTLD_DLBCL)
210550_s_at	RASGRF1	1.3770147278816061E-6	2.29165	Up-regulated in EBV+ BL (Down-regulated in EBV+ PTLD_DLBCL)
210658_s_at	GGA2	2.246393760735839E-5	2.8851	Up-regulated in EBV+ BL (Down-regulated in EBV+ PTLD_DLBCL)
210780_at	ESR2	0.0362919	2.48619	Up-regulated in EBV+ BL (Down-regulated in EBV+ PTLD_DLBCL)
210891_s_at	GTF2I /// GTF2IP1 /// LOC100093631	6.4516773456961254E-6	2.18067	Up-regulated in EBV+ BL (Down-regulated in EBV+ PTLD_DLBCL)
210957_s_at	AFF2	1.543062430287297E-9	2.96468	Up-regulated in EBV+ BL (Down-regulated in EBV+ PTLD_DLBCL)
211069_s_at	SUMO1	3.824794839598787E-5	2.09536	Up-regulated in EBV+ BL (Down-regulated in EBV+ PTLD_DLBCL)
211105_s_at	NFATC1	0.0018046	2.35453	Up-regulated in EBV+ BL (Down-regulated in EBV+ PTLD_DLBCL)
211185_s_at	SF3B1	1.4455911324417402E-6	2.09865	Up-regulated in EBV+ BL (Down-regulated in EBV+ PTLD_DLBCL)
211259_s_at	BMP7	0.00672535	2.75708	Up-regulated in EBV+ BL (Down-regulated in EBV+ PTLD_DLBCL)
211352_s_at	NCOA3	0.0112562	2.059	Up-regulated in EBV+ BL (Down-regulated in EBV+ PTLD_DLBCL)
211424_x_at	METTL7A	0.00472247	2.02735	Up-regulated in EBV+ BL (Down-regulated in EBV+ PTLD_DLBCL)
211455_at	LOC651198	0.00713623	2.75666	Up-regulated in EBV+ BL (Down-regulated in EBV+ PTLD_DLBCL)
211871_x_at	GNB5	0.00207745	2.1382	Up-regulated in EBV+ BL (Down-regulated in EBV+ PTLD_DLBCL)
211874_s_at	MYST4	0.0298519	2.23644	Up-regulated in EBV+ BL (Down-regulated in EBV+ PTLD_DLBCL)
211898_s_at	EPHB1	0.0164806	2.03183	Up-regulated in EBV+ BL (Down-regulated in EBV+ PTLD_DLBCL)
211933_s_at	HNRNPA3 /// HNRNPA3P1	0.00551576	2.10599	Up-regulated in EBV+ BL (Down-regulated in EBV+ PTLD_DLBCL)
211967_at	TMEM123	5.957721889066524E-7	2.49065	Up-regulated in EBV+ BL (Down-regulated in EBV+ PTLD_DLBCL)
211987_at	TOP2B	9.257580266821319E-6	2.24549	Up-regulated in EBV+ BL (Down-regulated in EBV+ PTLD_DLBCL)
212032_s_at	PTOV1	2.9588876784476125E-4	2.41409	Up-regulated in EBV+ BL (Down-regulated in EBV+ PTLD_DLBCL)
212037_at	PNN	0.00147252	2.07451	Up-regulated in EBV+ BL (Down-regulated in EBV+ PTLD_DLBCL)
212055_at	C18orf10	4.466596063424464E-7	2.76919	Up-regulated in EBV+ BL (Down-regulated in EBV+ PTLD_DLBCL)
212065_s_at	USP34	7.493350547594457E-4	2.31735	Up-regulated in EBV+ BL (Down-regulated in EBV+ PTLD_DLBCL)
212066_s_at	USP34	8.902562791316005E-6	3.196	Up-regulated in EBV+ BL (Down-regulated in EBV+ PTLD_DLBCL)
212114_at	LOC552889	0.00101773	2.22565	Up-regulated in EBV+ BL (Down-regulated in EBV+ PTLD_DLBCL)
212126_at	CBX5	0.00166816	2.16217	Up-regulated in EBV+ BL (Down-regulated in EBV+ PTLD_DLBCL)
212140_at	PDS5A	3.4400862501915696E-5	2.08636	Up-regulated in EBV+ BL (Down-regulated in EBV+ PTLD_DLBCL)
212168_at	CPNE1 /// RBM12	3.6967401961299148E-6	2.15451	Up-regulated in EBV+ BL (Down-regulated in EBV+ PTLD_DLBCL)
212182_at	NUDT4 /// NUDT4P1	0.0185353	2.74743	Up-regulated in EBV+ BL (Down-regulated in EBV+ PTLD_DLBCL)
212205_at	H2AFV	4.521926258649917E-7	2.2138	Up-regulated in EBV+ BL (Down-regulated in EBV+ PTLD_DLBCL)
212270_x_at	RPL17	8.994048889252809E-7	2.35966	Up-regulated in EBV+ BL (Down-regulated in EBV+ PTLD_DLBCL)
212371_at	FAM152A	1.1794769993168263E-4	2.01492	Up-regulated in EBV+ BL (Down-regulated in EBV+ PTLD_DLBCL)
212391_x_at	RPS3A	0.00698529	2.25066	Up-regulated in EBV+ BL (Down-regulated in EBV+ PTLD_DLBCL)
212399_s_at	VGLL4	7.836650243414286E-5	2.22571	Up-regulated in EBV+ BL (Down-regulated in EBV+ PTLD_DLBCL)
212430_at	RBM38	2.6042454665748977E-4	2.29277	Up-regulated in EBV+ BL (Down-regulated in EBV+ PTLD_DLBCL)
212449_s_at	LYPLA1	0.00118501	2.03064	Up-regulated in EBV+ BL (Down-regulated in EBV+ PTLD_DLBCL)
212458_at	SPRED2	0.00689605	2.48664	Up-regulated in EBV+ BL (Down-regulated in EBV+ PTLD_DLBCL)
212476_at	CENTB2	2.91103311763885E-5	2.50387	Up-regulated in EBV+ BL (Down-regulated in EBV+ PTLD_DLBCL)
212482_at	RMND5A	0.00637247	2.07309	Up-regulated in EBV+ BL (Down-regulated in EBV+ PTLD_DLBCL)
212493_s_at	SETD2	2.053356624496888E-4	2.53441	Up-regulated in EBV+ BL (Down-regulated in EBV+ PTLD_DLBCL)
212537_x_at	RPL17	1.6735494498461762E-6	2.36361	Up-regulated in EBV+ BL (Down-regulated in EBV+ PTLD_DLBCL)
212612_at	RCOR1	2.689730831964217E-4	2.07195	Up-regulated in EBV+ BL (Down-regulated in EBV+ PTLD_DLBCL)
212731_at	ANKRD46	0.0344918	2.16627	Up-regulated in EBV+ BL (Down-regulated in EBV+ PTLD_DLBCL)
212734_x_at	RPL13	7.521927024801025E-5	2.10432	Up-regulated in EBV+ BL (Down-regulated in EBV+ PTLD_DLBCL)
212773_s_at	TOMM20	2.138026979144614E-6	2.13932	Up-regulated in EBV+ BL (Down-regulated in EBV+ PTLD_DLBCL)
212893_at	ZZZ3	9.309960279475371E-5	2.08192	Up-regulated in EBV+ BL (Down-regulated in EBV+ PTLD_DLBCL)
212897_at	CDC2L6	0.0277744	2.1249	Up-regulated in EBV+ BL (Down-regulated in EBV+ PTLD_DLBCL)
212899_at	CDC2L6	0.00929958	2.08742	Up-regulated in EBV+ BL (Down-regulated in EBV+ PTLD_DLBCL)
212919_at	DCP2	3.7904951609775804E-6	2.07503	Up-regulated in EBV+ BL (Down-regulated in EBV+ PTLD_DLBCL)
212927_at	SMC5	2.6322497563551845E-4	2.01571	Up-regulated in EBV+ BL (Down-regulated in EBV+ PTLD_DLBCL)
213039_at	ARHGEF18	8.592801376324409E-5	2.00121	Up-regulated in EBV+ BL (Down-regulated in EBV+ PTLD_DLBCL)
213077_at	YTHDC2	0.0184575	2.02897	Up-regulated in EBV+ BL (Down-regulated in EBV+ PTLD_DLBCL)
213168_at	SP3	4.043372820311414E-6	2.71605	Up-regulated in EBV+ BL (Down-regulated in EBV+ PTLD_DLBCL)
213261_at	LBA1	2.0971160706327425E-4	2.18709	Up-regulated in EBV+ BL (Down-regulated in EBV+ PTLD_DLBCL)
213305_s_at	PPP2R5C	2.929874975425178E-9	3.1408	Up-regulated in EBV+ BL (Down-regulated in EBV+ PTLD_DLBCL)
213321_at	BCKDHB	0.0192114	2.64741	Up-regulated in EBV+ BL (Down-regulated in EBV+ PTLD_DLBCL)
213390_at	ZC3H4	9.643580168376204E-4	2.17309	Up-regulated in EBV+ BL (Down-regulated in EBV+ PTLD_DLBCL)
213452_at	ZNF184	2.612679641374615E-4	2.00261	Up-regulated in EBV+ BL (Down-regulated in EBV+ PTLD_DLBCL)
213457_at	MFHAS1	0.00364379	2.22538	Up-regulated in EBV+ BL (Down-regulated in EBV+ PTLD_DLBCL)
213489_at	MAPRE2	0.00329313	2.05005	Up-regulated in EBV+ BL (Down-regulated in EBV+ PTLD_DLBCL)
213511_s_at	MTMR1	5.415326083791941E-4	2.0652	Up-regulated in EBV+ BL (Down-regulated in EBV+ PTLD_DLBCL)
213521_at	PTPN18	0.0297231	2.31528	Up-regulated in EBV+ BL (Down-regulated in EBV+ PTLD_DLBCL)
213617_s_at	C18orf10	5.672252255448165E-5	2.05836	Up-regulated in EBV+ BL (Down-regulated in EBV+ PTLD_DLBCL)
213669_at	FCHO1	0.0132684	2.36849	Up-regulated in EBV+ BL (Down-regulated in EBV+ PTLD_DLBCL)
213772_s_at	GGA2	1.3242213252033348E-4	2.84817	Up-regulated in EBV+ BL (Down-regulated in EBV+ PTLD_DLBCL)
213858_at	ZNF250	0.0275864	2.24402	Up-regulated in EBV+ BL (Down-regulated in EBV+ PTLD_DLBCL)
213877_x_at	TCEB2	0.0194927	2.25643	Up-regulated in EBV+ BL (Down-regulated in EBV+ PTLD_DLBCL)
213899_at	METAP2	0.00630985	2.55778	Up-regulated in EBV+ BL (Down-regulated in EBV+ PTLD_DLBCL)
213953_at	KRT20	0.00176847	3.77174	Up-regulated in EBV+ BL (Down-regulated in EBV+ PTLD_DLBCL)
214003_x_at	RPS20	5.430742897510235E-5	2.03906	Up-regulated in EBV+ BL (Down-regulated in EBV+ PTLD_DLBCL)
214004_s_at	VGLL4	2.0267488329488783E-4	2.38377	Up-regulated in EBV+ BL (Down-regulated in EBV+ PTLD_DLBCL)
214047_s_at	MBD4	1.697914443476674E-5	2.69164	Up-regulated in EBV+ BL (Down-regulated in EBV+ PTLD_DLBCL)
214106_s_at	GMDS	7.748052630039825E-4	2.73011	Up-regulated in EBV+ BL (Down-regulated in EBV+ PTLD_DLBCL)
214259_s_at	AKR7A2	0.00190842	2.04957	Up-regulated in EBV+ BL (Down-regulated in EBV+ PTLD_DLBCL)
214317_x_at	RPS9	0.00319095	2.02679	Up-regulated in EBV+ BL (Down-regulated in EBV+ PTLD_DLBCL)
214323_s_at	UPF3A	2.2578069121299748E-5	2.03613	Up-regulated in EBV+ BL (Down-regulated in EBV+ PTLD_DLBCL)
214363_s_at	MATR3	5.327649298510551E-6	2.1362	Up-regulated in EBV+ BL (Down-regulated in EBV+ PTLD_DLBCL)
214712_at	RUNDC2B	0.0389782	2.68895	Up-regulated in EBV+ BL (Down-regulated in EBV+ PTLD_DLBCL)
214806_at	BICD1	0.00447629	2.794	Up-regulated in EBV+ BL (Down-regulated in EBV+ PTLD_DLBCL)
214820_at	BRWD1	0.00299379	2.81974	Up-regulated in EBV+ BL (Down-regulated in EBV+ PTLD_DLBCL)
214828_s_at	RRP7A /// RRP7B	0.0224512	2.28527	Up-regulated in EBV+ BL (Down-regulated in EBV+ PTLD_DLBCL)
214864_s_at	GRHPR	1.172758454824653E-5	2.87502	Up-regulated in EBV+ BL (Down-regulated in EBV+ PTLD_DLBCL)
214938_x_at	HMGB1	0.0212612	2.22177	Up-regulated in EBV+ BL (Down-regulated in EBV+ PTLD_DLBCL)
214949_at	---	0.0110602	2.09412	Up-regulated in EBV+ BL (Down-regulated in EBV+ PTLD_DLBCL)
215030_at	GRSF1	0.0228022	2.1236	Up-regulated in EBV+ BL (Down-regulated in EBV+ PTLD_DLBCL)
215038_s_at	SETD2	0.00444637	2.06944	Up-regulated in EBV+ BL (Down-regulated in EBV+ PTLD_DLBCL)
215301_at	LOC100130958	0.012271	2.59439	Up-regulated in EBV+ BL (Down-regulated in EBV+ PTLD_DLBCL)
215481_s_at	PEX5	0.0406296	2.51802	Up-regulated in EBV+ BL (Down-regulated in EBV+ PTLD_DLBCL)
215554_at	GPLD1	0.0277471	2.83956	Up-regulated in EBV+ BL (Down-regulated in EBV+ PTLD_DLBCL)
215716_s_at	ATP2B1	0.0278521	2.18761	Up-regulated in EBV+ BL (Down-regulated in EBV+ PTLD_DLBCL)
215767_at	ZNF804A	0.00807275	2.05381	Up-regulated in EBV+ BL (Down-regulated in EBV+ PTLD_DLBCL)
215907_at	---	0.0309846	2.54387	Up-regulated in EBV+ BL (Down-regulated in EBV+ PTLD_DLBCL)
215990_s_at	BCL6	7.496521737240302E-4	2.02894	Up-regulated in EBV+ BL (Down-regulated in EBV+ PTLD_DLBCL)
216038_x_at	DAXX	0.00439329	2.34179	Up-regulated in EBV+ BL (Down-regulated in EBV+ PTLD_DLBCL)
216080_s_at	FADS3	1.4089984325204487E-4	2.30023	Up-regulated in EBV+ BL (Down-regulated in EBV+ PTLD_DLBCL)
216095_x_at	MTMR1	0.00127223	2.09531	Up-regulated in EBV+ BL (Down-regulated in EBV+ PTLD_DLBCL)
216221_s_at	PUM2	0.00202923	2.13549	Up-regulated in EBV+ BL (Down-regulated in EBV+ PTLD_DLBCL)
216308_x_at	GRHPR	1.8273913091584892E-4	2.73078	Up-regulated in EBV+ BL (Down-regulated in EBV+ PTLD_DLBCL)
216364_s_at	AFF2	1.303123085239957E-7	3.11543	Up-regulated in EBV+ BL (Down-regulated in EBV+ PTLD_DLBCL)
216383_at	LOC285053 /// LOC390354 /// RPL18A	8.324914714574515E-4	2.08475	Up-regulated in EBV+ BL (Down-regulated in EBV+ PTLD_DLBCL)
216615_s_at	HTR3A	4.737102048010619E-4	3.17704	Up-regulated in EBV+ BL (Down-regulated in EBV+ PTLD_DLBCL)
216734_s_at	CXCR5	9.727842116491775E-5	2.04708	Up-regulated in EBV+ BL (Down-regulated in EBV+ PTLD_DLBCL)
216823_at	LOC146053 /// LOC400652 /// LOC439992 /// LOC643932 /// LOC646527 /// RPS3A	0.0243752	2.06455	Up-regulated in EBV+ BL (Down-regulated in EBV+ PTLD_DLBCL)
216905_s_at	ST14	8.853707989213205E-8	2.39085	Up-regulated in EBV+ BL (Down-regulated in EBV+ PTLD_DLBCL)
217002_s_at	HTR3A	1.5798410215330895E-5	3.42387	Up-regulated in EBV+ BL (Down-regulated in EBV+ PTLD_DLBCL)
217230_at	EZR	0.00395075	2.07151	Up-regulated in EBV+ BL (Down-regulated in EBV+ PTLD_DLBCL)
217266_at	LOC100130624	1.32009093618832E-4	2.00498	Up-regulated in EBV+ BL (Down-regulated in EBV+ PTLD_DLBCL)
217405_x_at	GPLD1	0.0267174	2.05403	Up-regulated in EBV+ BL (Down-regulated in EBV+ PTLD_DLBCL)
217469_at	---	1.692075330806531E-4	2.28976	Up-regulated in EBV+ BL (Down-regulated in EBV+ PTLD_DLBCL)
217513_at	C17orf60	0.0394874	2.09127	Up-regulated in EBV+ BL (Down-regulated in EBV+ PTLD_DLBCL)
217591_at	---	0.00356046	2.54968	Up-regulated in EBV+ BL (Down-regulated in EBV+ PTLD_DLBCL)
217608_at	SFRS12IP1	0.00148546	2.04152	Up-regulated in EBV+ BL (Down-regulated in EBV+ PTLD_DLBCL)
217719_at	EIF3EIP	2.2818098543837804E-5	2.03113	Up-regulated in EBV+ BL (Down-regulated in EBV+ PTLD_DLBCL)
217816_s_at	PCNP	3.688915662897484E-4	2.74703	Up-regulated in EBV+ BL (Down-regulated in EBV+ PTLD_DLBCL)
217885_at	IPO9	0.0293502	2.02962	Up-regulated in EBV+ BL (Down-regulated in EBV+ PTLD_DLBCL)
217902_s_at	HERC2	9.694895777284892E-4	2.12204	Up-regulated in EBV+ BL (Down-regulated in EBV+ PTLD_DLBCL)
217941_s_at	ERBB2IP	1.101752460545818E-7	2.60493	Up-regulated in EBV+ BL (Down-regulated in EBV+ PTLD_DLBCL)
217969_at	C11orf2	1.088307179315459E-5	2.2179	Up-regulated in EBV+ BL (Down-regulated in EBV+ PTLD_DLBCL)
218011_at	UBL5	0.00117489	2.02333	Up-regulated in EBV+ BL (Down-regulated in EBV+ PTLD_DLBCL)
218022_at	VRK3	0.0270665	2.00834	Up-regulated in EBV+ BL (Down-regulated in EBV+ PTLD_DLBCL)
218127_at	NFYB	0.0346087	2.00264	Up-regulated in EBV+ BL (Down-regulated in EBV+ PTLD_DLBCL)
218128_at	NFYB	1.2945032880813017E-5	2.64342	Up-regulated in EBV+ BL (Down-regulated in EBV+ PTLD_DLBCL)
218236_s_at	PRKD3	1.766000351709651E-6	2.2607	Up-regulated in EBV+ BL (Down-regulated in EBV+ PTLD_DLBCL)
218243_at	RUFY1	4.41220707715048E-4	2.18021	Up-regulated in EBV+ BL (Down-regulated in EBV+ PTLD_DLBCL)
218247_s_at	MEX3C	0.00156602	2.55999	Up-regulated in EBV+ BL (Down-regulated in EBV+ PTLD_DLBCL)
218263_s_at	ZBED5	2.9263757397989874E-7	2.2824	Up-regulated in EBV+ BL (Down-regulated in EBV+ PTLD_DLBCL)
218277_s_at	DHX40	8.231981046538063E-6	2.03422	Up-regulated in EBV+ BL (Down-regulated in EBV+ PTLD_DLBCL)
218331_s_at	C10orf18	0.0011552	2.32196	Up-regulated in EBV+ BL (Down-regulated in EBV+ PTLD_DLBCL)
218384_at	CARHSP1	9.314744227969258E-4	2.48484	Up-regulated in EBV+ BL (Down-regulated in EBV+ PTLD_DLBCL)
218387_s_at	PGLS	1.6355912811393663E-5	2.01782	Up-regulated in EBV+ BL (Down-regulated in EBV+ PTLD_DLBCL)
218421_at	CERK	0.0302536	2.00381	Up-regulated in EBV+ BL (Down-regulated in EBV+ PTLD_DLBCL)
218428_s_at	REV1	1.0960548384985654E-5	2.7132	Up-regulated in EBV+ BL (Down-regulated in EBV+ PTLD_DLBCL)
218534_s_at	AGGF1	0.0170672	2.00257	Up-regulated in EBV+ BL (Down-regulated in EBV+ PTLD_DLBCL)
218583_s_at	DCUN1D1	0.00290165	2.57158	Up-regulated in EBV+ BL (Down-regulated in EBV+ PTLD_DLBCL)
218640_s_at	PLEKHF2	4.6322032590103584E-5	2.21748	Up-regulated in EBV+ BL (Down-regulated in EBV+ PTLD_DLBCL)
218692_at	GOLSYN	0.00471412	2.36348	Up-regulated in EBV+ BL (Down-regulated in EBV+ PTLD_DLBCL)
218802_at	CCDC109B	4.751419540094252E-4	2.19247	Up-regulated in EBV+ BL (Down-regulated in EBV+ PTLD_DLBCL)
218842_at	RPAP3	2.3339627243825953E-4	2.06585	Up-regulated in EBV+ BL (Down-regulated in EBV+ PTLD_DLBCL)
218862_at	ASB13	0.00137237	2.45531	Up-regulated in EBV+ BL (Down-regulated in EBV+ PTLD_DLBCL)
218905_at	INTS8	3.6739205780432626E-5	2.08413	Up-regulated in EBV+ BL (Down-regulated in EBV+ PTLD_DLBCL)
218911_at	YEATS4	4.635939070452887E-4	2.29693	Up-regulated in EBV+ BL (Down-regulated in EBV+ PTLD_DLBCL)
218917_s_at	ARID1A	0.0102403	2.06381	Up-regulated in EBV+ BL (Down-regulated in EBV+ PTLD_DLBCL)
218979_at	RMI1	8.510357253390658E-4	2.65709	Up-regulated in EBV+ BL (Down-regulated in EBV+ PTLD_DLBCL)
219073_s_at	OSBPL10	1.6317629307303342E-6	2.12319	Up-regulated in EBV+ BL (Down-regulated in EBV+ PTLD_DLBCL)
219076_s_at	PXMP2	7.074361615528373E-5	2.35302	Up-regulated in EBV+ BL (Down-regulated in EBV+ PTLD_DLBCL)
219097_x_at	C19orf42	3.464662069039577E-4	2.09622	Up-regulated in EBV+ BL (Down-regulated in EBV+ PTLD_DLBCL)
219112_at	RAPGEF6	0.0111644	2.34469	Up-regulated in EBV+ BL (Down-regulated in EBV+ PTLD_DLBCL)
219155_at	PITPNC1	0.00302062	2.37806	Up-regulated in EBV+ BL (Down-regulated in EBV+ PTLD_DLBCL)
219216_at	ETAA1	0.0157308	2.23028	Up-regulated in EBV+ BL (Down-regulated in EBV+ PTLD_DLBCL)
219264_s_at	LOC100134089 /// PPP2R3B	0.0420466	2.30572	Up-regulated in EBV+ BL (Down-regulated in EBV+ PTLD_DLBCL)
219280_at	BRWD1	0.0383894	2.06285	Up-regulated in EBV+ BL (Down-regulated in EBV+ PTLD_DLBCL)
219287_at	KCNMB4	0.0204508	2.52325	Up-regulated in EBV+ BL (Down-regulated in EBV+ PTLD_DLBCL)
219380_x_at	POLH	0.0237401	2.23517	Up-regulated in EBV+ BL (Down-regulated in EBV+ PTLD_DLBCL)
219396_s_at	NEIL1	0.00511503	2.04276	Up-regulated in EBV+ BL (Down-regulated in EBV+ PTLD_DLBCL)
219471_at	C13orf18 /// LOC728970	2.874294339311418E-6	2.45777	Up-regulated in EBV+ BL (Down-regulated in EBV+ PTLD_DLBCL)
219498_s_at	BCL11A	2.6433684342237084E-4	2.15357	Up-regulated in EBV+ BL (Down-regulated in EBV+ PTLD_DLBCL)
219517_at	ELL3	1.3109714351607929E-8	2.69084	Up-regulated in EBV+ BL (Down-regulated in EBV+ PTLD_DLBCL)
219518_s_at	ELL3	1.596589842766661E-8	2.61164	Up-regulated in EBV+ BL (Down-regulated in EBV+ PTLD_DLBCL)
219737_s_at	PCDH9	0.00807728	2.30627	Up-regulated in EBV+ BL (Down-regulated in EBV+ PTLD_DLBCL)
219820_at	SLC6A16	3.6729221210144725E-6	2.30806	Up-regulated in EBV+ BL (Down-regulated in EBV+ PTLD_DLBCL)
219839_x_at	TCL6	0.00679348	2.06021	Up-regulated in EBV+ BL (Down-regulated in EBV+ PTLD_DLBCL)
219855_at	NUDT11	5.744812125299268E-4	2.38813	Up-regulated in EBV+ BL (Down-regulated in EBV+ PTLD_DLBCL)
219901_at	FGD6	0.00875633	2.02199	Up-regulated in EBV+ BL (Down-regulated in EBV+ PTLD_DLBCL)
219966_x_at	BANP	0.00202409	2.5013	Up-regulated in EBV+ BL (Down-regulated in EBV+ PTLD_DLBCL)
220202_s_at	RC3H2	0.00898189	2.16344	Up-regulated in EBV+ BL (Down-regulated in EBV+ PTLD_DLBCL)
220359_s_at	ARPP-21	0.00862368	2.82953	Up-regulated in EBV+ BL (Down-regulated in EBV+ PTLD_DLBCL)
220367_s_at	SAP130	3.4641788427606797E-4	2.33481	Up-regulated in EBV+ BL (Down-regulated in EBV+ PTLD_DLBCL)
220380_at	DNASE2B	2.449109808525991E-4	2.09448	Up-regulated in EBV+ BL (Down-regulated in EBV+ PTLD_DLBCL)
220383_at	ABCG5	6.510483819953623E-4	2.15992	Up-regulated in EBV+ BL (Down-regulated in EBV+ PTLD_DLBCL)
220448_at	KCNK12	0.00557288	2.69121	Up-regulated in EBV+ BL (Down-regulated in EBV+ PTLD_DLBCL)
220668_s_at	DNMT3B	0.0112165	2.40808	Up-regulated in EBV+ BL (Down-regulated in EBV+ PTLD_DLBCL)
220879_at	---	0.0133562	2.19133	Up-regulated in EBV+ BL (Down-regulated in EBV+ PTLD_DLBCL)
220917_s_at	WDR19	0.0230481	2.01953	Up-regulated in EBV+ BL (Down-regulated in EBV+ PTLD_DLBCL)
221054_s_at	TCL6	0.00808353	3.17354	Up-regulated in EBV+ BL (Down-regulated in EBV+ PTLD_DLBCL)
221056_x_at	EPS15L1	0.00637806	2.42079	Up-regulated in EBV+ BL (Down-regulated in EBV+ PTLD_DLBCL)
221125_s_at	KCNMB3	0.00117701	2.04449	Up-regulated in EBV+ BL (Down-regulated in EBV+ PTLD_DLBCL)
221193_s_at	ZCCHC10	2.027921102336406E-5	2.4729	Up-regulated in EBV+ BL (Down-regulated in EBV+ PTLD_DLBCL)
221452_s_at	TMEM14B	2.9799990079121545E-4	2.00682	Up-regulated in EBV+ BL (Down-regulated in EBV+ PTLD_DLBCL)
221475_s_at	RPL15	0.00242318	2.09395	Up-regulated in EBV+ BL (Down-regulated in EBV+ PTLD_DLBCL)
221624_at	TCL6	4.751830993219401E-4	2.7478	Up-regulated in EBV+ BL (Down-regulated in EBV+ PTLD_DLBCL)
221777_at	C12orf52	1.2951523687132978E-4	2.06815	Up-regulated in EBV+ BL (Down-regulated in EBV+ PTLD_DLBCL)
221810_at	RAB15	0.0147968	2.32001	Up-regulated in EBV+ BL (Down-regulated in EBV+ PTLD_DLBCL)
221893_s_at	ADCK2	5.916176607564467E-4	2.03096	Up-regulated in EBV+ BL (Down-regulated in EBV+ PTLD_DLBCL)
221894_at	ADCK2	0.00188194	2.13646	Up-regulated in EBV+ BL (Down-regulated in EBV+ PTLD_DLBCL)
221908_at	RNFT2	0.00693219	2.32645	Up-regulated in EBV+ BL (Down-regulated in EBV+ PTLD_DLBCL)
221952_x_at	TRMT5	0.0121933	2.06492	Up-regulated in EBV+ BL (Down-regulated in EBV+ PTLD_DLBCL)
222113_s_at	EPS15L1	0.0263306	2.41132	Up-regulated in EBV+ BL (Down-regulated in EBV+ PTLD_DLBCL)
222145_at	---	0.014344	2.51445	Up-regulated in EBV+ BL (Down-regulated in EBV+ PTLD_DLBCL)
222158_s_at	FAM152A	5.637025408175163E-6	2.47983	Up-regulated in EBV+ BL (Down-regulated in EBV+ PTLD_DLBCL)
222243_s_at	TOB2	0.0015366	2.00057	Up-regulated in EBV+ BL (Down-regulated in EBV+ PTLD_DLBCL)
222407_s_at	ZFP106	9.704238591145271E-4	2.3762	Up-regulated in EBV+ BL (Down-regulated in EBV+ PTLD_DLBCL)
222473_s_at	ERBB2IP	0.00638577	2.40337	Up-regulated in EBV+ BL (Down-regulated in EBV+ PTLD_DLBCL)
222490_at	POLR3E	6.040671806343765E-5	2.06151	Up-regulated in EBV+ BL (Down-regulated in EBV+ PTLD_DLBCL)
222547_at	MAP4K4	2.0104928218515823E-4	2.12374	Up-regulated in EBV+ BL (Down-regulated in EBV+ PTLD_DLBCL)
222548_s_at	MAP4K4	1.29891818178796E-4	2.06871	Up-regulated in EBV+ BL (Down-regulated in EBV+ PTLD_DLBCL)
222565_s_at	PRKD3	4.6791592990353266E-4	2.31505	Up-regulated in EBV+ BL (Down-regulated in EBV+ PTLD_DLBCL)
222580_at	ZNF644	4.0322389871752653E-4	2.17889	Up-regulated in EBV+ BL (Down-regulated in EBV+ PTLD_DLBCL)
222589_at	NLK	0.0182636	2.07681	Up-regulated in EBV+ BL (Down-regulated in EBV+ PTLD_DLBCL)
222628_s_at	REV1	7.234337637771565E-4	2.29526	Up-regulated in EBV+ BL (Down-regulated in EBV+ PTLD_DLBCL)
222633_at	TBL1XR1	1.344787728321677E-6	2.32755	Up-regulated in EBV+ BL (Down-regulated in EBV+ PTLD_DLBCL)
222634_s_at	TBL1XR1	0.00379838	2.12608	Up-regulated in EBV+ BL (Down-regulated in EBV+ PTLD_DLBCL)
222661_at	AGGF1	0.0348086	2.17892	Up-regulated in EBV+ BL (Down-regulated in EBV+ PTLD_DLBCL)
222673_x_at	FAM122B /// TMEM57	1.2795854075322566E-5	3.17582	Up-regulated in EBV+ BL (Down-regulated in EBV+ PTLD_DLBCL)
222679_s_at	DCUN1D1	1.667416361358621E-4	2.09822	Up-regulated in EBV+ BL (Down-regulated in EBV+ PTLD_DLBCL)
222705_s_at	SLC25A15	0.018758	2.32231	Up-regulated in EBV+ BL (Down-regulated in EBV+ PTLD_DLBCL)
222819_at	CTPS2	0.00127462	2.10303	Up-regulated in EBV+ BL (Down-regulated in EBV+ PTLD_DLBCL)
222826_at	PLDN	7.71577508879123E-5	2.25928	Up-regulated in EBV+ BL (Down-regulated in EBV+ PTLD_DLBCL)
222857_s_at	KCNMB4	0.0411499	2.02701	Up-regulated in EBV+ BL (Down-regulated in EBV+ PTLD_DLBCL)
222984_at	PAIP2	5.831000587169182E-5	2.23659	Up-regulated in EBV+ BL (Down-regulated in EBV+ PTLD_DLBCL)
222990_at	UBQLN1	0.00462504	2.00697	Up-regulated in EBV+ BL (Down-regulated in EBV+ PTLD_DLBCL)
223089_at	VEZT	0.00104163	2.04587	Up-regulated in EBV+ BL (Down-regulated in EBV+ PTLD_DLBCL)
223090_x_at	VEZT	0.00316452	2.03844	Up-regulated in EBV+ BL (Down-regulated in EBV+ PTLD_DLBCL)
223133_at	TMEM14B	3.150877381538324E-5	2.26413	Up-regulated in EBV+ BL (Down-regulated in EBV+ PTLD_DLBCL)
223155_at	HDHD2	4.567850428313153E-5	2.82451	Up-regulated in EBV+ BL (Down-regulated in EBV+ PTLD_DLBCL)
223164_at	CCM2	5.5502983158882924E-5	2.17724	Up-regulated in EBV+ BL (Down-regulated in EBV+ PTLD_DLBCL)
223171_at	DYM	1.2357932877392085E-5	2.20526	Up-regulated in EBV+ BL (Down-regulated in EBV+ PTLD_DLBCL)
223287_s_at	FOXP1	2.9188229836337987E-6	2.77839	Up-regulated in EBV+ BL (Down-regulated in EBV+ PTLD_DLBCL)
223311_s_at	MTA3	2.039520399025099E-5	2.3318	Up-regulated in EBV+ BL (Down-regulated in EBV+ PTLD_DLBCL)
223389_s_at	ZNF581	7.030820299136148E-4	2.01304	Up-regulated in EBV+ BL (Down-regulated in EBV+ PTLD_DLBCL)
223391_at	SGPP1	6.49686099058697E-5	2.00972	Up-regulated in EBV+ BL (Down-regulated in EBV+ PTLD_DLBCL)
223447_at	REG4	0.0236248	2.22214	Up-regulated in EBV+ BL (Down-regulated in EBV+ PTLD_DLBCL)
223522_at	C9orf45	0.0478765	2.54405	Up-regulated in EBV+ BL (Down-regulated in EBV+ PTLD_DLBCL)
223558_at	C9orf80	0.0181707	2.11973	Up-regulated in EBV+ BL (Down-regulated in EBV+ PTLD_DLBCL)
223624_at	ANUBL1	0.0259055	2.47283	Up-regulated in EBV+ BL (Down-regulated in EBV+ PTLD_DLBCL)
223675_s_at	VEZT	0.00283009	2.14851	Up-regulated in EBV+ BL (Down-regulated in EBV+ PTLD_DLBCL)
223689_at	IGF2BP1	0.0224645	2.96071	Up-regulated in EBV+ BL (Down-regulated in EBV+ PTLD_DLBCL)
223795_at	TSPAN10	4.787858138288681E-5	2.80062	Up-regulated in EBV+ BL (Down-regulated in EBV+ PTLD_DLBCL)
223803_s_at	ZCCHC10	6.069503417001139E-4	2.10227	Up-regulated in EBV+ BL (Down-regulated in EBV+ PTLD_DLBCL)
223916_s_at	BCOR	0.0283196	2.06215	Up-regulated in EBV+ BL (Down-regulated in EBV+ PTLD_DLBCL)
223936_s_at	FOXP1	3.7241476593066194E-4	2.02835	Up-regulated in EBV+ BL (Down-regulated in EBV+ PTLD_DLBCL)
224048_at	USP44	0.0132413	3.49387	Up-regulated in EBV+ BL (Down-regulated in EBV+ PTLD_DLBCL)
224428_s_at	CDCA7	7.446609516217621E-6	2.01072	Up-regulated in EBV+ BL (Down-regulated in EBV+ PTLD_DLBCL)
224442_at	PHF6	0.00437378	2.01516	Up-regulated in EBV+ BL (Down-regulated in EBV+ PTLD_DLBCL)
224452_s_at	MGC12966	2.593679450685822E-6	2.18753	Up-regulated in EBV+ BL (Down-regulated in EBV+ PTLD_DLBCL)
224509_s_at	RTN4IP1	0.0023216	2.20795	Up-regulated in EBV+ BL (Down-regulated in EBV+ PTLD_DLBCL)
224653_at	---	0.0039051	2.20834	Up-regulated in EBV+ BL (Down-regulated in EBV+ PTLD_DLBCL)
224666_at	NSMCE1	5.631873539720886E-4	2.44852	Up-regulated in EBV+ BL (Down-regulated in EBV+ PTLD_DLBCL)
224718_at	YY1	9.964777111596463E-4	2.05797	Up-regulated in EBV+ BL (Down-regulated in EBV+ PTLD_DLBCL)
224731_at	HMGB1	4.78076656899461E-5	2.66687	Up-regulated in EBV+ BL (Down-regulated in EBV+ PTLD_DLBCL)
224734_at	HMGB1	4.510786875184483E-5	3.23689	Up-regulated in EBV+ BL (Down-regulated in EBV+ PTLD_DLBCL)
224735_at	CYBASC3	2.9463503583325494E-5	2.6018	Up-regulated in EBV+ BL (Down-regulated in EBV+ PTLD_DLBCL)
224751_at	PL-5283	0.00379038	2.06874	Up-regulated in EBV+ BL (Down-regulated in EBV+ PTLD_DLBCL)
224761_at	GNA13	9.205481616293128E-4	2.16135	Up-regulated in EBV+ BL (Down-regulated in EBV+ PTLD_DLBCL)
224789_at	WDR40A	7.761610834053957E-4	2.72112	Up-regulated in EBV+ BL (Down-regulated in EBV+ PTLD_DLBCL)
224838_at	FOXP1	2.1452051577240748E-4	2.13196	Up-regulated in EBV+ BL (Down-regulated in EBV+ PTLD_DLBCL)
224892_at	PLDN	7.679738829290362E-4	2.52227	Up-regulated in EBV+ BL (Down-regulated in EBV+ PTLD_DLBCL)
224910_at	CARHSP1	2.2080716824287848E-4	2.13571	Up-regulated in EBV+ BL (Down-regulated in EBV+ PTLD_DLBCL)
224994_at	CAMK2D	9.55584985129387E-4	2.11466	Up-regulated in EBV+ BL (Down-regulated in EBV+ PTLD_DLBCL)
225014_at	LOC389203	2.3953292976229407E-5	2.5178	Up-regulated in EBV+ BL (Down-regulated in EBV+ PTLD_DLBCL)
225019_at	CAMK2D	1.1968965024893728E-5	2.22379	Up-regulated in EBV+ BL (Down-regulated in EBV+ PTLD_DLBCL)
225036_at	SHB /// TOMM5	2.0252988955394633E-4	2.34153	Up-regulated in EBV+ BL (Down-regulated in EBV+ PTLD_DLBCL)
225048_at	PHF10	9.666750621910806E-4	2.70221	Up-regulated in EBV+ BL (Down-regulated in EBV+ PTLD_DLBCL)
225082_at	CPSF3	9.577556453874952E-6	2.05158	Up-regulated in EBV+ BL (Down-regulated in EBV+ PTLD_DLBCL)
225174_at	DNAJC10	0.00545435	2.07809	Up-regulated in EBV+ BL (Down-regulated in EBV+ PTLD_DLBCL)
225193_at	---	0.0158512	2.06502	Up-regulated in EBV+ BL (Down-regulated in EBV+ PTLD_DLBCL)
225227_at	---	2.8899482274730573E-5	2.26335	Up-regulated in EBV+ BL (Down-regulated in EBV+ PTLD_DLBCL)
225232_at	MTMR12	0.00183187	2.23538	Up-regulated in EBV+ BL (Down-regulated in EBV+ PTLD_DLBCL)
225234_at	CBL	0.0243427	2.49242	Up-regulated in EBV+ BL (Down-regulated in EBV+ PTLD_DLBCL)
225246_at	STIM2	0.00323161	2.23036	Up-regulated in EBV+ BL (Down-regulated in EBV+ PTLD_DLBCL)
225297_at	CCDC5	1.0797529896814636E-4	2.253	Up-regulated in EBV+ BL (Down-regulated in EBV+ PTLD_DLBCL)
225298_at	PNKD	0.0405864	2.17338	Up-regulated in EBV+ BL (Down-regulated in EBV+ PTLD_DLBCL)
225310_at	RBMX	2.0724236900152954E-5	2.43068	Up-regulated in EBV+ BL (Down-regulated in EBV+ PTLD_DLBCL)
225336_at	SFRS2IP	2.647986814329821E-5	2.09761	Up-regulated in EBV+ BL (Down-regulated in EBV+ PTLD_DLBCL)
225361_x_at	FAM122B	1.2768957776064671E-5	3.11954	Up-regulated in EBV+ BL (Down-regulated in EBV+ PTLD_DLBCL)
225421_at	PM20D2	9.840675248295852E-6	2.11954	Up-regulated in EBV+ BL (Down-regulated in EBV+ PTLD_DLBCL)
225432_s_at	CSRP2BP	1.0131316809188912E-4	2.13411	Up-regulated in EBV+ BL (Down-regulated in EBV+ PTLD_DLBCL)
225446_at	BRWD1	0.0117529	2.32435	Up-regulated in EBV+ BL (Down-regulated in EBV+ PTLD_DLBCL)
225473_at	C20orf117	0.0384418	2.56446	Up-regulated in EBV+ BL (Down-regulated in EBV+ PTLD_DLBCL)
225478_at	MFHAS1	1.3943042717810223E-4	2.52859	Up-regulated in EBV+ BL (Down-regulated in EBV+ PTLD_DLBCL)
225501_at	PHF6	6.944309403767778E-5	2.50069	Up-regulated in EBV+ BL (Down-regulated in EBV+ PTLD_DLBCL)
225521_at	ANAPC7	0.00314642	2.17544	Up-regulated in EBV+ BL (Down-regulated in EBV+ PTLD_DLBCL)
225563_at	PAN3	5.464535428910066E-4	2.25554	Up-regulated in EBV+ BL (Down-regulated in EBV+ PTLD_DLBCL)
225635_s_at	LOC401504	4.610819013927038E-6	2.60034	Up-regulated in EBV+ BL (Down-regulated in EBV+ PTLD_DLBCL)
225637_at	DEF8	9.958322185932493E-4	2.15374	Up-regulated in EBV+ BL (Down-regulated in EBV+ PTLD_DLBCL)
225640_at	LOC401504	8.051049137502062E-5	2.5231	Up-regulated in EBV+ BL (Down-regulated in EBV+ PTLD_DLBCL)
225692_at	CAMTA1	0.00479096	2.35356	Up-regulated in EBV+ BL (Down-regulated in EBV+ PTLD_DLBCL)
225713_at	STK11IP	0.00799369	2.18138	Up-regulated in EBV+ BL (Down-regulated in EBV+ PTLD_DLBCL)
225716_at	---	1.3400163619807196E-6	2.4337	Up-regulated in EBV+ BL (Down-regulated in EBV+ PTLD_DLBCL)
225732_at	KLHDC5	0.00759936	2.01199	Up-regulated in EBV+ BL (Down-regulated in EBV+ PTLD_DLBCL)
225796_at	PXK	3.5803081506456194E-7	2.35824	Up-regulated in EBV+ BL (Down-regulated in EBV+ PTLD_DLBCL)
225813_at	RC3H2	8.410036338434296E-4	2.04304	Up-regulated in EBV+ BL (Down-regulated in EBV+ PTLD_DLBCL)
225845_at	ZBTB44	0.00204158	2.0472	Up-regulated in EBV+ BL (Down-regulated in EBV+ PTLD_DLBCL)
225890_at	C20orf72	3.0965852376257295E-4	2.01571	Up-regulated in EBV+ BL (Down-regulated in EBV+ PTLD_DLBCL)
225935_at	---	0.0117324	2.04359	Up-regulated in EBV+ BL (Down-regulated in EBV+ PTLD_DLBCL)
225937_at	---	0.0340442	2.05093	Up-regulated in EBV+ BL (Down-regulated in EBV+ PTLD_DLBCL)
225942_at	NLN	0.00389049	2.5306	Up-regulated in EBV+ BL (Down-regulated in EBV+ PTLD_DLBCL)
225974_at	TMEM64	8.572592793847665E-5	2.15343	Up-regulated in EBV+ BL (Down-regulated in EBV+ PTLD_DLBCL)
226001_at	KLHL5	4.635391512302502E-5	2.32659	Up-regulated in EBV+ BL (Down-regulated in EBV+ PTLD_DLBCL)
226032_at	CASP2	0.00659835	2.04854	Up-regulated in EBV+ BL (Down-regulated in EBV+ PTLD_DLBCL)
226131_s_at	RPS16	1.1139624561261292E-4	2.02983	Up-regulated in EBV+ BL (Down-regulated in EBV+ PTLD_DLBCL)
226148_at	ZBTB44	8.167877244200934E-4	2.10139	Up-regulated in EBV+ BL (Down-regulated in EBV+ PTLD_DLBCL)
226157_at	TFDP2	0.00460321	2.29488	Up-regulated in EBV+ BL (Down-regulated in EBV+ PTLD_DLBCL)
226194_at	ZNF828	0.00228946	2.48955	Up-regulated in EBV+ BL (Down-regulated in EBV+ PTLD_DLBCL)
226243_at	C2orf79	1.2066220681739793E-4	2.17378	Up-regulated in EBV+ BL (Down-regulated in EBV+ PTLD_DLBCL)
226290_at	BDP1	5.6794084596637284E-5	2.03783	Up-regulated in EBV+ BL (Down-regulated in EBV+ PTLD_DLBCL)
226454_at	MARCH9	0.0242364	2.08535	Up-regulated in EBV+ BL (Down-regulated in EBV+ PTLD_DLBCL)
226456_at	C16orf75	0.00146367	2.29015	Up-regulated in EBV+ BL (Down-regulated in EBV+ PTLD_DLBCL)
226473_at	CBX2	0.00235569	2.35806	Up-regulated in EBV+ BL (Down-regulated in EBV+ PTLD_DLBCL)
226496_at	ZCCHC7	1.2020750121251918E-5	2.45924	Up-regulated in EBV+ BL (Down-regulated in EBV+ PTLD_DLBCL)
226521_s_at	FAM175A	0.00224634	2.3214	Up-regulated in EBV+ BL (Down-regulated in EBV+ PTLD_DLBCL)
226546_at	---	2.725750012626104E-4	2.00931	Up-regulated in EBV+ BL (Down-regulated in EBV+ PTLD_DLBCL)
226628_at	THOC2	0.00675595	2.33284	Up-regulated in EBV+ BL (Down-regulated in EBV+ PTLD_DLBCL)
226635_at	LOC401504	1.1884075273064122E-5	2.29647	Up-regulated in EBV+ BL (Down-regulated in EBV+ PTLD_DLBCL)
226747_at	TXNDC16	0.00962845	2.04066	Up-regulated in EBV+ BL (Down-regulated in EBV+ PTLD_DLBCL)
226753_at	FAM76B	0.0118558	2.16239	Up-regulated in EBV+ BL (Down-regulated in EBV+ PTLD_DLBCL)
226754_at	ZNF251	0.0248398	2.35961	Up-regulated in EBV+ BL (Down-regulated in EBV+ PTLD_DLBCL)
226797_at	MBTD1	0.0236313	2.0148	Up-regulated in EBV+ BL (Down-regulated in EBV+ PTLD_DLBCL)
226851_at	LYPLAL1	0.0125279	2.15122	Up-regulated in EBV+ BL (Down-regulated in EBV+ PTLD_DLBCL)
226852_at	MTA3	0.00548078	2.08596	Up-regulated in EBV+ BL (Down-regulated in EBV+ PTLD_DLBCL)
226882_x_at	WDR4	0.0055381	2.03364	Up-regulated in EBV+ BL (Down-regulated in EBV+ PTLD_DLBCL)
227069_at	---	0.00211613	2.35273	Up-regulated in EBV+ BL (Down-regulated in EBV+ PTLD_DLBCL)
227085_at	H2AFV	0.00303356	2.13249	Up-regulated in EBV+ BL (Down-regulated in EBV+ PTLD_DLBCL)
227164_at	SFRS1	8.721464000970361E-5	2.62025	Up-regulated in EBV+ BL (Down-regulated in EBV+ PTLD_DLBCL)
227173_s_at	BACH2	1.5856376462625896E-5	3.10768	Up-regulated in EBV+ BL (Down-regulated in EBV+ PTLD_DLBCL)
227193_at	---	0.0257439	2.07176	Up-regulated in EBV+ BL (Down-regulated in EBV+ PTLD_DLBCL)
227198_at	AFF3	1.5700996116541233E-6	2.5568	Up-regulated in EBV+ BL (Down-regulated in EBV+ PTLD_DLBCL)
227231_at	KIAA1211	0.00526032	2.43572	Up-regulated in EBV+ BL (Down-regulated in EBV+ PTLD_DLBCL)
227247_at	PLEKHA8	0.0331714	2.19715	Up-regulated in EBV+ BL (Down-regulated in EBV+ PTLD_DLBCL)
227336_at	DTX1	1.9339652860144444E-5	2.06892	Up-regulated in EBV+ BL (Down-regulated in EBV+ PTLD_DLBCL)
227377_at	IGF2BP1	0.0149043	3.17966	Up-regulated in EBV+ BL (Down-regulated in EBV+ PTLD_DLBCL)
227406_at	GABPB1	0.0422563	2.0336	Up-regulated in EBV+ BL (Down-regulated in EBV+ PTLD_DLBCL)
227407_at	TAPT1	0.00212513	2.31102	Up-regulated in EBV+ BL (Down-regulated in EBV+ PTLD_DLBCL)
227421_at	C21orf57	0.00528044	2.14852	Up-regulated in EBV+ BL (Down-regulated in EBV+ PTLD_DLBCL)
227428_at	GABPA	7.697739568419575E-4	2.52069	Up-regulated in EBV+ BL (Down-regulated in EBV+ PTLD_DLBCL)
227520_at	CXorf15	1.1142396533611511E-6	2.22837	Up-regulated in EBV+ BL (Down-regulated in EBV+ PTLD_DLBCL)
227539_at	---	0.00540435	2.12866	Up-regulated in EBV+ BL (Down-regulated in EBV+ PTLD_DLBCL)
227565_at	---	7.217507791747466E-4	2.09746	Up-regulated in EBV+ BL (Down-regulated in EBV+ PTLD_DLBCL)
227615_at	---	0.0360324	2.34543	Up-regulated in EBV+ BL (Down-regulated in EBV+ PTLD_DLBCL)
227684_at	S1PR2	0.00565412	2.34984	Up-regulated in EBV+ BL (Down-regulated in EBV+ PTLD_DLBCL)
227730_at	---	0.00979789	2.29862	Up-regulated in EBV+ BL (Down-regulated in EBV+ PTLD_DLBCL)
227786_at	MED30	0.00478841	2.13032	Up-regulated in EBV+ BL (Down-regulated in EBV+ PTLD_DLBCL)
227869_at	FAM104B	0.0351638	2.00046	Up-regulated in EBV+ BL (Down-regulated in EBV+ PTLD_DLBCL)
227945_at	TBC1D1	0.0371172	2.34424	Up-regulated in EBV+ BL (Down-regulated in EBV+ PTLD_DLBCL)
227968_at	PDDC1	0.00254005	2.21311	Up-regulated in EBV+ BL (Down-regulated in EBV+ PTLD_DLBCL)
227993_at	METAP2	0.0184103	2.45605	Up-regulated in EBV+ BL (Down-regulated in EBV+ PTLD_DLBCL)
228174_at	---	0.00866993	2.30761	Up-regulated in EBV+ BL (Down-regulated in EBV+ PTLD_DLBCL)
228193_s_at	C13orf15	0.0116529	3.27023	Up-regulated in EBV+ BL (Down-regulated in EBV+ PTLD_DLBCL)
228390_at	---	1.6363603054849713E-4	2.2284	Up-regulated in EBV+ BL (Down-regulated in EBV+ PTLD_DLBCL)
228443_s_at	---	0.00126661	2.26287	Up-regulated in EBV+ BL (Down-regulated in EBV+ PTLD_DLBCL)
228477_at	ARGLU1	1.277002021109948E-4	2.20864	Up-regulated in EBV+ BL (Down-regulated in EBV+ PTLD_DLBCL)
228523_at	NANOS1	0.0135511	2.01591	Up-regulated in EBV+ BL (Down-regulated in EBV+ PTLD_DLBCL)
228535_at	RAD1	0.0187183	2.05694	Up-regulated in EBV+ BL (Down-regulated in EBV+ PTLD_DLBCL)
228565_at	KIAA1804	0.0437689	2.00381	Up-regulated in EBV+ BL (Down-regulated in EBV+ PTLD_DLBCL)
228615_at	LOC286161	0.00330085	2.0719	Up-regulated in EBV+ BL (Down-regulated in EBV+ PTLD_DLBCL)
228744_at	CEP27	0.0109359	2.13951	Up-regulated in EBV+ BL (Down-regulated in EBV+ PTLD_DLBCL)
228776_at	GJC1	0.00475757	2.07019	Up-regulated in EBV+ BL (Down-regulated in EBV+ PTLD_DLBCL)
228785_at	ZNF281	2.439415819327054E-4	2.11062	Up-regulated in EBV+ BL (Down-regulated in EBV+ PTLD_DLBCL)
228839_s_at	LOC439994 /// LOC642361	8.640222880907202E-4	2.30633	Up-regulated in EBV+ BL (Down-regulated in EBV+ PTLD_DLBCL)
228928_x_at	BANP	0.00142394	2.28768	Up-regulated in EBV+ BL (Down-regulated in EBV+ PTLD_DLBCL)
228991_at	---	0.00159596	2.22965	Up-regulated in EBV+ BL (Down-regulated in EBV+ PTLD_DLBCL)
229019_at	ZNF385B	0.0146348	2.68972	Up-regulated in EBV+ BL (Down-regulated in EBV+ PTLD_DLBCL)
229031_at	---	0.0201149	2.24645	Up-regulated in EBV+ BL (Down-regulated in EBV+ PTLD_DLBCL)
229044_at	NUDT17	0.0245796	2.10884	Up-regulated in EBV+ BL (Down-regulated in EBV+ PTLD_DLBCL)
229054_at	C14orf181	0.0251418	2.18695	Up-regulated in EBV+ BL (Down-regulated in EBV+ PTLD_DLBCL)
229072_at	---	0.0020057	2.28858	Up-regulated in EBV+ BL (Down-regulated in EBV+ PTLD_DLBCL)
229083_at	HNRNPA0	5.554245460172913E-5	2.03775	Up-regulated in EBV+ BL (Down-regulated in EBV+ PTLD_DLBCL)
229103_at	WNT3	0.00672513	2.4831	Up-regulated in EBV+ BL (Down-regulated in EBV+ PTLD_DLBCL)
229303_at	---	0.0177297	2.21145	Up-regulated in EBV+ BL (Down-regulated in EBV+ PTLD_DLBCL)
229333_at	---	5.716844833490612E-4	2.25756	Up-regulated in EBV+ BL (Down-regulated in EBV+ PTLD_DLBCL)
229351_at	USP49	0.00988146	2.49168	Up-regulated in EBV+ BL (Down-regulated in EBV+ PTLD_DLBCL)
229446_at	---	0.0326508	2.26603	Up-regulated in EBV+ BL (Down-regulated in EBV+ PTLD_DLBCL)
229513_at	STRBP	0.0261522	2.0998	Up-regulated in EBV+ BL (Down-regulated in EBV+ PTLD_DLBCL)
229528_at	LOC283378	0.0162768	2.79238	Up-regulated in EBV+ BL (Down-regulated in EBV+ PTLD_DLBCL)
229552_at	LOC283454	6.901281537913719E-4	3.60048	Up-regulated in EBV+ BL (Down-regulated in EBV+ PTLD_DLBCL)
229563_s_at	LOC100128936 /// RPL10A	1.73247964860342E-5	2.12998	Up-regulated in EBV+ BL (Down-regulated in EBV+ PTLD_DLBCL)
229886_at	C5orf34	8.492380849663565E-4	2.01058	Up-regulated in EBV+ BL (Down-regulated in EBV+ PTLD_DLBCL)
230056_at	BPTF	0.00242288	2.88585	Up-regulated in EBV+ BL (Down-regulated in EBV+ PTLD_DLBCL)
230078_at	RAPGEF6	5.706820083828198E-8	2.76299	Up-regulated in EBV+ BL (Down-regulated in EBV+ PTLD_DLBCL)
230166_at	KIAA1958	0.0114261	2.22504	Up-regulated in EBV+ BL (Down-regulated in EBV+ PTLD_DLBCL)
230241_at	---	0.0306436	2.18122	Up-regulated in EBV+ BL (Down-regulated in EBV+ PTLD_DLBCL)
230407_at	---	0.00210681	2.3471	Up-regulated in EBV+ BL (Down-regulated in EBV+ PTLD_DLBCL)
230469_at	RTKN2	0.0101453	2.14594	Up-regulated in EBV+ BL (Down-regulated in EBV+ PTLD_DLBCL)
230487_at	C6orf99 /// LOC100130967	0.00182266	2.53833	Up-regulated in EBV+ BL (Down-regulated in EBV+ PTLD_DLBCL)
230598_at	---	0.00454146	2.21667	Up-regulated in EBV+ BL (Down-regulated in EBV+ PTLD_DLBCL)
230777_s_at	PRDM15	7.475277008219157E-4	2.29924	Up-regulated in EBV+ BL (Down-regulated in EBV+ PTLD_DLBCL)
230877_at	IGHD	0.0108585	2.04549	Up-regulated in EBV+ BL (Down-regulated in EBV+ PTLD_DLBCL)
230967_s_at	---	0.00795758	2.00535	Up-regulated in EBV+ BL (Down-regulated in EBV+ PTLD_DLBCL)
230983_at	FAM129C	7.644615567021696E-5	2.52863	Up-regulated in EBV+ BL (Down-regulated in EBV+ PTLD_DLBCL)
231042_s_at	CAMK2D	0.00434559	2.03954	Up-regulated in EBV+ BL (Down-regulated in EBV+ PTLD_DLBCL)
231171_at	---	0.0132862	2.09516	Up-regulated in EBV+ BL (Down-regulated in EBV+ PTLD_DLBCL)
231210_at	C11orf85	0.0127199	2.37469	Up-regulated in EBV+ BL (Down-regulated in EBV+ PTLD_DLBCL)
231356_at	LOC100131014	2.3800132744919256E-5	2.96316	Up-regulated in EBV+ BL (Down-regulated in EBV+ PTLD_DLBCL)
231442_at	ZPBP2	0.0184752	2.06189	Up-regulated in EBV+ BL (Down-regulated in EBV+ PTLD_DLBCL)
231656_x_at	OSBPL10	0.0149663	2.27225	Up-regulated in EBV+ BL (Down-regulated in EBV+ PTLD_DLBCL)
231734_at	RBP2	0.00329515	3.08551	Up-regulated in EBV+ BL (Down-regulated in EBV+ PTLD_DLBCL)
231743_at	WNT3	0.0172396	2.32483	Up-regulated in EBV+ BL (Down-regulated in EBV+ PTLD_DLBCL)
231764_at	CHRAC1	0.00578548	2.30034	Up-regulated in EBV+ BL (Down-regulated in EBV+ PTLD_DLBCL)
231793_s_at	CAMK2D	5.589042779917717E-4	2.2208	Up-regulated in EBV+ BL (Down-regulated in EBV+ PTLD_DLBCL)
231810_at	BRI3BP	4.147646169009866E-5	2.41	Up-regulated in EBV+ BL (Down-regulated in EBV+ PTLD_DLBCL)
231860_at	BRWD1	0.0444919	2.21596	Up-regulated in EBV+ BL (Down-regulated in EBV+ PTLD_DLBCL)
231862_at	CBX5	0.016313	2.0721	Up-regulated in EBV+ BL (Down-regulated in EBV+ PTLD_DLBCL)
231931_at	PRDM15	8.217618017618453E-4	2.18228	Up-regulated in EBV+ BL (Down-regulated in EBV+ PTLD_DLBCL)
231960_at	BRWD1	0.0452433	2.24766	Up-regulated in EBV+ BL (Down-regulated in EBV+ PTLD_DLBCL)
232103_at	BPNT1	9.847241923885215E-5	2.236	Up-regulated in EBV+ BL (Down-regulated in EBV+ PTLD_DLBCL)
232286_at	---	0.0258853	2.56207	Up-regulated in EBV+ BL (Down-regulated in EBV+ PTLD_DLBCL)
232316_at	C14orf174	0.038356	2.16648	Up-regulated in EBV+ BL (Down-regulated in EBV+ PTLD_DLBCL)
232439_at	---	7.392253737550467E-4	2.09117	Up-regulated in EBV+ BL (Down-regulated in EBV+ PTLD_DLBCL)
232485_at	RUNDC2A	0.0128043	2.85652	Up-regulated in EBV+ BL (Down-regulated in EBV+ PTLD_DLBCL)
232679_at	---	0.00869403	2.31599	Up-regulated in EBV+ BL (Down-regulated in EBV+ PTLD_DLBCL)
232909_s_at	BPTF	9.507930455892568E-5	2.14573	Up-regulated in EBV+ BL (Down-regulated in EBV+ PTLD_DLBCL)
233142_at	---	0.0319387	3.13641	Up-regulated in EBV+ BL (Down-regulated in EBV+ PTLD_DLBCL)
233186_s_at	BANP	0.00450339	2.18818	Up-regulated in EBV+ BL (Down-regulated in EBV+ PTLD_DLBCL)
233543_s_at	FAM175A	0.0266996	2.1112	Up-regulated in EBV+ BL (Down-regulated in EBV+ PTLD_DLBCL)
233677_at	---	0.0292379	2.54342	Up-regulated in EBV+ BL (Down-regulated in EBV+ PTLD_DLBCL)
233852_at	POLH	0.00117269	2.10555	Up-regulated in EBV+ BL (Down-regulated in EBV+ PTLD_DLBCL)
234034_at	---	0.0250434	2.66635	Up-regulated in EBV+ BL (Down-regulated in EBV+ PTLD_DLBCL)
234140_s_at	STIM2	3.323027342663979E-4	2.20619	Up-regulated in EBV+ BL (Down-regulated in EBV+ PTLD_DLBCL)
234524_at	PRDM15	3.961506535671339E-6	2.0995	Up-regulated in EBV+ BL (Down-regulated in EBV+ PTLD_DLBCL)
234983_at	---	1.387981393073386E-5	2.36548	Up-regulated in EBV+ BL (Down-regulated in EBV+ PTLD_DLBCL)
235027_at	---	0.00645031	2.11987	Up-regulated in EBV+ BL (Down-regulated in EBV+ PTLD_DLBCL)
235177_at	FAM119A	5.415768584094973E-5	2.35443	Up-regulated in EBV+ BL (Down-regulated in EBV+ PTLD_DLBCL)
235224_s_at	---	0.0033753	2.09829	Up-regulated in EBV+ BL (Down-regulated in EBV+ PTLD_DLBCL)
235587_at	LOC202781	0.00493749	2.14402	Up-regulated in EBV+ BL (Down-regulated in EBV+ PTLD_DLBCL)
235687_at	ZNF626	0.0310386	2.34515	Up-regulated in EBV+ BL (Down-regulated in EBV+ PTLD_DLBCL)
235848_x_at	---	0.00122396	2.49345	Up-regulated in EBV+ BL (Down-regulated in EBV+ PTLD_DLBCL)
235918_x_at	CEP97	0.00849702	2.24045	Up-regulated in EBV+ BL (Down-regulated in EBV+ PTLD_DLBCL)
235931_at	FAM119A	0.00912162	2.36947	Up-regulated in EBV+ BL (Down-regulated in EBV+ PTLD_DLBCL)
236046_at	FLJ44896	0.00686625	2.33852	Up-regulated in EBV+ BL (Down-regulated in EBV+ PTLD_DLBCL)
236123_at	ST7L	0.0460024	2.25487	Up-regulated in EBV+ BL (Down-regulated in EBV+ PTLD_DLBCL)
236161_at	---	0.0206705	3.69645	Up-regulated in EBV+ BL (Down-regulated in EBV+ PTLD_DLBCL)
236260_at	---	0.0197962	2.49561	Up-regulated in EBV+ BL (Down-regulated in EBV+ PTLD_DLBCL)
236307_at	---	0.0210021	2.57687	Up-regulated in EBV+ BL (Down-regulated in EBV+ PTLD_DLBCL)
236459_at	PRKCE	0.0182317	2.39884	Up-regulated in EBV+ BL (Down-regulated in EBV+ PTLD_DLBCL)
236546_at	---	0.036761	2.33757	Up-regulated in EBV+ BL (Down-regulated in EBV+ PTLD_DLBCL)
236648_at	---	0.0162428	2.18368	Up-regulated in EBV+ BL (Down-regulated in EBV+ PTLD_DLBCL)
236654_s_at	---	0.00591568	3.51082	Up-regulated in EBV+ BL (Down-regulated in EBV+ PTLD_DLBCL)
236796_at	BACH2	0.00394492	2.75279	Up-regulated in EBV+ BL (Down-regulated in EBV+ PTLD_DLBCL)
236917_at	LRRC34	0.00792755	2.1852	Up-regulated in EBV+ BL (Down-regulated in EBV+ PTLD_DLBCL)
236918_s_at	LRRC34	0.0358195	2.04689	Up-regulated in EBV+ BL (Down-regulated in EBV+ PTLD_DLBCL)
236945_at	C9orf93	0.0315602	2.86237	Up-regulated in EBV+ BL (Down-regulated in EBV+ PTLD_DLBCL)
236981_at	C17orf99	2.091917471397616E-5	2.14794	Up-regulated in EBV+ BL (Down-regulated in EBV+ PTLD_DLBCL)
237115_at	---	0.0170379	2.03258	Up-regulated in EBV+ BL (Down-regulated in EBV+ PTLD_DLBCL)
237187_at	---	0.00123807	3.1902	Up-regulated in EBV+ BL (Down-regulated in EBV+ PTLD_DLBCL)
237213_at	---	0.00128526	3.28622	Up-regulated in EBV+ BL (Down-regulated in EBV+ PTLD_DLBCL)
237493_at	IL22RA2	2.0781149988782407E-5	2.38004	Up-regulated in EBV+ BL (Down-regulated in EBV+ PTLD_DLBCL)
237933_at	---	0.0206757	2.12911	Up-regulated in EBV+ BL (Down-regulated in EBV+ PTLD_DLBCL)
237956_s_at	LOC133874	0.00446182	2.01557	Up-regulated in EBV+ BL (Down-regulated in EBV+ PTLD_DLBCL)
238009_at	---	0.0454078	2.01365	Up-regulated in EBV+ BL (Down-regulated in EBV+ PTLD_DLBCL)
238483_at	---	0.022473	2.68269	Up-regulated in EBV+ BL (Down-regulated in EBV+ PTLD_DLBCL)
238484_s_at	---	0.00654604	2.34432	Up-regulated in EBV+ BL (Down-regulated in EBV+ PTLD_DLBCL)
238712_at	---	0.0162982	2.52438	Up-regulated in EBV+ BL (Down-regulated in EBV+ PTLD_DLBCL)
238752_at	---	2.869954172107849E-4	3.06425	Up-regulated in EBV+ BL (Down-regulated in EBV+ PTLD_DLBCL)
238766_at	---	0.0376089	2.31777	Up-regulated in EBV+ BL (Down-regulated in EBV+ PTLD_DLBCL)
238789_at	KANK1	0.00365281	2.54768	Up-regulated in EBV+ BL (Down-regulated in EBV+ PTLD_DLBCL)
238804_at	LOC100131701	0.017208	2.0181	Up-regulated in EBV+ BL (Down-regulated in EBV+ PTLD_DLBCL)
238824_at	---	0.0446827	2.25112	Up-regulated in EBV+ BL (Down-regulated in EBV+ PTLD_DLBCL)
238879_at	---	0.0138188	2.2957	Up-regulated in EBV+ BL (Down-regulated in EBV+ PTLD_DLBCL)
238890_at	PSMG1	0.0207648	2.23506	Up-regulated in EBV+ BL (Down-regulated in EBV+ PTLD_DLBCL)
238919_at	---	0.0273488	2.52912	Up-regulated in EBV+ BL (Down-regulated in EBV+ PTLD_DLBCL)
239033_at	---	0.0390068	2.0953	Up-regulated in EBV+ BL (Down-regulated in EBV+ PTLD_DLBCL)
239154_at	---	0.00401518	2.04811	Up-regulated in EBV+ BL (Down-regulated in EBV+ PTLD_DLBCL)
239209_at	---	0.0211032	2.75449	Up-regulated in EBV+ BL (Down-regulated in EBV+ PTLD_DLBCL)
239214_at	LOC100130458	2.286536575238791E-4	2.34149	Up-regulated in EBV+ BL (Down-regulated in EBV+ PTLD_DLBCL)
239233_at	CCDC88A	0.00265462	2.41066	Up-regulated in EBV+ BL (Down-regulated in EBV+ PTLD_DLBCL)
239253_at	---	0.00207156	2.18138	Up-regulated in EBV+ BL (Down-regulated in EBV+ PTLD_DLBCL)
239292_at	---	0.00120625	2.26153	Up-regulated in EBV+ BL (Down-regulated in EBV+ PTLD_DLBCL)
239302_s_at	---	0.00188221	2.21034	Up-regulated in EBV+ BL (Down-regulated in EBV+ PTLD_DLBCL)
239355_at	---	0.00299363	2.16184	Up-regulated in EBV+ BL (Down-regulated in EBV+ PTLD_DLBCL)
239363_at	---	0.00345068	2.34558	Up-regulated in EBV+ BL (Down-regulated in EBV+ PTLD_DLBCL)
239729_at	LOC388795	0.0246272	2.2825	Up-regulated in EBV+ BL (Down-regulated in EBV+ PTLD_DLBCL)
239964_at	TCL6	0.00773412	2.69053	Up-regulated in EBV+ BL (Down-regulated in EBV+ PTLD_DLBCL)
240718_at	LRMP	0.00805284	2.0381	Up-regulated in EBV+ BL (Down-regulated in EBV+ PTLD_DLBCL)
240806_at	RPL15	0.00787367	2.33151	Up-regulated in EBV+ BL (Down-regulated in EBV+ PTLD_DLBCL)
241262_at	---	0.0215911	2.17926	Up-regulated in EBV+ BL (Down-regulated in EBV+ PTLD_DLBCL)
241534_at	---	0.00149323	2.09327	Up-regulated in EBV+ BL (Down-regulated in EBV+ PTLD_DLBCL)
241836_x_at	CEP97	3.708760058755055E-4	2.03837	Up-regulated in EBV+ BL (Down-regulated in EBV+ PTLD_DLBCL)
241854_at	DNASE1	0.0489715	2.42981	Up-regulated in EBV+ BL (Down-regulated in EBV+ PTLD_DLBCL)
242104_at	---	0.00911936	2.35666	Up-regulated in EBV+ BL (Down-regulated in EBV+ PTLD_DLBCL)
242120_at	USP49	0.0229839	2.31031	Up-regulated in EBV+ BL (Down-regulated in EBV+ PTLD_DLBCL)
242213_at	---	0.0285878	2.22303	Up-regulated in EBV+ BL (Down-regulated in EBV+ PTLD_DLBCL)
242228_at	---	0.00186505	2.71303	Up-regulated in EBV+ BL (Down-regulated in EBV+ PTLD_DLBCL)
242264_at	---	0.0364254	2.04244	Up-regulated in EBV+ BL (Down-regulated in EBV+ PTLD_DLBCL)
242525_at	---	0.00218506	2.10657	Up-regulated in EBV+ BL (Down-regulated in EBV+ PTLD_DLBCL)
242681_at	---	0.0135125	2.56509	Up-regulated in EBV+ BL (Down-regulated in EBV+ PTLD_DLBCL)
242947_at	---	0.00738241	2.68299	Up-regulated in EBV+ BL (Down-regulated in EBV+ PTLD_DLBCL)
243023_at	---	0.0162698	2.09785	Up-regulated in EBV+ BL (Down-regulated in EBV+ PTLD_DLBCL)
243048_at	CECR7	0.0259457	2.01701	Up-regulated in EBV+ BL (Down-regulated in EBV+ PTLD_DLBCL)
243185_at	---	0.015281	2.75635	Up-regulated in EBV+ BL (Down-regulated in EBV+ PTLD_DLBCL)
243405_at	---	0.00861893	2.06874	Up-regulated in EBV+ BL (Down-regulated in EBV+ PTLD_DLBCL)
243502_at	GJC1	0.0115521	2.69822	Up-regulated in EBV+ BL (Down-regulated in EBV+ PTLD_DLBCL)
243552_at	MBTD1	0.0419937	2.13845	Up-regulated in EBV+ BL (Down-regulated in EBV+ PTLD_DLBCL)
243798_at	---	0.00176783	2.51235	Up-regulated in EBV+ BL (Down-regulated in EBV+ PTLD_DLBCL)
243910_x_at	---	0.00253396	2.64964	Up-regulated in EBV+ BL (Down-regulated in EBV+ PTLD_DLBCL)
243929_at	---	0.0165995	3.12776	Up-regulated in EBV+ BL (Down-regulated in EBV+ PTLD_DLBCL)
243961_at	---	0.00552279	2.15069	Up-regulated in EBV+ BL (Down-regulated in EBV+ PTLD_DLBCL)
243967_at	AFF3	0.00474018	2.33607	Up-regulated in EBV+ BL (Down-regulated in EBV+ PTLD_DLBCL)
244043_at	---	0.0079787	2.21428	Up-regulated in EBV+ BL (Down-regulated in EBV+ PTLD_DLBCL)
244104_at	LOC100130339	0.0227764	2.4538	Up-regulated in EBV+ BL (Down-regulated in EBV+ PTLD_DLBCL)
244268_x_at	PAK2	0.00209335	2.24051	Up-regulated in EBV+ BL (Down-regulated in EBV+ PTLD_DLBCL)
244675_at	RGS8	0.0273038	2.7192	Up-regulated in EBV+ BL (Down-regulated in EBV+ PTLD_DLBCL)
244696_at	---	0.0180345	2.85883	Up-regulated in EBV+ BL (Down-regulated in EBV+ PTLD_DLBCL)
244730_x_at	LOC100129195	2.4088200736349782E-4	2.32147	Up-regulated in EBV+ BL (Down-regulated in EBV+ PTLD_DLBCL)
244770_at	---	0.00129848	2.23059	Up-regulated in EBV+ BL (Down-regulated in EBV+ PTLD_DLBCL)
244819_x_at	PSPH	0.0444861	2.25422	Up-regulated in EBV+ BL (Down-regulated in EBV+ PTLD_DLBCL)
38892_at	KIAA0240	3.689071550361287E-4	2.0144	Up-regulated in EBV+ BL (Down-regulated in EBV+ PTLD_DLBCL)
39318_at	TCL1A	7.50971611044187E-9	2.35174	Up-regulated in EBV+ BL (Down-regulated in EBV+ PTLD_DLBCL)
39835_at	SBF1	1.5287571511438636E-5	2.06675	Up-regulated in EBV+ BL (Down-regulated in EBV+ PTLD_DLBCL)
41220_at	SEPT9	0.0291726	2.01818	Up-regulated in EBV+ BL (Down-regulated in EBV+ PTLD_DLBCL)
44065_at	C12orf52	0.00732813	2.00817	Up-regulated in EBV+ BL (Down-regulated in EBV+ PTLD_DLBCL)
44120_at	ADCK2	6.241121362664667E-5	2.05796	Up-regulated in EBV+ BL (Down-regulated in EBV+ PTLD_DLBCL)
44790_s_at	C13orf18 /// LOC728970	1.691489673647075E-6	2.38907	Up-regulated in EBV+ BL (Down-regulated in EBV+ PTLD_DLBCL)
54051_at	PKNOX1	0.0141143	2.16387	Up-regulated in EBV+ BL (Down-regulated in EBV+ PTLD_DLBCL)
81737_at	---	0.017102	2.70625	Up-regulated in EBV+ BL (Down-regulated in EBV+ PTLD_DLBCL)
117_at	HSPA6	1.214142199754785E-4	2.43429	Up-regulated in EBV+ PTLD_DLBCL (Down-regulated in EBV+ BL)
1552258_at	C2orf59	0.0216429	2.08413	Up-regulated in EBV+ PTLD_DLBCL (Down-regulated in EBV+ BL)
1552373_s_at	C4orf33	0.0355662	2.06094	Up-regulated in EBV+ PTLD_DLBCL (Down-regulated in EBV+ BL)
1552481_s_at	MAN1A2	0.0196745	2.081	Up-regulated in EBV+ PTLD_DLBCL (Down-regulated in EBV+ BL)
1552485_at	LACTB	0.0010738	2.16906	Up-regulated in EBV+ PTLD_DLBCL (Down-regulated in EBV+ BL)
1552486_s_at	LACTB	1.1415783859014268E-4	2.43614	Up-regulated in EBV+ PTLD_DLBCL (Down-regulated in EBV+ BL)
1552639_at	KLHDC7B	0.0378164	2.04514	Up-regulated in EBV+ PTLD_DLBCL (Down-regulated in EBV+ BL)
1552773_at	CLEC4D	0.0140854	2.16311	Up-regulated in EBV+ PTLD_DLBCL (Down-regulated in EBV+ BL)
1552910_at	SIGLEC11	0.00564052	2.87402	Up-regulated in EBV+ PTLD_DLBCL (Down-regulated in EBV+ BL)
1552935_at	ZCCHC5	0.0396489	2.21842	Up-regulated in EBV+ PTLD_DLBCL (Down-regulated in EBV+ BL)
1552969_a_at	ZMYM6	0.00962879	2.15026	Up-regulated in EBV+ PTLD_DLBCL (Down-regulated in EBV+ BL)
1553133_at	C9orf72	0.00205234	2.50795	Up-regulated in EBV+ PTLD_DLBCL (Down-regulated in EBV+ BL)
1553140_at	PELO	0.0202995	2.37036	Up-regulated in EBV+ PTLD_DLBCL (Down-regulated in EBV+ BL)
1553300_a_at	DGKH	0.0140341	2.17302	Up-regulated in EBV+ PTLD_DLBCL (Down-regulated in EBV+ BL)
1553373_at	WDR64	0.0448281	2.20458	Up-regulated in EBV+ PTLD_DLBCL (Down-regulated in EBV+ BL)
1553380_at	PARP15	0.0193803	2.12351	Up-regulated in EBV+ PTLD_DLBCL (Down-regulated in EBV+ BL)
1553488_at	TEKT5	0.0154969	2.11289	Up-regulated in EBV+ PTLD_DLBCL (Down-regulated in EBV+ BL)
1553582_a_at	SPAG11A /// SPAG11B	0.0111403	2.19078	Up-regulated in EBV+ PTLD_DLBCL (Down-regulated in EBV+ BL)
1553639_a_at	PPARGC1B	0.00991922	2.09233	Up-regulated in EBV+ PTLD_DLBCL (Down-regulated in EBV+ BL)
1553646_at	HDX	0.0205314	2.0536	Up-regulated in EBV+ PTLD_DLBCL (Down-regulated in EBV+ BL)
1553681_a_at	PRF1	0.00311594	2.24338	Up-regulated in EBV+ PTLD_DLBCL (Down-regulated in EBV+ BL)
1553713_a_at	RHEBL1	4.1187683575073054E-4	2.30592	Up-regulated in EBV+ PTLD_DLBCL (Down-regulated in EBV+ BL)
1553746_a_at	C12orf64	0.0229131	2.51654	Up-regulated in EBV+ PTLD_DLBCL (Down-regulated in EBV+ BL)
1553769_at	SLAMF9	0.0158889	2.02892	Up-regulated in EBV+ PTLD_DLBCL (Down-regulated in EBV+ BL)
1553994_at	NT5E	0.0160341	2.03862	Up-regulated in EBV+ PTLD_DLBCL (Down-regulated in EBV+ BL)
1553995_a_at	NT5E	0.0220422	2.09347	Up-regulated in EBV+ PTLD_DLBCL (Down-regulated in EBV+ BL)
1554008_at	OSMR	0.00562433	2.19901	Up-regulated in EBV+ PTLD_DLBCL (Down-regulated in EBV+ BL)
1554015_a_at	CHD2	3.476749113901778E-4	2.3322	Up-regulated in EBV+ PTLD_DLBCL (Down-regulated in EBV+ BL)
1554036_at	ZBTB24	0.019248	2.08783	Up-regulated in EBV+ PTLD_DLBCL (Down-regulated in EBV+ BL)
1554045_at	ZNF24	0.00154924	2.21424	Up-regulated in EBV+ PTLD_DLBCL (Down-regulated in EBV+ BL)
1554076_s_at	TMEM136	0.0285229	2.10773	Up-regulated in EBV+ PTLD_DLBCL (Down-regulated in EBV+ BL)
1554110_at	CDCP1	0.00875106	2.09207	Up-regulated in EBV+ PTLD_DLBCL (Down-regulated in EBV+ BL)
1554148_a_at	SLC33A1	0.026129	2.11174	Up-regulated in EBV+ PTLD_DLBCL (Down-regulated in EBV+ BL)
1554158_at	ZMYND11	0.00480253	2.20896	Up-regulated in EBV+ PTLD_DLBCL (Down-regulated in EBV+ BL)
1554193_s_at	MANEA	0.0171814	2.05459	Up-regulated in EBV+ PTLD_DLBCL (Down-regulated in EBV+ BL)
1554196_at	IZUMO1	0.0239236	2.01626	Up-regulated in EBV+ PTLD_DLBCL (Down-regulated in EBV+ BL)
1554208_at	MEI1	2.713821219218761E-4	2.41875	Up-regulated in EBV+ PTLD_DLBCL (Down-regulated in EBV+ BL)
1554229_at	C5orf41	0.0152988	2.07025	Up-regulated in EBV+ PTLD_DLBCL (Down-regulated in EBV+ BL)
1554262_s_at	KLHL29	0.00198328	2.29144	Up-regulated in EBV+ PTLD_DLBCL (Down-regulated in EBV+ BL)
1554443_s_at	BEST1	0.0192954	2.03529	Up-regulated in EBV+ PTLD_DLBCL (Down-regulated in EBV+ BL)
1554460_at	ST8SIA4	0.00922802	2.12926	Up-regulated in EBV+ PTLD_DLBCL (Down-regulated in EBV+ BL)
1554499_s_at	PPA2	0.011305	2.12918	Up-regulated in EBV+ PTLD_DLBCL (Down-regulated in EBV+ BL)
1554503_a_at	OSCAR	0.0135504	2.04698	Up-regulated in EBV+ PTLD_DLBCL (Down-regulated in EBV+ BL)
1554523_a_at	CNNM2	0.00932391	2.10271	Up-regulated in EBV+ PTLD_DLBCL (Down-regulated in EBV+ BL)
1554538_at	RHOF	0.00197439	2.30621	Up-regulated in EBV+ PTLD_DLBCL (Down-regulated in EBV+ BL)
1554539_a_at	RHOF	6.161146860089999E-5	2.56141	Up-regulated in EBV+ PTLD_DLBCL (Down-regulated in EBV+ BL)
1554569_a_at	CUGBP2	9.256404215843075E-7	2.90141	Up-regulated in EBV+ PTLD_DLBCL (Down-regulated in EBV+ BL)
1554627_a_at	ASCC1	0.0105392	2.11612	Up-regulated in EBV+ PTLD_DLBCL (Down-regulated in EBV+ BL)
1554676_at	SRGN	1.405461440212504E-4	2.64789	Up-regulated in EBV+ PTLD_DLBCL (Down-regulated in EBV+ BL)
1554697_at	ADAMTS9	0.0278776	2.18453	Up-regulated in EBV+ PTLD_DLBCL (Down-regulated in EBV+ BL)
1554730_at	MCTP1	1.9086429430433224E-4	2.50341	Up-regulated in EBV+ PTLD_DLBCL (Down-regulated in EBV+ BL)
1554732_at	MGC24125	0.0201227	2.06236	Up-regulated in EBV+ PTLD_DLBCL (Down-regulated in EBV+ BL)
1554733_at	MGC24125	0.00982314	2.18443	Up-regulated in EBV+ PTLD_DLBCL (Down-regulated in EBV+ BL)
1554744_at	COP1	0.0200254	2.81708	Up-regulated in EBV+ PTLD_DLBCL (Down-regulated in EBV+ BL)
1554767_s_at	CRYZL1	0.00167004	2.21655	Up-regulated in EBV+ PTLD_DLBCL (Down-regulated in EBV+ BL)
1554778_at	PHLDB2	0.0177431	2.10455	Up-regulated in EBV+ PTLD_DLBCL (Down-regulated in EBV+ BL)
1554937_x_at	EXOC3L	0.0333584	2.24468	Up-regulated in EBV+ PTLD_DLBCL (Down-regulated in EBV+ BL)
1554945_x_at	VIL1	0.0163524	2.0382	Up-regulated in EBV+ PTLD_DLBCL (Down-regulated in EBV+ BL)
1554980_a_at	ATF3	0.0083857	2.1155	Up-regulated in EBV+ PTLD_DLBCL (Down-regulated in EBV+ BL)
1555021_a_at	SCARF1	0.00457245	2.23775	Up-regulated in EBV+ PTLD_DLBCL (Down-regulated in EBV+ BL)
1555060_a_at	IKZF2	0.0177282	2.42593	Up-regulated in EBV+ PTLD_DLBCL (Down-regulated in EBV+ BL)
1555270_a_at	WFS1	0.0222187	2.01707	Up-regulated in EBV+ PTLD_DLBCL (Down-regulated in EBV+ BL)
1555339_at	RAP1A	0.0122173	2.08971	Up-regulated in EBV+ PTLD_DLBCL (Down-regulated in EBV+ BL)
1555342_a_at	UNC5C	0.0129899	2.09916	Up-regulated in EBV+ PTLD_DLBCL (Down-regulated in EBV+ BL)
1555392_at	LOC100128868	4.029204020054179E-4	2.26255	Up-regulated in EBV+ PTLD_DLBCL (Down-regulated in EBV+ BL)
1555420_a_at	KLF7	0.00204976	2.20337	Up-regulated in EBV+ PTLD_DLBCL (Down-regulated in EBV+ BL)
1555464_at	IFIH1	0.0014029	2.41396	Up-regulated in EBV+ PTLD_DLBCL (Down-regulated in EBV+ BL)
1555491_a_at	C19orf66	7.362553208401615E-4	2.21899	Up-regulated in EBV+ PTLD_DLBCL (Down-regulated in EBV+ BL)
1555578_at	PTPRM	0.0440053	2.06975	Up-regulated in EBV+ PTLD_DLBCL (Down-regulated in EBV+ BL)
1555603_at	BAGE	0.0334613	2.00789	Up-regulated in EBV+ PTLD_DLBCL (Down-regulated in EBV+ BL)
1555605_x_at	BAGE	0.00625459	2.14268	Up-regulated in EBV+ PTLD_DLBCL (Down-regulated in EBV+ BL)
1555606_a_at	GDPD1	0.0123213	2.07141	Up-regulated in EBV+ PTLD_DLBCL (Down-regulated in EBV+ BL)
1555610_at	AGK	0.0139997	2.08333	Up-regulated in EBV+ PTLD_DLBCL (Down-regulated in EBV+ BL)
1555626_a_at	SLAMF1	0.00452564	2.16649	Up-regulated in EBV+ PTLD_DLBCL (Down-regulated in EBV+ BL)
1555629_at	HAVCR2	0.00346961	2.19357	Up-regulated in EBV+ PTLD_DLBCL (Down-regulated in EBV+ BL)
1555638_a_at	SAMSN1	1.2670363107299939E-5	2.6655	Up-regulated in EBV+ PTLD_DLBCL (Down-regulated in EBV+ BL)
1555643_s_at	LILRA5	0.00398612	2.37349	Up-regulated in EBV+ PTLD_DLBCL (Down-regulated in EBV+ BL)
1555785_a_at	XRN1	0.0042104	2.0763	Up-regulated in EBV+ PTLD_DLBCL (Down-regulated in EBV+ BL)
1555847_a_at	LOC284454	1.2752042461069591E-4	2.50779	Up-regulated in EBV+ PTLD_DLBCL (Down-regulated in EBV+ BL)
1555870_at	RNF207	3.547183679671987E-4	2.35249	Up-regulated in EBV+ PTLD_DLBCL (Down-regulated in EBV+ BL)
1555938_x_at	VIM	0.00796428	2.12778	Up-regulated in EBV+ PTLD_DLBCL (Down-regulated in EBV+ BL)
1556308_at	PRRT3	0.0191036	2.00311	Up-regulated in EBV+ PTLD_DLBCL (Down-regulated in EBV+ BL)
1556323_at	CUGBP2	0.0020621	2.27368	Up-regulated in EBV+ PTLD_DLBCL (Down-regulated in EBV+ BL)
1556476_at	LOC283485	0.0473539	2.18537	Up-regulated in EBV+ PTLD_DLBCL (Down-regulated in EBV+ BL)
1556477_a_at	LOC283485	0.0423145	2.26735	Up-regulated in EBV+ PTLD_DLBCL (Down-regulated in EBV+ BL)
1556695_a_at	FLJ42709	0.0294549	2.22443	Up-regulated in EBV+ PTLD_DLBCL (Down-regulated in EBV+ BL)
1556854_at	LOC283501	0.0048834	2.18432	Up-regulated in EBV+ PTLD_DLBCL (Down-regulated in EBV+ BL)
1556874_a_at	MEX3C	0.0193916	2.08849	Up-regulated in EBV+ PTLD_DLBCL (Down-regulated in EBV+ BL)
1556919_at	LEPR	0.00627822	2.01649	Up-regulated in EBV+ PTLD_DLBCL (Down-regulated in EBV+ BL)
1556950_s_at	SERPINB6	0.0181845	2.02661	Up-regulated in EBV+ PTLD_DLBCL (Down-regulated in EBV+ BL)
1556951_at	---	0.0116885	2.03595	Up-regulated in EBV+ PTLD_DLBCL (Down-regulated in EBV+ BL)
1557116_at	APOL6	9.927676620956763E-4	2.18831	Up-regulated in EBV+ PTLD_DLBCL (Down-regulated in EBV+ BL)
1557149_at	---	0.0383663	2.04047	Up-regulated in EBV+ PTLD_DLBCL (Down-regulated in EBV+ BL)
1557236_at	APOL6	2.1780485723082264E-5	2.67018	Up-regulated in EBV+ PTLD_DLBCL (Down-regulated in EBV+ BL)
1557246_at	KIDINS220	0.00525275	2.08161	Up-regulated in EBV+ PTLD_DLBCL (Down-regulated in EBV+ BL)
1557359_at	LOC285758	0.00213182	2.33799	Up-regulated in EBV+ PTLD_DLBCL (Down-regulated in EBV+ BL)
1557432_at	RASAL2	0.00696977	2.33513	Up-regulated in EBV+ PTLD_DLBCL (Down-regulated in EBV+ BL)
1557446_x_at	TREML3	0.0257541	2.01125	Up-regulated in EBV+ PTLD_DLBCL (Down-regulated in EBV+ BL)
1557531_a_at	C10orf55	0.00414377	2.30698	Up-regulated in EBV+ PTLD_DLBCL (Down-regulated in EBV+ BL)
1557742_a_at	LOC100128176	0.0132787	2.09054	Up-regulated in EBV+ PTLD_DLBCL (Down-regulated in EBV+ BL)
1557755_at	C14orf145	0.0302115	2.40169	Up-regulated in EBV+ PTLD_DLBCL (Down-regulated in EBV+ BL)
1557889_at	---	0.0117119	2.10526	Up-regulated in EBV+ PTLD_DLBCL (Down-regulated in EBV+ BL)
1557914_s_at	---	0.0174658	2.1179	Up-regulated in EBV+ PTLD_DLBCL (Down-regulated in EBV+ BL)
1558333_at	C22orf15	0.0158458	2.02147	Up-regulated in EBV+ PTLD_DLBCL (Down-regulated in EBV+ BL)
1558371_a_at	---	0.00522846	2.08942	Up-regulated in EBV+ PTLD_DLBCL (Down-regulated in EBV+ BL)
1558592_at	---	0.00195854	2.43843	Up-regulated in EBV+ PTLD_DLBCL (Down-regulated in EBV+ BL)
1558706_a_at	ATOH8	0.0231294	2.5466	Up-regulated in EBV+ PTLD_DLBCL (Down-regulated in EBV+ BL)
1558770_a_at	PIK3R6	0.00945164	2.30533	Up-regulated in EBV+ PTLD_DLBCL (Down-regulated in EBV+ BL)
1558859_at	LOC222159	0.00275113	2.29799	Up-regulated in EBV+ PTLD_DLBCL (Down-regulated in EBV+ BL)
1559026_at	---	0.0140299	2.11991	Up-regulated in EBV+ PTLD_DLBCL (Down-regulated in EBV+ BL)
1559101_at	FYN	0.0166222	2.11347	Up-regulated in EBV+ PTLD_DLBCL (Down-regulated in EBV+ BL)
1559125_at	LOC100133019	0.00569218	2.17791	Up-regulated in EBV+ PTLD_DLBCL (Down-regulated in EBV+ BL)
1559228_at	---	0.0151338	2.14826	Up-regulated in EBV+ PTLD_DLBCL (Down-regulated in EBV+ BL)
1559249_at	ATXN1	8.150698627183468E-4	2.41226	Up-regulated in EBV+ PTLD_DLBCL (Down-regulated in EBV+ BL)
1559287_at	---	7.209621595049423E-4	2.51445	Up-regulated in EBV+ PTLD_DLBCL (Down-regulated in EBV+ BL)
1559363_at	LOC283587	0.0291489	2.21517	Up-regulated in EBV+ PTLD_DLBCL (Down-regulated in EBV+ BL)
1559400_s_at	PAPPA	0.0161571	2.09902	Up-regulated in EBV+ PTLD_DLBCL (Down-regulated in EBV+ BL)
1559561_at	FBXO18	0.00896213	2.08889	Up-regulated in EBV+ PTLD_DLBCL (Down-regulated in EBV+ BL)
1559573_at	---	0.0473987	2.25591	Up-regulated in EBV+ PTLD_DLBCL (Down-regulated in EBV+ BL)
1559631_at	---	0.0453857	2.01766	Up-regulated in EBV+ PTLD_DLBCL (Down-regulated in EBV+ BL)
1559668_s_at	---	0.0416225	2.00971	Up-regulated in EBV+ PTLD_DLBCL (Down-regulated in EBV+ BL)
1559777_at	---	0.00644974	2.35675	Up-regulated in EBV+ PTLD_DLBCL (Down-regulated in EBV+ BL)
1559820_at	---	0.0309333	2.00355	Up-regulated in EBV+ PTLD_DLBCL (Down-regulated in EBV+ BL)
1559883_s_at	SAMHD1	0.00963877	2.08453	Up-regulated in EBV+ PTLD_DLBCL (Down-regulated in EBV+ BL)
1559920_a_at	CECR4	0.0208386	2.01368	Up-regulated in EBV+ PTLD_DLBCL (Down-regulated in EBV+ BL)
1560011_at	PSCA	0.00604771	2.22031	Up-regulated in EBV+ PTLD_DLBCL (Down-regulated in EBV+ BL)
1560135_at	---	0.021	2.09732	Up-regulated in EBV+ PTLD_DLBCL (Down-regulated in EBV+ BL)
1560227_at	GDPD1	0.00409639	2.09659	Up-regulated in EBV+ PTLD_DLBCL (Down-regulated in EBV+ BL)
1560228_at	SNAI3	0.00676643	2.25926	Up-regulated in EBV+ PTLD_DLBCL (Down-regulated in EBV+ BL)
1560306_at	---	0.0082345	2.16051	Up-regulated in EBV+ PTLD_DLBCL (Down-regulated in EBV+ BL)
1560426_at	C12orf55	0.018586	2.21857	Up-regulated in EBV+ PTLD_DLBCL (Down-regulated in EBV+ BL)
1560633_a_at	D21S2089E	0.0479057	2.01092	Up-regulated in EBV+ PTLD_DLBCL (Down-regulated in EBV+ BL)
1560679_at	LOC151438	0.0213279	2.24838	Up-regulated in EBV+ PTLD_DLBCL (Down-regulated in EBV+ BL)
1560703_at	LOC201229	0.0118256	2.14562	Up-regulated in EBV+ PTLD_DLBCL (Down-regulated in EBV+ BL)
1560869_a_at	---	0.0129327	2.0765	Up-regulated in EBV+ PTLD_DLBCL (Down-regulated in EBV+ BL)
1561277_at	LOC339298	0.0190864	2.01902	Up-regulated in EBV+ PTLD_DLBCL (Down-regulated in EBV+ BL)
1561738_at	---	0.0188345	2.05673	Up-regulated in EBV+ PTLD_DLBCL (Down-regulated in EBV+ BL)
1561820_at	SCN8A	0.0310091	2.091	Up-regulated in EBV+ PTLD_DLBCL (Down-regulated in EBV+ BL)
1561880_a_at	SIGLEC16	0.0151348	2.26257	Up-regulated in EBV+ PTLD_DLBCL (Down-regulated in EBV+ BL)
1561882_at	SYTL3	0.0139866	2.24275	Up-regulated in EBV+ PTLD_DLBCL (Down-regulated in EBV+ BL)
1562031_at	JAK2	0.00398466	2.04203	Up-regulated in EBV+ PTLD_DLBCL (Down-regulated in EBV+ BL)
1562255_at	SYTL3	0.0079248	2.10983	Up-regulated in EBV+ PTLD_DLBCL (Down-regulated in EBV+ BL)
1562275_at	---	0.00578907	2.37999	Up-regulated in EBV+ PTLD_DLBCL (Down-regulated in EBV+ BL)
1562287_at	SNTG1	0.016508	2.01846	Up-regulated in EBV+ PTLD_DLBCL (Down-regulated in EBV+ BL)
1562289_at	---	0.0421651	2.10165	Up-regulated in EBV+ PTLD_DLBCL (Down-regulated in EBV+ BL)
1562321_at	PDK4	0.0347754	2.14802	Up-regulated in EBV+ PTLD_DLBCL (Down-regulated in EBV+ BL)
1562365_at	LOC286177	0.0424653	2.19134	Up-regulated in EBV+ PTLD_DLBCL (Down-regulated in EBV+ BL)
1562403_a_at	SLC8A3	0.0489301	2.03245	Up-regulated in EBV+ PTLD_DLBCL (Down-regulated in EBV+ BL)
1562511_at	LYST	0.0179457	2.10893	Up-regulated in EBV+ PTLD_DLBCL (Down-regulated in EBV+ BL)
1562528_at	---	0.00126614	2.55258	Up-regulated in EBV+ PTLD_DLBCL (Down-regulated in EBV+ BL)
1562529_s_at	---	3.698289728578535E-4	2.3618	Up-regulated in EBV+ PTLD_DLBCL (Down-regulated in EBV+ BL)
1562665_at	---	0.0493557	2.08861	Up-regulated in EBV+ PTLD_DLBCL (Down-regulated in EBV+ BL)
1562698_x_at	LOC339988	0.0454777	2.05993	Up-regulated in EBV+ PTLD_DLBCL (Down-regulated in EBV+ BL)
1563573_at	---	0.0190203	2.0139	Up-regulated in EBV+ PTLD_DLBCL (Down-regulated in EBV+ BL)
1563719_a_at	---	0.00438352	2.26865	Up-regulated in EBV+ PTLD_DLBCL (Down-regulated in EBV+ BL)
1563720_at	---	0.0429696	2.10831	Up-regulated in EBV+ PTLD_DLBCL (Down-regulated in EBV+ BL)
1564150_a_at	LOC256021	0.0153454	2.21474	Up-regulated in EBV+ PTLD_DLBCL (Down-regulated in EBV+ BL)
1564151_at	---	0.0342007	2.16989	Up-regulated in EBV+ PTLD_DLBCL (Down-regulated in EBV+ BL)
1564155_x_at	---	0.00847917	2.04992	Up-regulated in EBV+ PTLD_DLBCL (Down-regulated in EBV+ BL)
1564238_a_at	WDR49	0.0199656	2.07608	Up-regulated in EBV+ PTLD_DLBCL (Down-regulated in EBV+ BL)
1564257_at	LOC100132116	0.00461783	2.22447	Up-regulated in EBV+ PTLD_DLBCL (Down-regulated in EBV+ BL)
1564276_at	LOC441108	1.5916031362203412E-4	2.53836	Up-regulated in EBV+ PTLD_DLBCL (Down-regulated in EBV+ BL)
1564310_a_at	PARP15	0.0021305	2.31606	Up-regulated in EBV+ PTLD_DLBCL (Down-regulated in EBV+ BL)
1564626_at	---	0.0117364	2.23785	Up-regulated in EBV+ PTLD_DLBCL (Down-regulated in EBV+ BL)
1564627_at	DNAJC13	0.0135056	2.01987	Up-regulated in EBV+ PTLD_DLBCL (Down-regulated in EBV+ BL)
1564656_at	---	0.00569406	2.19047	Up-regulated in EBV+ PTLD_DLBCL (Down-regulated in EBV+ BL)
1564757_a_at	CCDC148	0.0199174	2.30578	Up-regulated in EBV+ PTLD_DLBCL (Down-regulated in EBV+ BL)
1565446_at	HPRT1	0.0429882	2.03735	Up-regulated in EBV+ PTLD_DLBCL (Down-regulated in EBV+ BL)
1565598_at	---	3.757056287695977E-4	2.46819	Up-regulated in EBV+ PTLD_DLBCL (Down-regulated in EBV+ BL)
1565674_at	FCGR2A /// FCGR2B /// FCGR2C	0.0228783	2.41351	Up-regulated in EBV+ PTLD_DLBCL (Down-regulated in EBV+ BL)
1565760_at	---	0.0274804	2.02565	Up-regulated in EBV+ PTLD_DLBCL (Down-regulated in EBV+ BL)
1565768_at	---	0.00963704	2.12384	Up-regulated in EBV+ PTLD_DLBCL (Down-regulated in EBV+ BL)
1566086_at	---	0.0180425	2.07969	Up-regulated in EBV+ PTLD_DLBCL (Down-regulated in EBV+ BL)
1566764_at	7A5	0.011353	2.02097	Up-regulated in EBV+ PTLD_DLBCL (Down-regulated in EBV+ BL)
1566869_at	---	0.0356503	2.19078	Up-regulated in EBV+ PTLD_DLBCL (Down-regulated in EBV+ BL)
1568366_at	---	0.0128302	2.01508	Up-regulated in EBV+ PTLD_DLBCL (Down-regulated in EBV+ BL)
1568638_a_at	INDOL1	0.020447	2.25036	Up-regulated in EBV+ PTLD_DLBCL (Down-regulated in EBV+ BL)
1568682_a_at	---	0.0224055	2.00407	Up-regulated in EBV+ PTLD_DLBCL (Down-regulated in EBV+ BL)
1568765_at	SERPINE1	0.00373298	2.21633	Up-regulated in EBV+ PTLD_DLBCL (Down-regulated in EBV+ BL)
1568830_at	IRAK3	7.387773667547673E-4	2.48449	Up-regulated in EBV+ PTLD_DLBCL (Down-regulated in EBV+ BL)
1568877_a_at	ACBD5	1.7691352951616773E-5	2.69073	Up-regulated in EBV+ PTLD_DLBCL (Down-regulated in EBV+ BL)
1568898_at	---	0.03299	2.29458	Up-regulated in EBV+ PTLD_DLBCL (Down-regulated in EBV+ BL)
1569095_at	LOC731424	0.00789343	2.22207	Up-regulated in EBV+ PTLD_DLBCL (Down-regulated in EBV+ BL)
1569237_at	---	0.00351199	2.0595	Up-regulated in EBV+ PTLD_DLBCL (Down-regulated in EBV+ BL)
1569256_a_at	FAM43B	0.0288971	2.06482	Up-regulated in EBV+ PTLD_DLBCL (Down-regulated in EBV+ BL)
1569352_at	FNIP2	0.0218623	2.10939	Up-regulated in EBV+ PTLD_DLBCL (Down-regulated in EBV+ BL)
1569362_at	---	0.00158244	2.25338	Up-regulated in EBV+ PTLD_DLBCL (Down-regulated in EBV+ BL)
1569385_s_at	TET2	2.088523201777188E-4	2.50626	Up-regulated in EBV+ PTLD_DLBCL (Down-regulated in EBV+ BL)
1569401_at	CLEC12A	0.0316362	2.06833	Up-regulated in EBV+ PTLD_DLBCL (Down-regulated in EBV+ BL)
1569490_at	FNDC3B	0.00337777	2.22259	Up-regulated in EBV+ PTLD_DLBCL (Down-regulated in EBV+ BL)
1569599_at	SAMSN1	1.2401147597800502E-5	2.74304	Up-regulated in EBV+ PTLD_DLBCL (Down-regulated in EBV+ BL)
1569652_at	MLLT3	0.00754722	2.00952	Up-regulated in EBV+ PTLD_DLBCL (Down-regulated in EBV+ BL)
1569856_at	TPP2	0.0280736	2.88161	Up-regulated in EBV+ PTLD_DLBCL (Down-regulated in EBV+ BL)
1570021_at	LOC360030	3.137935790795119E-4	2.45383	Up-regulated in EBV+ PTLD_DLBCL (Down-regulated in EBV+ BL)
1570253_a_at	RHEBL1	2.083336129715187E-4	2.41059	Up-regulated in EBV+ PTLD_DLBCL (Down-regulated in EBV+ BL)
1570301_at	---	0.0243324	2.02654	Up-regulated in EBV+ PTLD_DLBCL (Down-regulated in EBV+ BL)
1570394_at	XRN1	3.312683432339465E-4	2.52467	Up-regulated in EBV+ PTLD_DLBCL (Down-regulated in EBV+ BL)
1570515_a_at	FILIP1	0.0455874	2.05599	Up-regulated in EBV+ PTLD_DLBCL (Down-regulated in EBV+ BL)
1570541_s_at	---	7.024989339117389E-5	2.70267	Up-regulated in EBV+ PTLD_DLBCL (Down-regulated in EBV+ BL)
1570621_at	---	4.908563963369341E-4	2.52591	Up-regulated in EBV+ PTLD_DLBCL (Down-regulated in EBV+ BL)
200628_s_at	WARS	0.00257683	2.14936	Up-regulated in EBV+ PTLD_DLBCL (Down-regulated in EBV+ BL)
200758_s_at	NFE2L1	0.00106566	2.26415	Up-regulated in EBV+ PTLD_DLBCL (Down-regulated in EBV+ BL)
200759_x_at	NFE2L1	5.571266983009441E-4	2.36201	Up-regulated in EBV+ PTLD_DLBCL (Down-regulated in EBV+ BL)
200836_s_at	MAP4	0.00100646	2.25509	Up-regulated in EBV+ PTLD_DLBCL (Down-regulated in EBV+ BL)
200951_s_at	CCND2	3.287300235752593E-5	2.58857	Up-regulated in EBV+ PTLD_DLBCL (Down-regulated in EBV+ BL)
200952_s_at	CCND2	0.00353707	2.23158	Up-regulated in EBV+ PTLD_DLBCL (Down-regulated in EBV+ BL)
200953_s_at	CCND2	0.00145619	2.02943	Up-regulated in EBV+ PTLD_DLBCL (Down-regulated in EBV+ BL)
201108_s_at	THBS1	0.00436551	2.048	Up-regulated in EBV+ PTLD_DLBCL (Down-regulated in EBV+ BL)
201109_s_at	THBS1	0.00139992	2.07113	Up-regulated in EBV+ PTLD_DLBCL (Down-regulated in EBV+ BL)
201155_s_at	MFN2	6.144333732144283E-4	2.3836	Up-regulated in EBV+ PTLD_DLBCL (Down-regulated in EBV+ BL)
201263_at	TARS	0.0189186	2.04902	Up-regulated in EBV+ PTLD_DLBCL (Down-regulated in EBV+ BL)
201295_s_at	WSB1	6.455386994765593E-4	2.34726	Up-regulated in EBV+ PTLD_DLBCL (Down-regulated in EBV+ BL)
201341_at	ENC1	9.902776632932536E-4	2.4319	Up-regulated in EBV+ PTLD_DLBCL (Down-regulated in EBV+ BL)
201649_at	UBE2L6	3.828972238890967E-4	2.34129	Up-regulated in EBV+ PTLD_DLBCL (Down-regulated in EBV+ BL)
201668_x_at	MARCKS	0.00768203	2.03286	Up-regulated in EBV+ PTLD_DLBCL (Down-regulated in EBV+ BL)
201762_s_at	PSME2	4.902844978801746E-4	2.31341	Up-regulated in EBV+ PTLD_DLBCL (Down-regulated in EBV+ BL)
201765_s_at	HEXA	0.0384598	2.02874	Up-regulated in EBV+ PTLD_DLBCL (Down-regulated in EBV+ BL)
202008_s_at	NID1	0.019696	2.0117	Up-regulated in EBV+ PTLD_DLBCL (Down-regulated in EBV+ BL)
202061_s_at	SEL1L	0.0144545	2.05493	Up-regulated in EBV+ PTLD_DLBCL (Down-regulated in EBV+ BL)
202064_s_at	SEL1L	0.0243934	2.05864	Up-regulated in EBV+ PTLD_DLBCL (Down-regulated in EBV+ BL)
202147_s_at	IFRD1	6.063578597745481E-4	2.38402	Up-regulated in EBV+ PTLD_DLBCL (Down-regulated in EBV+ BL)
202156_s_at	CUGBP2	0.00235797	2.06623	Up-regulated in EBV+ PTLD_DLBCL (Down-regulated in EBV+ BL)
202307_s_at	TAP1	1.1779911784685085E-4	2.40904	Up-regulated in EBV+ PTLD_DLBCL (Down-regulated in EBV+ BL)
202392_s_at	PISD	0.0136143	2.02668	Up-regulated in EBV+ PTLD_DLBCL (Down-regulated in EBV+ BL)
202433_at	SLC35B1	0.0115782	2.06112	Up-regulated in EBV+ PTLD_DLBCL (Down-regulated in EBV+ BL)
202497_x_at	SLC2A3	0.00302807	2.16256	Up-regulated in EBV+ PTLD_DLBCL (Down-regulated in EBV+ BL)
202498_s_at	SLC2A3	2.671314389119282E-4	2.4862	Up-regulated in EBV+ PTLD_DLBCL (Down-regulated in EBV+ BL)
202627_s_at	SERPINE1	0.00426919	2.12719	Up-regulated in EBV+ PTLD_DLBCL (Down-regulated in EBV+ BL)
202628_s_at	SERPINE1	0.00241926	2.15226	Up-regulated in EBV+ PTLD_DLBCL (Down-regulated in EBV+ BL)
202637_s_at	ICAM1	8.021621104506156E-4	2.22748	Up-regulated in EBV+ PTLD_DLBCL (Down-regulated in EBV+ BL)
202638_s_at	ICAM1	0.00257669	2.10631	Up-regulated in EBV+ PTLD_DLBCL (Down-regulated in EBV+ BL)
202672_s_at	ATF3	1.8520304686327183E-4	2.43652	Up-regulated in EBV+ PTLD_DLBCL (Down-regulated in EBV+ BL)
202855_s_at	SLC16A3	8.482784660205272E-4	2.28381	Up-regulated in EBV+ PTLD_DLBCL (Down-regulated in EBV+ BL)
202861_at	PER1	0.0147564	2.44648	Up-regulated in EBV+ PTLD_DLBCL (Down-regulated in EBV+ BL)
202863_at	SP100	0.00167016	2.15442	Up-regulated in EBV+ PTLD_DLBCL (Down-regulated in EBV+ BL)
202989_at	RGS1	0.00707929	2.27633	Up-regulated in EBV+ PTLD_DLBCL (Down-regulated in EBV+ BL)
203032_s_at	FH	0.0213615	2.00655	Up-regulated in EBV+ PTLD_DLBCL (Down-regulated in EBV+ BL)
203174_s_at	ARFRP1 /// IGLJ3	0.00186089	2.17372	Up-regulated in EBV+ PTLD_DLBCL (Down-regulated in EBV+ BL)
203222_s_at	TLE1	0.00116161	2.29964	Up-regulated in EBV+ PTLD_DLBCL (Down-regulated in EBV+ BL)
203372_s_at	SOCS2	6.294695488632827E-4	2.37682	Up-regulated in EBV+ PTLD_DLBCL (Down-regulated in EBV+ BL)
203383_s_at	GOLGA1	3.005526144648815E-4	2.26613	Up-regulated in EBV+ PTLD_DLBCL (Down-regulated in EBV+ BL)
203399_x_at	PSG1 /// PSG3	0.0465002	2.03644	Up-regulated in EBV+ PTLD_DLBCL (Down-regulated in EBV+ BL)
203439_s_at	STC2	0.005516	2.2478	Up-regulated in EBV+ PTLD_DLBCL (Down-regulated in EBV+ BL)
203508_at	TNFRSF1B	0.00620681	2.02551	Up-regulated in EBV+ PTLD_DLBCL (Down-regulated in EBV+ BL)
203591_s_at	CSF3R	0.0145136	2.00957	Up-regulated in EBV+ PTLD_DLBCL (Down-regulated in EBV+ BL)
203592_s_at	FSTL3	0.0102935	2.4093	Up-regulated in EBV+ PTLD_DLBCL (Down-regulated in EBV+ BL)
203668_at	MAN2C1	0.0024093	2.18619	Up-regulated in EBV+ PTLD_DLBCL (Down-regulated in EBV+ BL)
203684_s_at	BCL2	0.00482059	2.13309	Up-regulated in EBV+ PTLD_DLBCL (Down-regulated in EBV+ BL)
203716_s_at	DPP4	0.00810756	2.20688	Up-regulated in EBV+ PTLD_DLBCL (Down-regulated in EBV+ BL)
203717_at	DPP4	0.0171253	2.19405	Up-regulated in EBV+ PTLD_DLBCL (Down-regulated in EBV+ BL)
203736_s_at	PPFIBP1	0.0256251	2.13994	Up-regulated in EBV+ PTLD_DLBCL (Down-regulated in EBV+ BL)
203778_at	MANBA	0.00195194	2.12313	Up-regulated in EBV+ PTLD_DLBCL (Down-regulated in EBV+ BL)
203859_s_at	PALM	0.0227592	2.10126	Up-regulated in EBV+ PTLD_DLBCL (Down-regulated in EBV+ BL)
203882_at	IRF9	0.00205639	2.04062	Up-regulated in EBV+ PTLD_DLBCL (Down-regulated in EBV+ BL)
203952_at	ATF6	0.00164752	2.24936	Up-regulated in EBV+ PTLD_DLBCL (Down-regulated in EBV+ BL)
204006_s_at	FCGR3A /// FCGR3B	1.3619858387079398E-5	2.64798	Up-regulated in EBV+ PTLD_DLBCL (Down-regulated in EBV+ BL)
204014_at	DUSP4	0.00665328	2.14584	Up-regulated in EBV+ PTLD_DLBCL (Down-regulated in EBV+ BL)
204150_at	STAB1	0.0109752	2.03077	Up-regulated in EBV+ PTLD_DLBCL (Down-regulated in EBV+ BL)
204205_at	APOBEC3F /// APOBEC3G	9.319595101466986E-4	2.23743	Up-regulated in EBV+ PTLD_DLBCL (Down-regulated in EBV+ BL)
204398_s_at	EML2	0.00877703	2.04435	Up-regulated in EBV+ PTLD_DLBCL (Down-regulated in EBV+ BL)
204412_s_at	NEFH	0.00831279	2.23856	Up-regulated in EBV+ PTLD_DLBCL (Down-regulated in EBV+ BL)
204415_at	IFI6	3.947374015077349E-4	2.31262	Up-regulated in EBV+ PTLD_DLBCL (Down-regulated in EBV+ BL)
204422_s_at	FGF2	0.00603095	2.18268	Up-regulated in EBV+ PTLD_DLBCL (Down-regulated in EBV+ BL)
204439_at	IFI44L	2.538857821296714E-4	2.35264	Up-regulated in EBV+ PTLD_DLBCL (Down-regulated in EBV+ BL)
204597_x_at	STC1	0.00240337	2.27321	Up-regulated in EBV+ PTLD_DLBCL (Down-regulated in EBV+ BL)
204625_s_at	ITGB3	0.0124068	2.11656	Up-regulated in EBV+ PTLD_DLBCL (Down-regulated in EBV+ BL)
204627_s_at	ITGB3	0.00190418	2.40492	Up-regulated in EBV+ PTLD_DLBCL (Down-regulated in EBV+ BL)
204736_s_at	CSPG4	0.02173	2.5511	Up-regulated in EBV+ PTLD_DLBCL (Down-regulated in EBV+ BL)
204747_at	IFIT3	8.77707210608545E-5	2.45638	Up-regulated in EBV+ PTLD_DLBCL (Down-regulated in EBV+ BL)
204804_at	TRIM21	6.633196988899329E-4	2.23733	Up-regulated in EBV+ PTLD_DLBCL (Down-regulated in EBV+ BL)
204846_at	CP	0.00198028	2.22043	Up-regulated in EBV+ PTLD_DLBCL (Down-regulated in EBV+ BL)
204917_s_at	MLLT3	0.00422473	2.0783	Up-regulated in EBV+ PTLD_DLBCL (Down-regulated in EBV+ BL)
204918_s_at	MLLT3	0.0030312	2.07651	Up-regulated in EBV+ PTLD_DLBCL (Down-regulated in EBV+ BL)
204969_s_at	RDX	2.7775679170736523E-6	2.87399	Up-regulated in EBV+ PTLD_DLBCL (Down-regulated in EBV+ BL)
204970_s_at	MAFG	0.0081058	2.02268	Up-regulated in EBV+ PTLD_DLBCL (Down-regulated in EBV+ BL)
204972_at	OAS2	0.0038353	2.07732	Up-regulated in EBV+ PTLD_DLBCL (Down-regulated in EBV+ BL)
205068_s_at	ARHGAP26	9.592035656491086E-5	2.6454	Up-regulated in EBV+ PTLD_DLBCL (Down-regulated in EBV+ BL)
205098_at	CCR1	0.00249394	2.03721	Up-regulated in EBV+ PTLD_DLBCL (Down-regulated in EBV+ BL)
205114_s_at	CCL3 /// CCL3L1 /// CCL3L3 /// LOC728830	0.00164302	2.05435	Up-regulated in EBV+ PTLD_DLBCL (Down-regulated in EBV+ BL)
205138_s_at	UST	0.00599863	2.39619	Up-regulated in EBV+ PTLD_DLBCL (Down-regulated in EBV+ BL)
205139_s_at	UST	0.00865237	2.06934	Up-regulated in EBV+ PTLD_DLBCL (Down-regulated in EBV+ BL)
205170_at	STAT2	0.00868581	2.07486	Up-regulated in EBV+ PTLD_DLBCL (Down-regulated in EBV+ BL)
205219_s_at	GALK2	0.0151485	2.04016	Up-regulated in EBV+ PTLD_DLBCL (Down-regulated in EBV+ BL)
205233_s_at	PAFAH2	0.0170985	2.0226	Up-regulated in EBV+ PTLD_DLBCL (Down-regulated in EBV+ BL)
205275_at	GTPBP1	0.00345687	2.17559	Up-regulated in EBV+ PTLD_DLBCL (Down-regulated in EBV+ BL)
205291_at	IL2RB	0.00286154	2.07925	Up-regulated in EBV+ PTLD_DLBCL (Down-regulated in EBV+ BL)
205419_at	GPR183	8.93152792778438E-4	2.18195	Up-regulated in EBV+ PTLD_DLBCL (Down-regulated in EBV+ BL)
205453_at	HOXB2	0.00149423	2.37733	Up-regulated in EBV+ PTLD_DLBCL (Down-regulated in EBV+ BL)
205467_at	CASP10	1.8586354813718785E-4	2.43798	Up-regulated in EBV+ PTLD_DLBCL (Down-regulated in EBV+ BL)
205476_at	CCL20	0.00660688	2.2145	Up-regulated in EBV+ PTLD_DLBCL (Down-regulated in EBV+ BL)
205483_s_at	ISG15	0.00255893	2.07258	Up-regulated in EBV+ PTLD_DLBCL (Down-regulated in EBV+ BL)
205493_s_at	DPYSL4	0.0285289	2.13724	Up-regulated in EBV+ PTLD_DLBCL (Down-regulated in EBV+ BL)
205508_at	SCN1B	0.0158805	2.13791	Up-regulated in EBV+ PTLD_DLBCL (Down-regulated in EBV+ BL)
205536_at	LOC100128155 /// VAV2	0.0252708	2.00251	Up-regulated in EBV+ PTLD_DLBCL (Down-regulated in EBV+ BL)
205599_at	TRAF1	5.370466443374298E-4	2.33061	Up-regulated in EBV+ PTLD_DLBCL (Down-regulated in EBV+ BL)
205660_at	OASL	6.352821524980011E-4	2.35911	Up-regulated in EBV+ PTLD_DLBCL (Down-regulated in EBV+ BL)
205718_at	ITGB7	0.00320955	2.01413	Up-regulated in EBV+ PTLD_DLBCL (Down-regulated in EBV+ BL)
205768_s_at	SLC27A2	0.00205736	2.26555	Up-regulated in EBV+ PTLD_DLBCL (Down-regulated in EBV+ BL)
205769_at	SLC27A2	0.00458026	2.13573	Up-regulated in EBV+ PTLD_DLBCL (Down-regulated in EBV+ BL)
205804_s_at	TRAF3IP3	0.00310142	2.00432	Up-regulated in EBV+ PTLD_DLBCL (Down-regulated in EBV+ BL)
205865_at	ARID3A	0.00322143	2.17557	Up-regulated in EBV+ PTLD_DLBCL (Down-regulated in EBV+ BL)
205884_at	ITGA4	0.00737903	2.11005	Up-regulated in EBV+ PTLD_DLBCL (Down-regulated in EBV+ BL)
205942_s_at	ACSM3	0.035904	2.37948	Up-regulated in EBV+ PTLD_DLBCL (Down-regulated in EBV+ BL)
205952_at	KCNK3	0.0106577	2.3598	Up-regulated in EBV+ PTLD_DLBCL (Down-regulated in EBV+ BL)
206005_s_at	KIAA1009	0.00240166	2.09869	Up-regulated in EBV+ PTLD_DLBCL (Down-regulated in EBV+ BL)
206118_at	STAT4	0.00264421	2.13366	Up-regulated in EBV+ PTLD_DLBCL (Down-regulated in EBV+ BL)
206130_s_at	ASGR2	0.0157989	2.0714	Up-regulated in EBV+ PTLD_DLBCL (Down-regulated in EBV+ BL)
206133_at	XAF1	2.3194623022164802E-5	2.55844	Up-regulated in EBV+ PTLD_DLBCL (Down-regulated in EBV+ BL)
206139_at	PI4KB	0.0029792	2.16669	Up-regulated in EBV+ PTLD_DLBCL (Down-regulated in EBV+ BL)
206140_at	LHX2	0.0280095	2.14786	Up-regulated in EBV+ PTLD_DLBCL (Down-regulated in EBV+ BL)
206167_s_at	ARHGAP6	0.0341642	2.16505	Up-regulated in EBV+ PTLD_DLBCL (Down-regulated in EBV+ BL)
206176_at	BMP6	0.0101747	2.23357	Up-regulated in EBV+ PTLD_DLBCL (Down-regulated in EBV+ BL)
206181_at	SLAMF1	3.5091537392076255E-4	2.40035	Up-regulated in EBV+ PTLD_DLBCL (Down-regulated in EBV+ BL)
206250_x_at	AVPR1A	0.0108176	2.00848	Up-regulated in EBV+ PTLD_DLBCL (Down-regulated in EBV+ BL)
206337_at	CCR7	0.00198325	2.06606	Up-regulated in EBV+ PTLD_DLBCL (Down-regulated in EBV+ BL)
206359_at	SOCS3	0.0098175	2.09275	Up-regulated in EBV+ PTLD_DLBCL (Down-regulated in EBV+ BL)
206365_at	XCL1	0.0426211	2.13217	Up-regulated in EBV+ PTLD_DLBCL (Down-regulated in EBV+ BL)
206412_at	FER	0.0146116	2.14827	Up-regulated in EBV+ PTLD_DLBCL (Down-regulated in EBV+ BL)
206508_at	CD70	5.138863817732777E-4	2.26171	Up-regulated in EBV+ PTLD_DLBCL (Down-regulated in EBV+ BL)
206548_at	hCG_1776259	0.0404598	2.19923	Up-regulated in EBV+ PTLD_DLBCL (Down-regulated in EBV+ BL)
206553_at	OAS2	0.0143594	2.08801	Up-regulated in EBV+ PTLD_DLBCL (Down-regulated in EBV+ BL)
206574_s_at	LOC100131062 /// PTP4A3	0.00243755	2.11128	Up-regulated in EBV+ PTLD_DLBCL (Down-regulated in EBV+ BL)
206578_at	NKX2-5	0.0355062	2.03307	Up-regulated in EBV+ PTLD_DLBCL (Down-regulated in EBV+ BL)
206599_at	LOC100133772 /// SLC16A5	0.00452138	2.22884	Up-regulated in EBV+ PTLD_DLBCL (Down-regulated in EBV+ BL)
206618_at	IL18R1	2.1934613140829982E-5	2.74343	Up-regulated in EBV+ PTLD_DLBCL (Down-regulated in EBV+ BL)
206631_at	PTGER2	1.0225226946733409E-5	2.73537	Up-regulated in EBV+ PTLD_DLBCL (Down-regulated in EBV+ BL)
206662_at	GLRX	1.808147282152915E-4	2.39814	Up-regulated in EBV+ PTLD_DLBCL (Down-regulated in EBV+ BL)
206663_at	SP4	0.0107816	2.18083	Up-regulated in EBV+ PTLD_DLBCL (Down-regulated in EBV+ BL)
206672_at	AQP2	0.0203415	2.2733	Up-regulated in EBV+ PTLD_DLBCL (Down-regulated in EBV+ BL)
206701_x_at	EDNRB	0.0192605	2.05443	Up-regulated in EBV+ PTLD_DLBCL (Down-regulated in EBV+ BL)
206729_at	TNFRSF8	5.57015644415232E-4	2.49036	Up-regulated in EBV+ PTLD_DLBCL (Down-regulated in EBV+ BL)
206756_at	CHST7	0.00402328	2.0188	Up-regulated in EBV+ PTLD_DLBCL (Down-regulated in EBV+ BL)
206767_at	RBMS3	0.0273492	2.09556	Up-regulated in EBV+ PTLD_DLBCL (Down-regulated in EBV+ BL)
206825_at	OXTR	0.00757138	2.18486	Up-regulated in EBV+ PTLD_DLBCL (Down-regulated in EBV+ BL)
206830_at	SLC4A10	0.00194849	2.25372	Up-regulated in EBV+ PTLD_DLBCL (Down-regulated in EBV+ BL)
206851_at	RNASE3	0.0244026	2.13497	Up-regulated in EBV+ PTLD_DLBCL (Down-regulated in EBV+ BL)
206868_at	STARD8	0.0342592	2.06672	Up-regulated in EBV+ PTLD_DLBCL (Down-regulated in EBV+ BL)
206881_s_at	LILRA3	0.0132019	2.16858	Up-regulated in EBV+ PTLD_DLBCL (Down-regulated in EBV+ BL)
206907_at	TNFSF9	0.00265728	2.22631	Up-regulated in EBV+ PTLD_DLBCL (Down-regulated in EBV+ BL)
206934_at	SIRPB1	0.0332865	2.53676	Up-regulated in EBV+ PTLD_DLBCL (Down-regulated in EBV+ BL)
206946_at	HCN4	0.00344897	2.25479	Up-regulated in EBV+ PTLD_DLBCL (Down-regulated in EBV+ BL)
206983_at	CCR6	0.0305206	2.0595	Up-regulated in EBV+ PTLD_DLBCL (Down-regulated in EBV+ BL)
206999_at	IL12RB2	0.0370777	2.12719	Up-regulated in EBV+ PTLD_DLBCL (Down-regulated in EBV+ BL)
207001_x_at	TSC22D3	0.0193382	2.02861	Up-regulated in EBV+ PTLD_DLBCL (Down-regulated in EBV+ BL)
207072_at	IL18RAP	0.00118832	2.27595	Up-regulated in EBV+ PTLD_DLBCL (Down-regulated in EBV+ BL)
207075_at	NLRP3	0.00453765	2.12794	Up-regulated in EBV+ PTLD_DLBCL (Down-regulated in EBV+ BL)
207096_at	SAA4	0.00699729	2.07033	Up-regulated in EBV+ PTLD_DLBCL (Down-regulated in EBV+ BL)
207103_at	KCND2	0.0160236	2.22638	Up-regulated in EBV+ PTLD_DLBCL (Down-regulated in EBV+ BL)
207129_at	CA5B	0.00491277	2.20215	Up-regulated in EBV+ PTLD_DLBCL (Down-regulated in EBV+ BL)
207160_at	IL12A	0.00652627	2.20302	Up-regulated in EBV+ PTLD_DLBCL (Down-regulated in EBV+ BL)
207190_at	ZZEF1	0.00801946	2.00432	Up-regulated in EBV+ PTLD_DLBCL (Down-regulated in EBV+ BL)
207313_x_at	KIR3DL2 /// LOC727787	0.0493356	2.22362	Up-regulated in EBV+ PTLD_DLBCL (Down-regulated in EBV+ BL)
207315_at	CD226	7.042287322961547E-4	2.44736	Up-regulated in EBV+ PTLD_DLBCL (Down-regulated in EBV+ BL)
207329_at	MMP8	0.0481705	2.10953	Up-regulated in EBV+ PTLD_DLBCL (Down-regulated in EBV+ BL)
207351_s_at	SH2D2A	0.00513157	2.02811	Up-regulated in EBV+ PTLD_DLBCL (Down-regulated in EBV+ BL)
207357_s_at	GALNT10	0.00466209	2.35863	Up-regulated in EBV+ PTLD_DLBCL (Down-regulated in EBV+ BL)
207426_s_at	TNFSF4	1.4962898003101954E-4	2.58099	Up-regulated in EBV+ PTLD_DLBCL (Down-regulated in EBV+ BL)
207455_at	P2RY1	0.0268599	2.00793	Up-regulated in EBV+ PTLD_DLBCL (Down-regulated in EBV+ BL)
207500_at	CASP5	0.00118175	2.37448	Up-regulated in EBV+ PTLD_DLBCL (Down-regulated in EBV+ BL)
207518_at	DGKE	0.0267615	2.21597	Up-regulated in EBV+ PTLD_DLBCL (Down-regulated in EBV+ BL)
207519_at	SLC6A4	0.0168036	2.21422	Up-regulated in EBV+ PTLD_DLBCL (Down-regulated in EBV+ BL)
207547_s_at	FAM107A	0.0114761	2.38499	Up-regulated in EBV+ PTLD_DLBCL (Down-regulated in EBV+ BL)
207566_at	MR1	0.0018213	2.19736	Up-regulated in EBV+ PTLD_DLBCL (Down-regulated in EBV+ BL)
207571_x_at	C1orf38	0.00238083	2.10656	Up-regulated in EBV+ PTLD_DLBCL (Down-regulated in EBV+ BL)
207674_at	FCAR	0.0176846	2.14365	Up-regulated in EBV+ PTLD_DLBCL (Down-regulated in EBV+ BL)
207691_x_at	ENTPD1	5.369531607344023E-4	2.19865	Up-regulated in EBV+ PTLD_DLBCL (Down-regulated in EBV+ BL)
207692_s_at	ACAN	0.0142766	2.01345	Up-regulated in EBV+ PTLD_DLBCL (Down-regulated in EBV+ BL)
207737_at	---	0.0105874	2.06634	Up-regulated in EBV+ PTLD_DLBCL (Down-regulated in EBV+ BL)
207795_s_at	KLRD1	0.00617391	2.07546	Up-regulated in EBV+ PTLD_DLBCL (Down-regulated in EBV+ BL)
207854_at	GYPE	0.019635	2.21224	Up-regulated in EBV+ PTLD_DLBCL (Down-regulated in EBV+ BL)
207857_at	LILRA2	2.8284095998876023E-5	2.74338	Up-regulated in EBV+ PTLD_DLBCL (Down-regulated in EBV+ BL)
207861_at	CCL22	0.00701413	2.20498	Up-regulated in EBV+ PTLD_DLBCL (Down-regulated in EBV+ BL)
207907_at	TNFSF14	0.0109706	2.01736	Up-regulated in EBV+ PTLD_DLBCL (Down-regulated in EBV+ BL)
208075_s_at	CCL7	0.00463719	2.30076	Up-regulated in EBV+ PTLD_DLBCL (Down-regulated in EBV+ BL)
208087_s_at	ZBP1	0.00962644	2.04751	Up-regulated in EBV+ PTLD_DLBCL (Down-regulated in EBV+ BL)
208173_at	IFNB1	0.0484861	2.01559	Up-regulated in EBV+ PTLD_DLBCL (Down-regulated in EBV+ BL)
208198_x_at	KIR2DL2 /// KIR2DS1 /// KIR2DS5	0.0467766	2.21742	Up-regulated in EBV+ PTLD_DLBCL (Down-regulated in EBV+ BL)
208227_x_at	ADAM22	0.0224812	2.5264	Up-regulated in EBV+ PTLD_DLBCL (Down-regulated in EBV+ BL)
208315_x_at	TRAF3	0.00347118	2.07631	Up-regulated in EBV+ PTLD_DLBCL (Down-regulated in EBV+ BL)
208348_s_at	CBLB	0.0131601	2.38668	Up-regulated in EBV+ PTLD_DLBCL (Down-regulated in EBV+ BL)
208426_x_at	KIR2DL4	2.1452476794573308E-4	2.63958	Up-regulated in EBV+ PTLD_DLBCL (Down-regulated in EBV+ BL)
208438_s_at	FGR	0.00146832	2.12213	Up-regulated in EBV+ PTLD_DLBCL (Down-regulated in EBV+ BL)
208451_s_at	C4A /// C4B	0.0194345	2.02457	Up-regulated in EBV+ PTLD_DLBCL (Down-regulated in EBV+ BL)
208594_x_at	LILRA6	0.00199423	2.2041	Up-regulated in EBV+ PTLD_DLBCL (Down-regulated in EBV+ BL)
208607_s_at	SAA1 /// SAA2	0.0207581	2.06184	Up-regulated in EBV+ PTLD_DLBCL (Down-regulated in EBV+ BL)
209074_s_at	FAM107A	0.0199953	2.12606	Up-regulated in EBV+ PTLD_DLBCL (Down-regulated in EBV+ BL)
209075_s_at	ISCU	0.00975476	2.0629	Up-regulated in EBV+ PTLD_DLBCL (Down-regulated in EBV+ BL)
209195_s_at	ADCY6	0.0201945	2.06732	Up-regulated in EBV+ PTLD_DLBCL (Down-regulated in EBV+ BL)
209207_s_at	SEC22B	8.181353896658047E-4	2.44496	Up-regulated in EBV+ PTLD_DLBCL (Down-regulated in EBV+ BL)
209276_s_at	GLRX	4.57763549648541E-4	2.28349	Up-regulated in EBV+ PTLD_DLBCL (Down-regulated in EBV+ BL)
209278_s_at	TFPI2	0.0233632	2.09462	Up-regulated in EBV+ PTLD_DLBCL (Down-regulated in EBV+ BL)
209287_s_at	CDC42EP3	0.00167808	2.23514	Up-regulated in EBV+ PTLD_DLBCL (Down-regulated in EBV+ BL)
209370_s_at	SH3BP2	0.00535426	2.11067	Up-regulated in EBV+ PTLD_DLBCL (Down-regulated in EBV+ BL)
209402_s_at	SLC12A4	0.00822671	2.08998	Up-regulated in EBV+ PTLD_DLBCL (Down-regulated in EBV+ BL)
209410_s_at	GRB10	0.00374808	2.21215	Up-regulated in EBV+ PTLD_DLBCL (Down-regulated in EBV+ BL)
209467_s_at	MKNK1	0.00171958	2.1762	Up-regulated in EBV+ PTLD_DLBCL (Down-regulated in EBV+ BL)
209473_at	ENTPD1	1.865172230501911E-5	2.58811	Up-regulated in EBV+ PTLD_DLBCL (Down-regulated in EBV+ BL)
209474_s_at	ENTPD1	3.0728194015085844E-4	2.22787	Up-regulated in EBV+ PTLD_DLBCL (Down-regulated in EBV+ BL)
209514_s_at	RAB27A	4.789863586921791E-4	2.26536	Up-regulated in EBV+ PTLD_DLBCL (Down-regulated in EBV+ BL)
209532_at	PLAA	0.00136111	2.28313	Up-regulated in EBV+ PTLD_DLBCL (Down-regulated in EBV+ BL)
209602_s_at	GATA3	0.00953882	2.12162	Up-regulated in EBV+ PTLD_DLBCL (Down-regulated in EBV+ BL)
209604_s_at	GATA3	0.00148564	2.17188	Up-regulated in EBV+ PTLD_DLBCL (Down-regulated in EBV+ BL)
209614_at	ADH1B	0.0325359	2.02783	Up-regulated in EBV+ PTLD_DLBCL (Down-regulated in EBV+ BL)
209615_s_at	PAK1	2.5584553638485655E-4	2.38344	Up-regulated in EBV+ PTLD_DLBCL (Down-regulated in EBV+ BL)
209640_at	PML	1.8756524004143874E-4	2.4203	Up-regulated in EBV+ PTLD_DLBCL (Down-regulated in EBV+ BL)
209695_at	LOC100131062 /// PTP4A3	0.00162677	2.11376	Up-regulated in EBV+ PTLD_DLBCL (Down-regulated in EBV+ BL)
209716_at	CSF1	3.172023068883604E-4	2.53619	Up-regulated in EBV+ PTLD_DLBCL (Down-regulated in EBV+ BL)
209819_at	HABP4	0.0123045	2.1019	Up-regulated in EBV+ PTLD_DLBCL (Down-regulated in EBV+ BL)
209824_s_at	ARNTL	0.00158716	2.1337	Up-regulated in EBV+ PTLD_DLBCL (Down-regulated in EBV+ BL)
209860_s_at	ANXA7	0.0013406	2.22382	Up-regulated in EBV+ PTLD_DLBCL (Down-regulated in EBV+ BL)
209879_at	SELPLG	0.00371508	2.05502	Up-regulated in EBV+ PTLD_DLBCL (Down-regulated in EBV+ BL)
209930_s_at	NFE2	0.0469338	2.68239	Up-regulated in EBV+ PTLD_DLBCL (Down-regulated in EBV+ BL)
209933_s_at	CD300A	1.9237537703531276E-5	2.67634	Up-regulated in EBV+ PTLD_DLBCL (Down-regulated in EBV+ BL)
209961_s_at	HGF	0.00422477	2.40777	Up-regulated in EBV+ PTLD_DLBCL (Down-regulated in EBV+ BL)
209969_s_at	STAT1	0.00151727	2.16282	Up-regulated in EBV+ PTLD_DLBCL (Down-regulated in EBV+ BL)
209987_s_at	ASCL1	0.0475094	2.08903	Up-regulated in EBV+ PTLD_DLBCL (Down-regulated in EBV+ BL)
209988_s_at	ASCL1	0.0190469	2.11417	Up-regulated in EBV+ PTLD_DLBCL (Down-regulated in EBV+ BL)
209993_at	ABCB1	0.0160449	2.12073	Up-regulated in EBV+ PTLD_DLBCL (Down-regulated in EBV+ BL)
210083_at	SEMA7A	8.483550739390726E-4	2.22316	Up-regulated in EBV+ PTLD_DLBCL (Down-regulated in EBV+ BL)
210190_at	STX11	0.00301715	2.2159	Up-regulated in EBV+ PTLD_DLBCL (Down-regulated in EBV+ BL)
210196_s_at	PSG1	0.0264713	2.02475	Up-regulated in EBV+ PTLD_DLBCL (Down-regulated in EBV+ BL)
210247_at	SYN2	0.0268078	2.07349	Up-regulated in EBV+ PTLD_DLBCL (Down-regulated in EBV+ BL)
210287_s_at	FLT1	0.0117269	2.11034	Up-regulated in EBV+ PTLD_DLBCL (Down-regulated in EBV+ BL)
210354_at	IFNG	0.00735219	2.08568	Up-regulated in EBV+ PTLD_DLBCL (Down-regulated in EBV+ BL)
210392_x_at	NR6A1	0.0120946	2.15242	Up-regulated in EBV+ PTLD_DLBCL (Down-regulated in EBV+ BL)
210401_at	P2RX1	0.0109697	2.22619	Up-regulated in EBV+ PTLD_DLBCL (Down-regulated in EBV+ BL)
210423_s_at	SLC11A1	5.150272835787188E-4	2.46302	Up-regulated in EBV+ PTLD_DLBCL (Down-regulated in EBV+ BL)
210432_s_at	SCN3A	0.00498549	2.18635	Up-regulated in EBV+ PTLD_DLBCL (Down-regulated in EBV+ BL)
210508_s_at	KCNQ2	0.019771	2.51808	Up-regulated in EBV+ PTLD_DLBCL (Down-regulated in EBV+ BL)
210510_s_at	NRP1	0.0358199	2.01851	Up-regulated in EBV+ PTLD_DLBCL (Down-regulated in EBV+ BL)
210540_s_at	B4GALT4	0.0027504	2.12517	Up-regulated in EBV+ PTLD_DLBCL (Down-regulated in EBV+ BL)
210548_at	CCL23	0.0288178	2.17313	Up-regulated in EBV+ PTLD_DLBCL (Down-regulated in EBV+ BL)
210549_s_at	CCL23	0.0270126	2.13105	Up-regulated in EBV+ PTLD_DLBCL (Down-regulated in EBV+ BL)
210577_at	CASR	0.0202917	2.22174	Up-regulated in EBV+ PTLD_DLBCL (Down-regulated in EBV+ BL)
210606_x_at	KLRD1	0.00160569	2.2458	Up-regulated in EBV+ PTLD_DLBCL (Down-regulated in EBV+ BL)
210616_s_at	SEC31A	0.00440903	2.06535	Up-regulated in EBV+ PTLD_DLBCL (Down-regulated in EBV+ BL)
210660_at	LILRA1	0.0219959	2.2206	Up-regulated in EBV+ PTLD_DLBCL (Down-regulated in EBV+ BL)
210665_at	TFPI	0.00177104	2.21344	Up-regulated in EBV+ PTLD_DLBCL (Down-regulated in EBV+ BL)
210708_x_at	CASP10	0.00395765	2.13234	Up-regulated in EBV+ PTLD_DLBCL (Down-regulated in EBV+ BL)
210728_s_at	CALCA	0.00763072	2.20468	Up-regulated in EBV+ PTLD_DLBCL (Down-regulated in EBV+ BL)
210732_s_at	LGALS8	4.3727112841072195E-6	2.74488	Up-regulated in EBV+ PTLD_DLBCL (Down-regulated in EBV+ BL)
210755_at	HGF	0.0138535	2.58894	Up-regulated in EBV+ PTLD_DLBCL (Down-regulated in EBV+ BL)
210772_at	FPR2	0.00339117	2.22053	Up-regulated in EBV+ PTLD_DLBCL (Down-regulated in EBV+ BL)
210773_s_at	FPR2	0.00697448	2.13495	Up-regulated in EBV+ PTLD_DLBCL (Down-regulated in EBV+ BL)
210797_s_at	OASL	2.3236851551723607E-4	2.52762	Up-regulated in EBV+ PTLD_DLBCL (Down-regulated in EBV+ BL)
210838_s_at	ACVRL1	0.00442181	2.0699	Up-regulated in EBV+ PTLD_DLBCL (Down-regulated in EBV+ BL)
210875_s_at	ZEB1	5.48228049637011E-4	2.49088	Up-regulated in EBV+ PTLD_DLBCL (Down-regulated in EBV+ BL)
210911_at	ID2B	5.860186227070865E-4	2.37586	Up-regulated in EBV+ PTLD_DLBCL (Down-regulated in EBV+ BL)
210951_x_at	RAB27A	0.00205196	2.09024	Up-regulated in EBV+ PTLD_DLBCL (Down-regulated in EBV+ BL)
210992_x_at	FCGR2C	7.155844668151528E-5	2.622	Up-regulated in EBV+ PTLD_DLBCL (Down-regulated in EBV+ BL)
210997_at	HGF	0.025845	2.34698	Up-regulated in EBV+ PTLD_DLBCL (Down-regulated in EBV+ BL)
210998_s_at	HGF	0.0154026	2.39693	Up-regulated in EBV+ PTLD_DLBCL (Down-regulated in EBV+ BL)
210999_s_at	GRB10	0.00266203	2.19862	Up-regulated in EBV+ PTLD_DLBCL (Down-regulated in EBV+ BL)
211012_s_at	LOC161527 /// PML	2.0564228822867307E-4	2.48014	Up-regulated in EBV+ PTLD_DLBCL (Down-regulated in EBV+ BL)
211100_x_at	LILRA2	2.3206680066621173E-4	2.64288	Up-regulated in EBV+ PTLD_DLBCL (Down-regulated in EBV+ BL)
211101_x_at	LILRA2	1.8188003830771763E-4	2.65223	Up-regulated in EBV+ PTLD_DLBCL (Down-regulated in EBV+ BL)
211102_s_at	LILRA2	7.907520721236907E-5	2.58943	Up-regulated in EBV+ PTLD_DLBCL (Down-regulated in EBV+ BL)
211242_x_at	KIR2DL4	6.540780190732231E-4	2.37583	Up-regulated in EBV+ PTLD_DLBCL (Down-regulated in EBV+ BL)
211245_x_at	KIR2DL4	2.784986957321615E-4	2.5968	Up-regulated in EBV+ PTLD_DLBCL (Down-regulated in EBV+ BL)
211250_s_at	SH3BP2	0.00258861	2.11837	Up-regulated in EBV+ PTLD_DLBCL (Down-regulated in EBV+ BL)
211267_at	HESX1	0.00841964	2.16623	Up-regulated in EBV+ PTLD_DLBCL (Down-regulated in EBV+ BL)
211395_x_at	FCGR2C	4.8201453492470377E-4	2.3338	Up-regulated in EBV+ PTLD_DLBCL (Down-regulated in EBV+ BL)
211402_x_at	NR6A1	0.00510026	2.133	Up-regulated in EBV+ PTLD_DLBCL (Down-regulated in EBV+ BL)
211414_at	GLS	0.00185509	2.26171	Up-regulated in EBV+ PTLD_DLBCL (Down-regulated in EBV+ BL)
211433_x_at	KIAA1539	6.138990421734062E-4	2.27542	Up-regulated in EBV+ PTLD_DLBCL (Down-regulated in EBV+ BL)
211434_s_at	CCRL2 /// LOC727811	0.00108881	2.32712	Up-regulated in EBV+ PTLD_DLBCL (Down-regulated in EBV+ BL)
211478_s_at	DPP4	0.0176885	2.18502	Up-regulated in EBV+ PTLD_DLBCL (Down-regulated in EBV+ BL)
211527_x_at	VEGFA	0.00482493	2.37602	Up-regulated in EBV+ PTLD_DLBCL (Down-regulated in EBV+ BL)
211580_s_at	PIK3R3	0.00756119	2.23173	Up-regulated in EBV+ PTLD_DLBCL (Down-regulated in EBV+ BL)
211695_x_at	MUC1	0.0284168	2.18622	Up-regulated in EBV+ PTLD_DLBCL (Down-regulated in EBV+ BL)
211702_s_at	USP32	0.00146616	2.17954	Up-regulated in EBV+ PTLD_DLBCL (Down-regulated in EBV+ BL)
211816_x_at	FCAR	0.0103168	2.13325	Up-regulated in EBV+ PTLD_DLBCL (Down-regulated in EBV+ BL)
211822_s_at	NLRP1	0.0113177	2.14077	Up-regulated in EBV+ PTLD_DLBCL (Down-regulated in EBV+ BL)
211824_x_at	NLRP1	0.00356433	2.30738	Up-regulated in EBV+ PTLD_DLBCL (Down-regulated in EBV+ BL)
211828_s_at	TNIK	6.789676859433167E-4	2.36589	Up-regulated in EBV+ PTLD_DLBCL (Down-regulated in EBV+ BL)
211887_x_at	MSR1	0.00865403	2.14188	Up-regulated in EBV+ PTLD_DLBCL (Down-regulated in EBV+ BL)
211888_x_at	CASP10	0.00587081	2.09004	Up-regulated in EBV+ PTLD_DLBCL (Down-regulated in EBV+ BL)
211913_s_at	MERTK	0.0039338	2.30947	Up-regulated in EBV+ PTLD_DLBCL (Down-regulated in EBV+ BL)
211917_s_at	PRLR	0.0385472	2.22631	Up-regulated in EBV+ PTLD_DLBCL (Down-regulated in EBV+ BL)
211926_s_at	MYH9	0.0145704	2.13757	Up-regulated in EBV+ PTLD_DLBCL (Down-regulated in EBV+ BL)
212171_x_at	VEGFA	0.00564077	2.18246	Up-regulated in EBV+ PTLD_DLBCL (Down-regulated in EBV+ BL)
212202_s_at	TMEM87A	6.324047905761446E-4	2.25936	Up-regulated in EBV+ PTLD_DLBCL (Down-regulated in EBV+ BL)
212225_at	EIF1	0.00796565	2.08108	Up-regulated in EBV+ PTLD_DLBCL (Down-regulated in EBV+ BL)
212256_at	GALNT10	0.00385714	2.201	Up-regulated in EBV+ PTLD_DLBCL (Down-regulated in EBV+ BL)
212395_s_at	KIAA0090	0.0165206	2.14846	Up-regulated in EBV+ PTLD_DLBCL (Down-regulated in EBV+ BL)
212396_s_at	KIAA0090	0.011762	2.07587	Up-regulated in EBV+ PTLD_DLBCL (Down-regulated in EBV+ BL)
212494_at	TENC1	0.0407519	2.25904	Up-regulated in EBV+ PTLD_DLBCL (Down-regulated in EBV+ BL)
212950_at	GPR116	0.00946349	2.06639	Up-regulated in EBV+ PTLD_DLBCL (Down-regulated in EBV+ BL)
213003_s_at	CEBPD	0.0304635	2.07173	Up-regulated in EBV+ PTLD_DLBCL (Down-regulated in EBV+ BL)
213006_at	CEBPD	0.00506087	2.33902	Up-regulated in EBV+ PTLD_DLBCL (Down-regulated in EBV+ BL)
213022_s_at	UTRN	0.0034248	2.11874	Up-regulated in EBV+ PTLD_DLBCL (Down-regulated in EBV+ BL)
213107_at	TNIK	0.0126912	2.19462	Up-regulated in EBV+ PTLD_DLBCL (Down-regulated in EBV+ BL)
213109_at	TNIK	0.00640052	2.10265	Up-regulated in EBV+ PTLD_DLBCL (Down-regulated in EBV+ BL)
213173_at	PCNX	0.0146058	2.13916	Up-regulated in EBV+ PTLD_DLBCL (Down-regulated in EBV+ BL)
213294_at	EIF2AK2	0.0148572	2.01364	Up-regulated in EBV+ PTLD_DLBCL (Down-regulated in EBV+ BL)
213418_at	HSPA6	9.549009378193335E-4	2.14768	Up-regulated in EBV+ PTLD_DLBCL (Down-regulated in EBV+ BL)
213451_x_at	TNXA /// TNXB	0.0105513	2.17256	Up-regulated in EBV+ PTLD_DLBCL (Down-regulated in EBV+ BL)
213590_at	LOC100133772 /// SLC16A5	0.0233403	2.0458	Up-regulated in EBV+ PTLD_DLBCL (Down-regulated in EBV+ BL)
213596_at	CASP4	3.207437308032216E-4	2.33905	Up-regulated in EBV+ PTLD_DLBCL (Down-regulated in EBV+ BL)
213622_at	COL9A2	5.705287565459127E-4	2.32929	Up-regulated in EBV+ PTLD_DLBCL (Down-regulated in EBV+ BL)
213715_s_at	KANK3	0.042577	2.54945	Up-regulated in EBV+ PTLD_DLBCL (Down-regulated in EBV+ BL)
213763_at	HIPK2	3.1630320286285166E-4	2.36628	Up-regulated in EBV+ PTLD_DLBCL (Down-regulated in EBV+ BL)
213797_at	RSAD2	0.00187341	2.12981	Up-regulated in EBV+ PTLD_DLBCL (Down-regulated in EBV+ BL)
213868_s_at	DHRS7	0.0220142	2.21248	Up-regulated in EBV+ PTLD_DLBCL (Down-regulated in EBV+ BL)
214028_x_at	TDRD3	0.00599078	2.10544	Up-regulated in EBV+ PTLD_DLBCL (Down-regulated in EBV+ BL)
214038_at	CCL8	0.00190735	2.05143	Up-regulated in EBV+ PTLD_DLBCL (Down-regulated in EBV+ BL)
214059_at	IFI44	7.375598289477588E-5	2.61839	Up-regulated in EBV+ PTLD_DLBCL (Down-regulated in EBV+ BL)
214060_at	SSBP1	0.0125929	2.01786	Up-regulated in EBV+ PTLD_DLBCL (Down-regulated in EBV+ BL)
214062_x_at	NFKBIB	0.00595418	2.07002	Up-regulated in EBV+ PTLD_DLBCL (Down-regulated in EBV+ BL)
214120_at	RFPL1S	0.0436584	2.07092	Up-regulated in EBV+ PTLD_DLBCL (Down-regulated in EBV+ BL)
214179_s_at	NFE2L1	0.00119317	2.44598	Up-regulated in EBV+ PTLD_DLBCL (Down-regulated in EBV+ BL)
214208_at	KLHL35	0.0341142	2.03805	Up-regulated in EBV+ PTLD_DLBCL (Down-regulated in EBV+ BL)
214222_at	DNAH7	0.0208477	2.22973	Up-regulated in EBV+ PTLD_DLBCL (Down-regulated in EBV+ BL)
214293_at	SEPT11	0.048878	2.03091	Up-regulated in EBV+ PTLD_DLBCL (Down-regulated in EBV+ BL)
214297_at	CSPG4	0.0329901	2.13175	Up-regulated in EBV+ PTLD_DLBCL (Down-regulated in EBV+ BL)
214355_x_at	CTAGE4 /// LOC100142659 /// LOC441294	0.0289829	2.03841	Up-regulated in EBV+ PTLD_DLBCL (Down-regulated in EBV+ BL)
214375_at	LOC729222 /// PPFIBP1	0.0013389	2.33585	Up-regulated in EBV+ PTLD_DLBCL (Down-regulated in EBV+ BL)
214409_at	RFPL3S	0.0310126	2.29725	Up-regulated in EBV+ PTLD_DLBCL (Down-regulated in EBV+ BL)
214438_at	HLX	3.8382384436796876E-4	2.46841	Up-regulated in EBV+ PTLD_DLBCL (Down-regulated in EBV+ BL)
214453_s_at	IFI44	5.688546954640182E-4	2.19019	Up-regulated in EBV+ PTLD_DLBCL (Down-regulated in EBV+ BL)
214480_at	ETV3	0.00965799	2.17071	Up-regulated in EBV+ PTLD_DLBCL (Down-regulated in EBV+ BL)
214535_s_at	ADAMTS2	0.0110662	2.24209	Up-regulated in EBV+ PTLD_DLBCL (Down-regulated in EBV+ BL)
214539_at	SERPINB10	0.0299204	2.17635	Up-regulated in EBV+ PTLD_DLBCL (Down-regulated in EBV+ BL)
214541_s_at	QKI	0.00681144	2.21289	Up-regulated in EBV+ PTLD_DLBCL (Down-regulated in EBV+ BL)
214617_at	PRF1	0.00640472	2.02968	Up-regulated in EBV+ PTLD_DLBCL (Down-regulated in EBV+ BL)
214618_at	---	0.0232291	2.19996	Up-regulated in EBV+ PTLD_DLBCL (Down-regulated in EBV+ BL)
214735_at	PIP3-E	0.00164575	2.22059	Up-regulated in EBV+ PTLD_DLBCL (Down-regulated in EBV+ BL)
214888_at	CAPN2	0.00651729	2.10874	Up-regulated in EBV+ PTLD_DLBCL (Down-regulated in EBV+ BL)
214906_x_at	N4BP2L1	0.00365048	2.02853	Up-regulated in EBV+ PTLD_DLBCL (Down-regulated in EBV+ BL)
214907_at	CEACAM21	0.00323599	2.1267	Up-regulated in EBV+ PTLD_DLBCL (Down-regulated in EBV+ BL)
214995_s_at	APOBEC3F /// APOBEC3G	9.534931188227E-4	2.29614	Up-regulated in EBV+ PTLD_DLBCL (Down-regulated in EBV+ BL)
215028_at	SEMA6A	0.015602	2.12809	Up-regulated in EBV+ PTLD_DLBCL (Down-regulated in EBV+ BL)
215062_at	---	0.00305144	2.23664	Up-regulated in EBV+ PTLD_DLBCL (Down-regulated in EBV+ BL)
215078_at	SOD2	0.00974265	2.21085	Up-regulated in EBV+ PTLD_DLBCL (Down-regulated in EBV+ BL)
215105_at	CG030	0.00486772	2.0475	Up-regulated in EBV+ PTLD_DLBCL (Down-regulated in EBV+ BL)
215147_at	---	9.022218433759449E-4	2.49353	Up-regulated in EBV+ PTLD_DLBCL (Down-regulated in EBV+ BL)
215151_at	DOCK10	0.0158311	2.08956	Up-regulated in EBV+ PTLD_DLBCL (Down-regulated in EBV+ BL)
215209_at	SEC24D	0.00820604	2.14298	Up-regulated in EBV+ PTLD_DLBCL (Down-regulated in EBV+ BL)
215226_at	EXPH5	0.00479426	2.28415	Up-regulated in EBV+ PTLD_DLBCL (Down-regulated in EBV+ BL)
215231_at	PRKAG2	0.0163987	2.14018	Up-regulated in EBV+ PTLD_DLBCL (Down-regulated in EBV+ BL)
215248_at	GRB10	0.00922964	2.6958	Up-regulated in EBV+ PTLD_DLBCL (Down-regulated in EBV+ BL)
215351_at	RTCD1	0.0161412	2.10531	Up-regulated in EBV+ PTLD_DLBCL (Down-regulated in EBV+ BL)
215418_at	PARVA	0.0184723	2.12525	Up-regulated in EBV+ PTLD_DLBCL (Down-regulated in EBV+ BL)
215485_s_at	ICAM1	0.0116887	2.07132	Up-regulated in EBV+ PTLD_DLBCL (Down-regulated in EBV+ BL)
215565_at	DTNB	8.055499777395457E-5	2.42915	Up-regulated in EBV+ PTLD_DLBCL (Down-regulated in EBV+ BL)
215578_at	---	0.00177797	2.51049	Up-regulated in EBV+ PTLD_DLBCL (Down-regulated in EBV+ BL)
215641_at	SEC24D	0.00655136	2.14431	Up-regulated in EBV+ PTLD_DLBCL (Down-regulated in EBV+ BL)
215671_at	PDE4B	0.0422271	2.03103	Up-regulated in EBV+ PTLD_DLBCL (Down-regulated in EBV+ BL)
215745_at	---	0.0067348	2.01193	Up-regulated in EBV+ PTLD_DLBCL (Down-regulated in EBV+ BL)
215802_at	---	0.00574907	2.33874	Up-regulated in EBV+ PTLD_DLBCL (Down-regulated in EBV+ BL)
215838_at	LILRA5	0.00220993	2.4523	Up-regulated in EBV+ PTLD_DLBCL (Down-regulated in EBV+ BL)
215872_at	---	0.0156247	2.05596	Up-regulated in EBV+ PTLD_DLBCL (Down-regulated in EBV+ BL)
215992_s_at	RAPGEF2	1.7498116346822162E-4	2.52104	Up-regulated in EBV+ PTLD_DLBCL (Down-regulated in EBV+ BL)
216005_at	TNC	0.0144784	2.15745	Up-regulated in EBV+ PTLD_DLBCL (Down-regulated in EBV+ BL)
216015_s_at	NLRP3	0.010792	2.22971	Up-regulated in EBV+ PTLD_DLBCL (Down-regulated in EBV+ BL)
216020_at	IFIH1	9.618726027175226E-5	2.56171	Up-regulated in EBV+ PTLD_DLBCL (Down-regulated in EBV+ BL)
216047_x_at	SEZ6L	0.00365187	2.18858	Up-regulated in EBV+ PTLD_DLBCL (Down-regulated in EBV+ BL)
216048_s_at	RHOBTB3	0.00418408	2.3613	Up-regulated in EBV+ PTLD_DLBCL (Down-regulated in EBV+ BL)
216126_at	---	0.00425509	2.10349	Up-regulated in EBV+ PTLD_DLBCL (Down-regulated in EBV+ BL)
216233_at	CD163	8.771632680611446E-6	2.80861	Up-regulated in EBV+ PTLD_DLBCL (Down-regulated in EBV+ BL)
216234_s_at	PRKACA	0.0128814	2.0344	Up-regulated in EBV+ PTLD_DLBCL (Down-regulated in EBV+ BL)
216236_s_at	SLC2A14 /// SLC2A3	0.012654	2.03249	Up-regulated in EBV+ PTLD_DLBCL (Down-regulated in EBV+ BL)
216245_at	IL1RN	0.0266985	2.01554	Up-regulated in EBV+ PTLD_DLBCL (Down-regulated in EBV+ BL)
216278_at	---	0.0134146	2.21294	Up-regulated in EBV+ PTLD_DLBCL (Down-regulated in EBV+ BL)
216296_at	CLTA	0.00539614	2.15047	Up-regulated in EBV+ PTLD_DLBCL (Down-regulated in EBV+ BL)
216331_at	ITGA7	8.359394663125537E-6	2.78742	Up-regulated in EBV+ PTLD_DLBCL (Down-regulated in EBV+ BL)
216340_s_at	CYP2A7P1	0.00233562	2.17086	Up-regulated in EBV+ PTLD_DLBCL (Down-regulated in EBV+ BL)
216582_at	POM121L2	0.010515	2.21731	Up-regulated in EBV+ PTLD_DLBCL (Down-regulated in EBV+ BL)
216638_s_at	PRLR	0.0282328	2.04231	Up-regulated in EBV+ PTLD_DLBCL (Down-regulated in EBV+ BL)
216867_s_at	PDGFA	0.00801651	2.2196	Up-regulated in EBV+ PTLD_DLBCL (Down-regulated in EBV+ BL)
216951_at	FCGR1A	0.0199104	2.14952	Up-regulated in EBV+ PTLD_DLBCL (Down-regulated in EBV+ BL)
216959_x_at	NRCAM	0.0472995	2.00497	Up-regulated in EBV+ PTLD_DLBCL (Down-regulated in EBV+ BL)
217006_x_at	FASN	0.00723208	2.18523	Up-regulated in EBV+ PTLD_DLBCL (Down-regulated in EBV+ BL)
217078_s_at	CD300A	2.7411233734449324E-7	3.02586	Up-regulated in EBV+ PTLD_DLBCL (Down-regulated in EBV+ BL)
217169_at	IGHA1	0.019421	2.06087	Up-regulated in EBV+ PTLD_DLBCL (Down-regulated in EBV+ BL)
217225_x_at	NOMO1 /// NOMO2 /// NOMO3	0.0316253	2.04623	Up-regulated in EBV+ PTLD_DLBCL (Down-regulated in EBV+ BL)
217228_s_at	ASB4	0.0197251	2.14153	Up-regulated in EBV+ PTLD_DLBCL (Down-regulated in EBV+ BL)
217371_s_at	IL15	3.282767784600283E-4	2.19705	Up-regulated in EBV+ PTLD_DLBCL (Down-regulated in EBV+ BL)
217419_x_at	AGRN	0.0126648	2.03491	Up-regulated in EBV+ PTLD_DLBCL (Down-regulated in EBV+ BL)
217433_at	TACC1	0.0228845	2.08503	Up-regulated in EBV+ PTLD_DLBCL (Down-regulated in EBV+ BL)
217442_at	LOC100131825	0.0407959	2.83358	Up-regulated in EBV+ PTLD_DLBCL (Down-regulated in EBV+ BL)
217502_at	IFIT2	6.525358216302558E-5	2.58546	Up-regulated in EBV+ PTLD_DLBCL (Down-regulated in EBV+ BL)
217507_at	SLC11A1	0.00284822	2.30809	Up-regulated in EBV+ PTLD_DLBCL (Down-regulated in EBV+ BL)
217604_at	---	0.00360291	2.09971	Up-regulated in EBV+ PTLD_DLBCL (Down-regulated in EBV+ BL)
217654_at	---	0.00195727	2.25181	Up-regulated in EBV+ PTLD_DLBCL (Down-regulated in EBV+ BL)
217898_at	C15orf24	0.00799537	2.00165	Up-regulated in EBV+ PTLD_DLBCL (Down-regulated in EBV+ BL)
217920_at	MAN1A2	0.01721	2.00731	Up-regulated in EBV+ PTLD_DLBCL (Down-regulated in EBV+ BL)
217998_at	LOC652993 /// PHLDA1	0.00839472	2.0511	Up-regulated in EBV+ PTLD_DLBCL (Down-regulated in EBV+ BL)
218146_at	GLT8D1	0.00549422	2.00852	Up-regulated in EBV+ PTLD_DLBCL (Down-regulated in EBV+ BL)
218292_s_at	PRKAG2	0.00292616	2.09973	Up-regulated in EBV+ PTLD_DLBCL (Down-regulated in EBV+ BL)
218298_s_at	C14orf159	6.995360091320653E-4	2.46221	Up-regulated in EBV+ PTLD_DLBCL (Down-regulated in EBV+ BL)
218363_at	EXDL2	0.00136352	2.21746	Up-regulated in EBV+ PTLD_DLBCL (Down-regulated in EBV+ BL)
218400_at	OAS3	2.2345200264300562E-5	2.66837	Up-regulated in EBV+ PTLD_DLBCL (Down-regulated in EBV+ BL)
218616_at	INTS12	0.00571945	2.09314	Up-regulated in EBV+ PTLD_DLBCL (Down-regulated in EBV+ BL)
218839_at	HEY1	0.0183428	2.16993	Up-regulated in EBV+ PTLD_DLBCL (Down-regulated in EBV+ BL)
218850_s_at	LIMD1	5.334605034790458E-4	2.32612	Up-regulated in EBV+ PTLD_DLBCL (Down-regulated in EBV+ BL)
218864_at	TNS1	0.00317477	2.13432	Up-regulated in EBV+ PTLD_DLBCL (Down-regulated in EBV+ BL)
218995_s_at	EDN1	0.00245721	2.14002	Up-regulated in EBV+ PTLD_DLBCL (Down-regulated in EBV+ BL)
218999_at	TMEM140	6.692665214503486E-5	2.55544	Up-regulated in EBV+ PTLD_DLBCL (Down-regulated in EBV+ BL)
219028_at	HIPK2	6.497987925635303E-5	2.52184	Up-regulated in EBV+ PTLD_DLBCL (Down-regulated in EBV+ BL)
219039_at	SEMA4C	0.00179191	2.47657	Up-regulated in EBV+ PTLD_DLBCL (Down-regulated in EBV+ BL)
219082_at	AMDHD2	0.00922827	2.03486	Up-regulated in EBV+ PTLD_DLBCL (Down-regulated in EBV+ BL)
219140_s_at	RBP4	0.0253283	2.39312	Up-regulated in EBV+ PTLD_DLBCL (Down-regulated in EBV+ BL)
219159_s_at	SLAMF7	1.8137115409309668E-4	2.38954	Up-regulated in EBV+ PTLD_DLBCL (Down-regulated in EBV+ BL)
219201_s_at	TWSG1	0.0226824	2.01746	Up-regulated in EBV+ PTLD_DLBCL (Down-regulated in EBV+ BL)
219211_at	USP18	8.136607146615087E-5	2.66483	Up-regulated in EBV+ PTLD_DLBCL (Down-regulated in EBV+ BL)
219265_at	MOBKL2B	0.0106662	2.24944	Up-regulated in EBV+ PTLD_DLBCL (Down-regulated in EBV+ BL)
219282_s_at	TRPV2	0.00515885	2.08706	Up-regulated in EBV+ PTLD_DLBCL (Down-regulated in EBV+ BL)
219295_s_at	PCOLCE2	0.0166586	2.00071	Up-regulated in EBV+ PTLD_DLBCL (Down-regulated in EBV+ BL)
219338_s_at	LRRC49	0.0121085	2.17713	Up-regulated in EBV+ PTLD_DLBCL (Down-regulated in EBV+ BL)
219364_at	DHX58	2.9594250575521475E-6	2.7819	Up-regulated in EBV+ PTLD_DLBCL (Down-regulated in EBV+ BL)
219369_s_at	OTUB2	0.023446	2.08557	Up-regulated in EBV+ PTLD_DLBCL (Down-regulated in EBV+ BL)
219424_at	EBI3	2.901690320309171E-5	2.59316	Up-regulated in EBV+ PTLD_DLBCL (Down-regulated in EBV+ BL)
219434_at	TREM1	9.844064024069697E-4	2.30326	Up-regulated in EBV+ PTLD_DLBCL (Down-regulated in EBV+ BL)
219456_s_at	RIN3	0.0230764	2.33779	Up-regulated in EBV+ PTLD_DLBCL (Down-regulated in EBV+ BL)
219457_s_at	RIN3	4.5109505659187603E-4	2.4025	Up-regulated in EBV+ PTLD_DLBCL (Down-regulated in EBV+ BL)
219458_s_at	NSUN3	0.00837319	2.00469	Up-regulated in EBV+ PTLD_DLBCL (Down-regulated in EBV+ BL)
219463_at	C20orf103	0.0385294	2.10645	Up-regulated in EBV+ PTLD_DLBCL (Down-regulated in EBV+ BL)
219483_s_at	PORCN	4.0494553829471043E-4	2.31424	Up-regulated in EBV+ PTLD_DLBCL (Down-regulated in EBV+ BL)
219499_at	SEC61A2	0.0118895	2.07744	Up-regulated in EBV+ PTLD_DLBCL (Down-regulated in EBV+ BL)
219513_s_at	SH2D3A	0.00193488	2.35794	Up-regulated in EBV+ PTLD_DLBCL (Down-regulated in EBV+ BL)
219519_s_at	SIGLEC1	1.3199624170467467E-6	2.92401	Up-regulated in EBV+ PTLD_DLBCL (Down-regulated in EBV+ BL)
219534_x_at	CDKN1C	0.0137383	2.18319	Up-regulated in EBV+ PTLD_DLBCL (Down-regulated in EBV+ BL)
219545_at	KCTD14	0.00180357	2.78381	Up-regulated in EBV+ PTLD_DLBCL (Down-regulated in EBV+ BL)
219584_at	PLA1A	8.203424391260873E-4	2.34126	Up-regulated in EBV+ PTLD_DLBCL (Down-regulated in EBV+ BL)
219634_at	CHST11	0.00130292	2.07166	Up-regulated in EBV+ PTLD_DLBCL (Down-regulated in EBV+ BL)
219656_at	PCDH12	0.0170229	2.60173	Up-regulated in EBV+ PTLD_DLBCL (Down-regulated in EBV+ BL)
219682_s_at	TBX3	0.0208024	2.03992	Up-regulated in EBV+ PTLD_DLBCL (Down-regulated in EBV+ BL)
219687_at	HHAT	0.0299081	2.007	Up-regulated in EBV+ PTLD_DLBCL (Down-regulated in EBV+ BL)
219689_at	SEMA3G	0.0170657	2.1256	Up-regulated in EBV+ PTLD_DLBCL (Down-regulated in EBV+ BL)
219716_at	APOL6	0.00100104	2.22216	Up-regulated in EBV+ PTLD_DLBCL (Down-regulated in EBV+ BL)
219734_at	SIDT1	0.00127881	2.04426	Up-regulated in EBV+ PTLD_DLBCL (Down-regulated in EBV+ BL)
219788_at	PILRA	7.024710980145462E-5	2.53478	Up-regulated in EBV+ PTLD_DLBCL (Down-regulated in EBV+ BL)
219863_at	HERC5	5.0370038255038225E-8	3.11182	Up-regulated in EBV+ PTLD_DLBCL (Down-regulated in EBV+ BL)
219881_s_at	---	0.00309051	2.10329	Up-regulated in EBV+ PTLD_DLBCL (Down-regulated in EBV+ BL)
219888_at	SPAG4	0.00969613	2.21219	Up-regulated in EBV+ PTLD_DLBCL (Down-regulated in EBV+ BL)
219921_s_at	DOCK5	0.011423	2.05154	Up-regulated in EBV+ PTLD_DLBCL (Down-regulated in EBV+ BL)
220014_at	PRR16	0.0213731	2.06303	Up-regulated in EBV+ PTLD_DLBCL (Down-regulated in EBV+ BL)
220019_s_at	ZNF224	1.7730902870804363E-4	2.39782	Up-regulated in EBV+ PTLD_DLBCL (Down-regulated in EBV+ BL)
220023_at	APOB48R	0.00408471	2.19978	Up-regulated in EBV+ PTLD_DLBCL (Down-regulated in EBV+ BL)
220034_at	IRAK3	4.357055932787142E-5	2.5691	Up-regulated in EBV+ PTLD_DLBCL (Down-regulated in EBV+ BL)
220049_s_at	PDCD1LG2	0.0121748	2.07347	Up-regulated in EBV+ PTLD_DLBCL (Down-regulated in EBV+ BL)
220118_at	ZBTB32	1.613950231363485E-5	2.66132	Up-regulated in EBV+ PTLD_DLBCL (Down-regulated in EBV+ BL)
220140_s_at	SNX11	0.0121217	2.03481	Up-regulated in EBV+ PTLD_DLBCL (Down-regulated in EBV+ BL)
220148_at	ALDH8A1	0.0339788	2.81032	Up-regulated in EBV+ PTLD_DLBCL (Down-regulated in EBV+ BL)
220177_s_at	TMPRSS3	0.0081474	2.32163	Up-regulated in EBV+ PTLD_DLBCL (Down-regulated in EBV+ BL)
220195_at	MBD5	0.00327493	2.07979	Up-regulated in EBV+ PTLD_DLBCL (Down-regulated in EBV+ BL)
220224_at	HAO1	0.0143494	2.08366	Up-regulated in EBV+ PTLD_DLBCL (Down-regulated in EBV+ BL)
220253_s_at	LRP12	0.0354443	2.06485	Up-regulated in EBV+ PTLD_DLBCL (Down-regulated in EBV+ BL)
220316_at	NPAS3	0.042987	2.22581	Up-regulated in EBV+ PTLD_DLBCL (Down-regulated in EBV+ BL)
220350_at	ZNF235	3.724471824197222E-4	2.37874	Up-regulated in EBV+ PTLD_DLBCL (Down-regulated in EBV+ BL)
220358_at	BATF3	1.4793523730569918E-4	2.61699	Up-regulated in EBV+ PTLD_DLBCL (Down-regulated in EBV+ BL)
220384_at	TXNDC3	0.0444504	2.17733	Up-regulated in EBV+ PTLD_DLBCL (Down-regulated in EBV+ BL)
220507_s_at	UPB1	0.0273071	2.41943	Up-regulated in EBV+ PTLD_DLBCL (Down-regulated in EBV+ BL)
220517_at	VPS13C	0.0146737	2.3484	Up-regulated in EBV+ PTLD_DLBCL (Down-regulated in EBV+ BL)
220549_at	LOC100128414 /// RAD54B	0.0219499	2.09839	Up-regulated in EBV+ PTLD_DLBCL (Down-regulated in EBV+ BL)
220558_x_at	TSPAN32	0.0413242	2.13287	Up-regulated in EBV+ PTLD_DLBCL (Down-regulated in EBV+ BL)
220566_at	PIK3R5	0.00107933	2.36734	Up-regulated in EBV+ PTLD_DLBCL (Down-regulated in EBV+ BL)
220615_s_at	FAR2	1.525485846258656E-4	2.40099	Up-regulated in EBV+ PTLD_DLBCL (Down-regulated in EBV+ BL)
220740_s_at	SLC12A6	9.740051822555266E-5	2.4335	Up-regulated in EBV+ PTLD_DLBCL (Down-regulated in EBV+ BL)
220773_s_at	GPHN	8.589402136736628E-7	2.8239	Up-regulated in EBV+ PTLD_DLBCL (Down-regulated in EBV+ BL)
220788_s_at	IRF9 /// RNF31	0.00418983	2.07374	Up-regulated in EBV+ PTLD_DLBCL (Down-regulated in EBV+ BL)
220845_at	ACOXL	0.00220403	2.214	Up-regulated in EBV+ PTLD_DLBCL (Down-regulated in EBV+ BL)
220941_s_at	C21orf91	0.0113213	2.00578	Up-regulated in EBV+ PTLD_DLBCL (Down-regulated in EBV+ BL)
220991_s_at	RNF32	0.00292937	2.4945	Up-regulated in EBV+ PTLD_DLBCL (Down-regulated in EBV+ BL)
221004_s_at	ITM2C	0.0254753	2.00427	Up-regulated in EBV+ PTLD_DLBCL (Down-regulated in EBV+ BL)
221073_s_at	NOD1	0.00201524	2.15996	Up-regulated in EBV+ PTLD_DLBCL (Down-regulated in EBV+ BL)
221087_s_at	APOL3	6.626891161820768E-5	2.52086	Up-regulated in EBV+ PTLD_DLBCL (Down-regulated in EBV+ BL)
221122_at	HRASLS2	0.00711302	2.41055	Up-regulated in EBV+ PTLD_DLBCL (Down-regulated in EBV+ BL)
221140_s_at	GPR132	0.0120765	2.12823	Up-regulated in EBV+ PTLD_DLBCL (Down-regulated in EBV+ BL)
221142_s_at	PECR	1.9987103737433563E-4	2.44156	Up-regulated in EBV+ PTLD_DLBCL (Down-regulated in EBV+ BL)
221149_at	GPR77	0.0341322	2.48113	Up-regulated in EBV+ PTLD_DLBCL (Down-regulated in EBV+ BL)
221241_s_at	BCL2L14	0.00167598	2.29524	Up-regulated in EBV+ PTLD_DLBCL (Down-regulated in EBV+ BL)
221320_at	BCL2L10	0.0162513	2.09254	Up-regulated in EBV+ PTLD_DLBCL (Down-regulated in EBV+ BL)
221345_at	FFAR2	0.00992062	2.16214	Up-regulated in EBV+ PTLD_DLBCL (Down-regulated in EBV+ BL)
221432_s_at	SLC25A28	0.00329733	2.07503	Up-regulated in EBV+ PTLD_DLBCL (Down-regulated in EBV+ BL)
221489_s_at	SPRY4	0.00726914	2.09053	Up-regulated in EBV+ PTLD_DLBCL (Down-regulated in EBV+ BL)
221585_at	CACNG4	0.0299523	2.04261	Up-regulated in EBV+ PTLD_DLBCL (Down-regulated in EBV+ BL)
221614_s_at	RPH3AL	0.0165386	2.54352	Up-regulated in EBV+ PTLD_DLBCL (Down-regulated in EBV+ BL)
221653_x_at	APOL2	0.00150156	2.22727	Up-regulated in EBV+ PTLD_DLBCL (Down-regulated in EBV+ BL)
221661_at	SLC22A7	0.0246357	2.25294	Up-regulated in EBV+ PTLD_DLBCL (Down-regulated in EBV+ BL)
221680_s_at	ETV7	0.00198594	2.2537	Up-regulated in EBV+ PTLD_DLBCL (Down-regulated in EBV+ BL)
221880_s_at	FAM174B	0.0246077	2.19644	Up-regulated in EBV+ PTLD_DLBCL (Down-regulated in EBV+ BL)
221887_s_at	DFNB31	0.00905583	2.17222	Up-regulated in EBV+ PTLD_DLBCL (Down-regulated in EBV+ BL)
221903_s_at	CYLD	0.00331347	2.05656	Up-regulated in EBV+ PTLD_DLBCL (Down-regulated in EBV+ BL)
221978_at	HLA-F	0.00252214	2.13461	Up-regulated in EBV+ PTLD_DLBCL (Down-regulated in EBV+ BL)
222030_at	SIVA1	0.0097501	2.03897	Up-regulated in EBV+ PTLD_DLBCL (Down-regulated in EBV+ BL)
222033_s_at	---	0.00435614	2.23429	Up-regulated in EBV+ PTLD_DLBCL (Down-regulated in EBV+ BL)
222061_at	CD58	0.0037063	2.25613	Up-regulated in EBV+ PTLD_DLBCL (Down-regulated in EBV+ BL)
222062_at	IL27RA	0.00728989	2.07938	Up-regulated in EBV+ PTLD_DLBCL (Down-regulated in EBV+ BL)
222068_s_at	LRRC50	0.047866	2.0199	Up-regulated in EBV+ PTLD_DLBCL (Down-regulated in EBV+ BL)
222078_at	PKLR	0.0137797	2.13249	Up-regulated in EBV+ PTLD_DLBCL (Down-regulated in EBV+ BL)
222088_s_at	SLC2A14 /// SLC2A3	3.9337510222517636E-4	2.39222	Up-regulated in EBV+ PTLD_DLBCL (Down-regulated in EBV+ BL)
222126_at	HRBL	0.0132288	2.08585	Up-regulated in EBV+ PTLD_DLBCL (Down-regulated in EBV+ BL)
222134_at	DDO	0.0316748	2.19763	Up-regulated in EBV+ PTLD_DLBCL (Down-regulated in EBV+ BL)
222139_at	KIAA1466	0.016444	2.03946	Up-regulated in EBV+ PTLD_DLBCL (Down-regulated in EBV+ BL)
222142_at	CYLD	4.5867457964795697E-4	2.38876	Up-regulated in EBV+ PTLD_DLBCL (Down-regulated in EBV+ BL)
222180_at	---	0.00210675	2.26564	Up-regulated in EBV+ PTLD_DLBCL (Down-regulated in EBV+ BL)
222218_s_at	PILRA	0.00429005	2.01767	Up-regulated in EBV+ PTLD_DLBCL (Down-regulated in EBV+ BL)
222222_s_at	HOMER3	0.0152718	2.69026	Up-regulated in EBV+ PTLD_DLBCL (Down-regulated in EBV+ BL)
222290_at	OR2A20P /// OR2A5 /// OR2A9P	0.00906415	2.10036	Up-regulated in EBV+ PTLD_DLBCL (Down-regulated in EBV+ BL)
222314_x_at	EGO	0.0298925	2.11729	Up-regulated in EBV+ PTLD_DLBCL (Down-regulated in EBV+ BL)
222486_s_at	ADAMTS1	0.00378981	2.42858	Up-regulated in EBV+ PTLD_DLBCL (Down-regulated in EBV+ BL)
222595_s_at	DIDO1	0.0151466	2.2077	Up-regulated in EBV+ PTLD_DLBCL (Down-regulated in EBV+ BL)
222693_at	FNDC3B	1.662872503552096E-4	2.4474	Up-regulated in EBV+ PTLD_DLBCL (Down-regulated in EBV+ BL)
222720_x_at	C1orf27	0.00619571	2.10001	Up-regulated in EBV+ PTLD_DLBCL (Down-regulated in EBV+ BL)
222721_at	DOCK5	0.0300851	2.33055	Up-regulated in EBV+ PTLD_DLBCL (Down-regulated in EBV+ BL)
222747_s_at	SCML1	0.005043	2.02596	Up-regulated in EBV+ PTLD_DLBCL (Down-regulated in EBV+ BL)
222802_at	EDN1	0.00120384	2.26135	Up-regulated in EBV+ PTLD_DLBCL (Down-regulated in EBV+ BL)
222812_s_at	RHOF	0.00162469	2.1714	Up-regulated in EBV+ PTLD_DLBCL (Down-regulated in EBV+ BL)
222952_s_at	TLR7	0.00971375	2.03805	Up-regulated in EBV+ PTLD_DLBCL (Down-regulated in EBV+ BL)
223041_at	CD99L2	0.00698508	2.02646	Up-regulated in EBV+ PTLD_DLBCL (Down-regulated in EBV+ BL)
223065_s_at	STARD3NL	0.00376423	2.42184	Up-regulated in EBV+ PTLD_DLBCL (Down-regulated in EBV+ BL)
223169_s_at	RHOU	0.00656772	2.17077	Up-regulated in EBV+ PTLD_DLBCL (Down-regulated in EBV+ BL)
223185_s_at	BHLHB3	0.0218028	2.01154	Up-regulated in EBV+ PTLD_DLBCL (Down-regulated in EBV+ BL)
223192_at	SLC25A28	0.00226693	2.26873	Up-regulated in EBV+ PTLD_DLBCL (Down-regulated in EBV+ BL)
223319_at	GPHN	2.7117671709933167E-5	2.5227	Up-regulated in EBV+ PTLD_DLBCL (Down-regulated in EBV+ BL)
223393_s_at	TSHZ3	0.0188164	2.07095	Up-regulated in EBV+ PTLD_DLBCL (Down-regulated in EBV+ BL)
223449_at	SEMA6A	0.00223545	2.30971	Up-regulated in EBV+ PTLD_DLBCL (Down-regulated in EBV+ BL)
223498_at	SPECC1	0.0170324	2.04831	Up-regulated in EBV+ PTLD_DLBCL (Down-regulated in EBV+ BL)
223520_s_at	KIF13A	0.0365606	2.05259	Up-regulated in EBV+ PTLD_DLBCL (Down-regulated in EBV+ BL)
223596_at	SLC12A6	0.00132972	2.1068	Up-regulated in EBV+ PTLD_DLBCL (Down-regulated in EBV+ BL)
223632_s_at	BCAN	0.0281681	2.10685	Up-regulated in EBV+ PTLD_DLBCL (Down-regulated in EBV+ BL)
223660_at	ADORA3	9.966309575690612E-4	2.29008	Up-regulated in EBV+ PTLD_DLBCL (Down-regulated in EBV+ BL)
223686_at	TPK1	3.5588769081489264E-4	2.34597	Up-regulated in EBV+ PTLD_DLBCL (Down-regulated in EBV+ BL)
223834_at	CD274	0.0142421	2.05635	Up-regulated in EBV+ PTLD_DLBCL (Down-regulated in EBV+ BL)
223835_x_at	OTP	0.0251938	2.18972	Up-regulated in EBV+ PTLD_DLBCL (Down-regulated in EBV+ BL)
223836_at	FGFBP2	0.0486383	2.05825	Up-regulated in EBV+ PTLD_DLBCL (Down-regulated in EBV+ BL)
223846_at	AZI2	0.00172173	2.10303	Up-regulated in EBV+ PTLD_DLBCL (Down-regulated in EBV+ BL)
223887_at	GPR132	4.085733193096004E-6	2.81446	Up-regulated in EBV+ PTLD_DLBCL (Down-regulated in EBV+ BL)
223911_at	LOC440330	0.0116673	2.12145	Up-regulated in EBV+ PTLD_DLBCL (Down-regulated in EBV+ BL)
223924_at	TTC25	0.04014	2.25748	Up-regulated in EBV+ PTLD_DLBCL (Down-regulated in EBV+ BL)
223948_s_at	TMPRSS3	0.0213391	2.2647	Up-regulated in EBV+ PTLD_DLBCL (Down-regulated in EBV+ BL)
223949_at	TMPRSS3	0.0164736	2.25155	Up-regulated in EBV+ PTLD_DLBCL (Down-regulated in EBV+ BL)
223985_at	FSD1L	0.0122534	2.18364	Up-regulated in EBV+ PTLD_DLBCL (Down-regulated in EBV+ BL)
224016_at	HIPK2	0.00983679	2.17218	Up-regulated in EBV+ PTLD_DLBCL (Down-regulated in EBV+ BL)
224021_at	RP1	0.00970253	2.21298	Up-regulated in EBV+ PTLD_DLBCL (Down-regulated in EBV+ BL)
224043_s_at	UPB1	0.0278928	2.70883	Up-regulated in EBV+ PTLD_DLBCL (Down-regulated in EBV+ BL)
224064_s_at	DHDDS	0.00380862	2.12802	Up-regulated in EBV+ PTLD_DLBCL (Down-regulated in EBV+ BL)
224065_at	HIPK2	0.00360628	2.06742	Up-regulated in EBV+ PTLD_DLBCL (Down-regulated in EBV+ BL)
224072_s_at	KCNK9	0.00429402	2.08212	Up-regulated in EBV+ PTLD_DLBCL (Down-regulated in EBV+ BL)
224225_s_at	ETV7	0.00114303	2.27847	Up-regulated in EBV+ PTLD_DLBCL (Down-regulated in EBV+ BL)
224357_s_at	MS4A4A	0.0131098	2.09331	Up-regulated in EBV+ PTLD_DLBCL (Down-regulated in EBV+ BL)
224358_s_at	MS4A7	0.00439351	2.1112	Up-regulated in EBV+ PTLD_DLBCL (Down-regulated in EBV+ BL)
224397_s_at	TMTC1	0.0485642	2.11051	Up-regulated in EBV+ PTLD_DLBCL (Down-regulated in EBV+ BL)
224399_at	PDCD1LG2	0.0205998	2.01384	Up-regulated in EBV+ PTLD_DLBCL (Down-regulated in EBV+ BL)
224454_at	ETNK1	0.00818786	2.05804	Up-regulated in EBV+ PTLD_DLBCL (Down-regulated in EBV+ BL)
224461_s_at	AIFM2	7.837274897668754E-4	2.26173	Up-regulated in EBV+ PTLD_DLBCL (Down-regulated in EBV+ BL)
224701_at	PARP14	1.2560236230043885E-5	2.76534	Up-regulated in EBV+ PTLD_DLBCL (Down-regulated in EBV+ BL)
224822_at	DLC1	0.0315855	2.00856	Up-regulated in EBV+ PTLD_DLBCL (Down-regulated in EBV+ BL)
224920_x_at	MYADM	1.8184615698096719E-6	2.87901	Up-regulated in EBV+ PTLD_DLBCL (Down-regulated in EBV+ BL)
225074_at	RAB2B	0.00181416	2.23869	Up-regulated in EBV+ PTLD_DLBCL (Down-regulated in EBV+ BL)
225097_at	HIPK2	0.00134638	2.07548	Up-regulated in EBV+ PTLD_DLBCL (Down-regulated in EBV+ BL)
225115_at	HIPK2	4.174850876879453E-4	2.31155	Up-regulated in EBV+ PTLD_DLBCL (Down-regulated in EBV+ BL)
225166_at	ARHGAP18	0.00620979	2.0691	Up-regulated in EBV+ PTLD_DLBCL (Down-regulated in EBV+ BL)
225544_at	TBX3	0.00846036	2.16591	Up-regulated in EBV+ PTLD_DLBCL (Down-regulated in EBV+ BL)
225660_at	SEMA6A	0.011203	2.2047	Up-regulated in EBV+ PTLD_DLBCL (Down-regulated in EBV+ BL)
225700_at	GLCCI1	0.0106824	2.04537	Up-regulated in EBV+ PTLD_DLBCL (Down-regulated in EBV+ BL)
225773_at	RSPRY1	0.00603253	2.02183	Up-regulated in EBV+ PTLD_DLBCL (Down-regulated in EBV+ BL)
225819_at	TBRG1	5.667434614925004E-4	2.24704	Up-regulated in EBV+ PTLD_DLBCL (Down-regulated in EBV+ BL)
225925_s_at	USP48	0.0220533	2.02428	Up-regulated in EBV+ PTLD_DLBCL (Down-regulated in EBV+ BL)
225931_s_at	RNF213	0.00375718	2.12084	Up-regulated in EBV+ PTLD_DLBCL (Down-regulated in EBV+ BL)
226407_at	---	0.0154251	2.14484	Up-regulated in EBV+ PTLD_DLBCL (Down-regulated in EBV+ BL)
226433_at	RNF157	0.0221093	2.13738	Up-regulated in EBV+ PTLD_DLBCL (Down-regulated in EBV+ BL)
226461_at	HOXB9	0.00315507	2.34021	Up-regulated in EBV+ PTLD_DLBCL (Down-regulated in EBV+ BL)
226497_s_at	---	1.7526326165191348E-4	2.49411	Up-regulated in EBV+ PTLD_DLBCL (Down-regulated in EBV+ BL)
226498_at	---	1.8410744285719612E-5	2.69503	Up-regulated in EBV+ PTLD_DLBCL (Down-regulated in EBV+ BL)
226542_at	---	8.134421277073999E-4	2.25345	Up-regulated in EBV+ PTLD_DLBCL (Down-regulated in EBV+ BL)
226582_at	LOC400043	0.0228814	2.0664	Up-regulated in EBV+ PTLD_DLBCL (Down-regulated in EBV+ BL)
226603_at	SAMD9L	9.188870205776908E-4	2.20162	Up-regulated in EBV+ PTLD_DLBCL (Down-regulated in EBV+ BL)
226612_at	FLJ25076	0.00370138	2.33046	Up-regulated in EBV+ PTLD_DLBCL (Down-regulated in EBV+ BL)
226627_at	SEPT8	0.00487332	2.09471	Up-regulated in EBV+ PTLD_DLBCL (Down-regulated in EBV+ BL)
226654_at	MUC12	0.0374886	2.10098	Up-regulated in EBV+ PTLD_DLBCL (Down-regulated in EBV+ BL)
226713_at	CCDC50	0.00654092	2.13834	Up-regulated in EBV+ PTLD_DLBCL (Down-regulated in EBV+ BL)
226757_at	IFIT2	7.479863439420169E-4	2.17955	Up-regulated in EBV+ PTLD_DLBCL (Down-regulated in EBV+ BL)
226844_at	MOBKL2B	0.0317438	2.1807	Up-regulated in EBV+ PTLD_DLBCL (Down-regulated in EBV+ BL)
226876_at	FAM101B	0.00225519	2.19691	Up-regulated in EBV+ PTLD_DLBCL (Down-regulated in EBV+ BL)
226905_at	FAM101B	0.00492701	2.01997	Up-regulated in EBV+ PTLD_DLBCL (Down-regulated in EBV+ BL)
226995_at	C21orf86	0.00680687	2.31147	Up-regulated in EBV+ PTLD_DLBCL (Down-regulated in EBV+ BL)
227007_at	TMCO4	0.00285147	2.11553	Up-regulated in EBV+ PTLD_DLBCL (Down-regulated in EBV+ BL)
227080_at	ZNF697	0.0021561	2.26179	Up-regulated in EBV+ PTLD_DLBCL (Down-regulated in EBV+ BL)
227108_at	STARD9	0.00651876	2.02442	Up-regulated in EBV+ PTLD_DLBCL (Down-regulated in EBV+ BL)
227178_at	CUGBP2	2.6989065493787423E-4	2.3925	Up-regulated in EBV+ PTLD_DLBCL (Down-regulated in EBV+ BL)
227183_at	LOC728264	0.0326163	2.01841	Up-regulated in EBV+ PTLD_DLBCL (Down-regulated in EBV+ BL)
227253_at	CP	0.0055749	2.10325	Up-regulated in EBV+ PTLD_DLBCL (Down-regulated in EBV+ BL)
227263_at	C8orf58	0.00289364	2.1533	Up-regulated in EBV+ PTLD_DLBCL (Down-regulated in EBV+ BL)
227285_at	C1orf51	0.00337598	2.13135	Up-regulated in EBV+ PTLD_DLBCL (Down-regulated in EBV+ BL)
227333_at	---	0.00847841	2.23859	Up-regulated in EBV+ PTLD_DLBCL (Down-regulated in EBV+ BL)
227379_at	MBOAT1	2.887729941135832E-4	2.21753	Up-regulated in EBV+ PTLD_DLBCL (Down-regulated in EBV+ BL)
227395_at	---	0.0218447	2.06224	Up-regulated in EBV+ PTLD_DLBCL (Down-regulated in EBV+ BL)
227458_at	---	0.00164291	2.11456	Up-regulated in EBV+ PTLD_DLBCL (Down-regulated in EBV+ BL)
227486_at	NT5E	0.00202553	2.68099	Up-regulated in EBV+ PTLD_DLBCL (Down-regulated in EBV+ BL)
227553_at	NDEL1	0.0015454	2.41417	Up-regulated in EBV+ PTLD_DLBCL (Down-regulated in EBV+ BL)
227579_at	---	0.00196279	2.34554	Up-regulated in EBV+ PTLD_DLBCL (Down-regulated in EBV+ BL)
227581_at	DKFZP434B0335	0.0384624	2.06771	Up-regulated in EBV+ PTLD_DLBCL (Down-regulated in EBV+ BL)
227645_at	PIK3R5	8.144919617237223E-6	2.77506	Up-regulated in EBV+ PTLD_DLBCL (Down-regulated in EBV+ BL)
227688_at	LRCH2	0.0386231	2.2511	Up-regulated in EBV+ PTLD_DLBCL (Down-regulated in EBV+ BL)
227699_at	C14orf149	5.821507643506321E-4	2.35144	Up-regulated in EBV+ PTLD_DLBCL (Down-regulated in EBV+ BL)
227743_at	MYO15B	0.0290313	2.06084	Up-regulated in EBV+ PTLD_DLBCL (Down-regulated in EBV+ BL)
227779_at	ECSM2	0.00193152	2.10047	Up-regulated in EBV+ PTLD_DLBCL (Down-regulated in EBV+ BL)
227807_at	PARP9	2.9913425461876115E-5	2.61919	Up-regulated in EBV+ PTLD_DLBCL (Down-regulated in EBV+ BL)
227991_x_at	---	0.0200175	2.02935	Up-regulated in EBV+ PTLD_DLBCL (Down-regulated in EBV+ BL)
228008_at	---	3.585155149172152E-4	2.34353	Up-regulated in EBV+ PTLD_DLBCL (Down-regulated in EBV+ BL)
228181_at	SLC30A1	0.00454544	2.03141	Up-regulated in EBV+ PTLD_DLBCL (Down-regulated in EBV+ BL)
228230_at	PRIC285	0.00510718	2.24918	Up-regulated in EBV+ PTLD_DLBCL (Down-regulated in EBV+ BL)
228253_at	LOXL3	0.00361184	2.08061	Up-regulated in EBV+ PTLD_DLBCL (Down-regulated in EBV+ BL)
228304_at	---	9.095805337256198E-4	2.25011	Up-regulated in EBV+ PTLD_DLBCL (Down-regulated in EBV+ BL)
228325_at	KIAA0146	0.0117051	2.12566	Up-regulated in EBV+ PTLD_DLBCL (Down-regulated in EBV+ BL)
228384_s_at	C10orf33	0.0488354	2.00049	Up-regulated in EBV+ PTLD_DLBCL (Down-regulated in EBV+ BL)
228438_at	LOC100132891	0.0021489	2.29527	Up-regulated in EBV+ PTLD_DLBCL (Down-regulated in EBV+ BL)
228439_at	BATF2	0.00115422	2.23631	Up-regulated in EBV+ PTLD_DLBCL (Down-regulated in EBV+ BL)
228445_at	AIFM2	0.00102868	2.28777	Up-regulated in EBV+ PTLD_DLBCL (Down-regulated in EBV+ BL)
228501_at	GALNTL2	0.0148519	2.16159	Up-regulated in EBV+ PTLD_DLBCL (Down-regulated in EBV+ BL)
228554_at	PGR	0.0240235	2.61245	Up-regulated in EBV+ PTLD_DLBCL (Down-regulated in EBV+ BL)
228577_x_at	ODF2L	2.3065244848928225E-5	2.57747	Up-regulated in EBV+ PTLD_DLBCL (Down-regulated in EBV+ BL)
228585_at	ENTPD1	9.237183332698489E-5	2.52104	Up-regulated in EBV+ PTLD_DLBCL (Down-regulated in EBV+ BL)
228607_at	OAS2	7.862812669014508E-5	2.59648	Up-regulated in EBV+ PTLD_DLBCL (Down-regulated in EBV+ BL)
228617_at	XAF1	8.243273777850142E-4	2.19804	Up-regulated in EBV+ PTLD_DLBCL (Down-regulated in EBV+ BL)
228667_at	AGPAT4	0.0132255	2.17309	Up-regulated in EBV+ PTLD_DLBCL (Down-regulated in EBV+ BL)
228693_at	CCDC50	0.00508008	2.15357	Up-regulated in EBV+ PTLD_DLBCL (Down-regulated in EBV+ BL)
228759_at	CREB3L2	0.00203153	2.28894	Up-regulated in EBV+ PTLD_DLBCL (Down-regulated in EBV+ BL)
228790_at	FAM110B	0.0479054	2.34224	Up-regulated in EBV+ PTLD_DLBCL (Down-regulated in EBV+ BL)
228981_at	TMEM169	0.0115712	2.1992	Up-regulated in EBV+ PTLD_DLBCL (Down-regulated in EBV+ BL)
229059_at	C9orf109	0.00189255	2.18835	Up-regulated in EBV+ PTLD_DLBCL (Down-regulated in EBV+ BL)
229134_at	VANGL1	0.0203286	2.00208	Up-regulated in EBV+ PTLD_DLBCL (Down-regulated in EBV+ BL)
229151_at	SLC14A1	0.0424881	2.11578	Up-regulated in EBV+ PTLD_DLBCL (Down-regulated in EBV+ BL)
229170_s_at	TTC18	0.0396861	2.0254	Up-regulated in EBV+ PTLD_DLBCL (Down-regulated in EBV+ BL)
229198_at	USP35	0.00179137	2.46568	Up-regulated in EBV+ PTLD_DLBCL (Down-regulated in EBV+ BL)
229221_at	CD44	0.00154572	2.23805	Up-regulated in EBV+ PTLD_DLBCL (Down-regulated in EBV+ BL)
229233_at	NRG3	0.0425384	2.05771	Up-regulated in EBV+ PTLD_DLBCL (Down-regulated in EBV+ BL)
229297_at	---	0.0052472	2.12307	Up-regulated in EBV+ PTLD_DLBCL (Down-regulated in EBV+ BL)
229307_at	ANKRD28	0.00131762	2.11706	Up-regulated in EBV+ PTLD_DLBCL (Down-regulated in EBV+ BL)
229309_at	ADRB1	0.0290469	2.1651	Up-regulated in EBV+ PTLD_DLBCL (Down-regulated in EBV+ BL)
229373_at	---	0.00550041	2.18811	Up-regulated in EBV+ PTLD_DLBCL (Down-regulated in EBV+ BL)
229382_at	C1orf183	0.0157837	2.00328	Up-regulated in EBV+ PTLD_DLBCL (Down-regulated in EBV+ BL)
229435_at	GLIS3	0.0240598	2.15553	Up-regulated in EBV+ PTLD_DLBCL (Down-regulated in EBV+ BL)
229488_at	OTUD7B	0.00849429	2.81854	Up-regulated in EBV+ PTLD_DLBCL (Down-regulated in EBV+ BL)
229497_at	ANKDD1A	0.0168855	2.12821	Up-regulated in EBV+ PTLD_DLBCL (Down-regulated in EBV+ BL)
229510_at	MS4A14	1.966486879637164E-5	2.74102	Up-regulated in EBV+ PTLD_DLBCL (Down-regulated in EBV+ BL)
229604_at	CMAH	0.0186687	2.11511	Up-regulated in EBV+ PTLD_DLBCL (Down-regulated in EBV+ BL)
229625_at	GBP5	7.646568823991122E-4	2.24644	Up-regulated in EBV+ PTLD_DLBCL (Down-regulated in EBV+ BL)
229734_at	LOC283174	0.0391878	2.1825	Up-regulated in EBV+ PTLD_DLBCL (Down-regulated in EBV+ BL)
229752_at	IKZF4	0.00711824	2.07766	Up-regulated in EBV+ PTLD_DLBCL (Down-regulated in EBV+ BL)
229770_at	GLT1D1	0.00143046	2.27561	Up-regulated in EBV+ PTLD_DLBCL (Down-regulated in EBV+ BL)
229771_at	TMEM41A	0.00752273	2.04152	Up-regulated in EBV+ PTLD_DLBCL (Down-regulated in EBV+ BL)
229811_at	---	0.00283133	2.21551	Up-regulated in EBV+ PTLD_DLBCL (Down-regulated in EBV+ BL)
229820_at	LOC440993	0.00219665	2.28167	Up-regulated in EBV+ PTLD_DLBCL (Down-regulated in EBV+ BL)
229822_at	---	0.00153773	2.23736	Up-regulated in EBV+ PTLD_DLBCL (Down-regulated in EBV+ BL)
229865_at	FNDC3B	0.00173675	2.23821	Up-regulated in EBV+ PTLD_DLBCL (Down-regulated in EBV+ BL)
229893_at	FRMD3	0.00517093	2.21455	Up-regulated in EBV+ PTLD_DLBCL (Down-regulated in EBV+ BL)
229915_at	FAM26F	0.00818286	2.08491	Up-regulated in EBV+ PTLD_DLBCL (Down-regulated in EBV+ BL)
229934_at	---	0.0033241	2.46703	Up-regulated in EBV+ PTLD_DLBCL (Down-regulated in EBV+ BL)
229947_at	PI15	0.00327682	2.18966	Up-regulated in EBV+ PTLD_DLBCL (Down-regulated in EBV+ BL)
229972_at	---	0.00560924	2.14448	Up-regulated in EBV+ PTLD_DLBCL (Down-regulated in EBV+ BL)
230011_at	MEI1	1.4604479375936457E-4	2.55282	Up-regulated in EBV+ PTLD_DLBCL (Down-regulated in EBV+ BL)
230025_at	GJD3	0.00800547	2.56156	Up-regulated in EBV+ PTLD_DLBCL (Down-regulated in EBV+ BL)
230036_at	SAMD9L	1.657523702043245E-4	2.39581	Up-regulated in EBV+ PTLD_DLBCL (Down-regulated in EBV+ BL)
230048_at	---	0.00489852	2.06355	Up-regulated in EBV+ PTLD_DLBCL (Down-regulated in EBV+ BL)
230051_at	C10orf47	0.0314234	2.05082	Up-regulated in EBV+ PTLD_DLBCL (Down-regulated in EBV+ BL)
230067_at	FAM124A	0.0240951	2.15147	Up-regulated in EBV+ PTLD_DLBCL (Down-regulated in EBV+ BL)
230082_at	LOC100133660	0.00583461	2.26281	Up-regulated in EBV+ PTLD_DLBCL (Down-regulated in EBV+ BL)
230104_s_at	TPPP	0.0366436	2.19091	Up-regulated in EBV+ PTLD_DLBCL (Down-regulated in EBV+ BL)
230116_at	KRT8P12	0.00585808	2.21996	Up-regulated in EBV+ PTLD_DLBCL (Down-regulated in EBV+ BL)
230132_at	ATP5SL	0.0415818	2.43905	Up-regulated in EBV+ PTLD_DLBCL (Down-regulated in EBV+ BL)
230203_at	FLJ46875	0.00199071	2.29963	Up-regulated in EBV+ PTLD_DLBCL (Down-regulated in EBV+ BL)
230212_at	LOC729345	0.00330712	2.13061	Up-regulated in EBV+ PTLD_DLBCL (Down-regulated in EBV+ BL)
230314_at	---	8.527574355414806E-5	2.57101	Up-regulated in EBV+ PTLD_DLBCL (Down-regulated in EBV+ BL)
230345_at	---	8.930867306928117E-4	2.35386	Up-regulated in EBV+ PTLD_DLBCL (Down-regulated in EBV+ BL)
230354_at	---	0.00517284	2.26549	Up-regulated in EBV+ PTLD_DLBCL (Down-regulated in EBV+ BL)
230360_at	GLDN	0.00129792	2.28142	Up-regulated in EBV+ PTLD_DLBCL (Down-regulated in EBV+ BL)
230405_at	LOC441108	9.81593480748987E-4	2.14149	Up-regulated in EBV+ PTLD_DLBCL (Down-regulated in EBV+ BL)
230443_at	NHP2L1	0.0375985	2.03883	Up-regulated in EBV+ PTLD_DLBCL (Down-regulated in EBV+ BL)
230577_at	---	0.0472268	2.03089	Up-regulated in EBV+ PTLD_DLBCL (Down-regulated in EBV+ BL)
230626_at	TSPAN12	0.0481218	2.10503	Up-regulated in EBV+ PTLD_DLBCL (Down-regulated in EBV+ BL)
230631_s_at	---	0.0109144	2.00516	Up-regulated in EBV+ PTLD_DLBCL (Down-regulated in EBV+ BL)
230645_at	FRMD3	0.00170448	2.3062	Up-regulated in EBV+ PTLD_DLBCL (Down-regulated in EBV+ BL)
230663_at	---	0.00649593	2.15855	Up-regulated in EBV+ PTLD_DLBCL (Down-regulated in EBV+ BL)
230736_at	LOC387647	0.00498383	2.30133	Up-regulated in EBV+ PTLD_DLBCL (Down-regulated in EBV+ BL)
230773_at	---	0.00906086	2.51086	Up-regulated in EBV+ PTLD_DLBCL (Down-regulated in EBV+ BL)
230782_at	SORD	0.00872368	2.26994	Up-regulated in EBV+ PTLD_DLBCL (Down-regulated in EBV+ BL)
230783_at	LOC283713	0.0409166	2.08831	Up-regulated in EBV+ PTLD_DLBCL (Down-regulated in EBV+ BL)
230799_at	LOC100134259 /// LOC150837	0.00399719	2.14682	Up-regulated in EBV+ PTLD_DLBCL (Down-regulated in EBV+ BL)
230826_at	MMD2	0.0105877	2.01773	Up-regulated in EBV+ PTLD_DLBCL (Down-regulated in EBV+ BL)
230866_at	CYSLTR1	0.00430648	2.09216	Up-regulated in EBV+ PTLD_DLBCL (Down-regulated in EBV+ BL)
230888_at	WDR91	0.0227801	2.12123	Up-regulated in EBV+ PTLD_DLBCL (Down-regulated in EBV+ BL)
230904_at	FSD1L	0.0103605	2.25882	Up-regulated in EBV+ PTLD_DLBCL (Down-regulated in EBV+ BL)
230926_s_at	ODF2L	0.0029439	2.17295	Up-regulated in EBV+ PTLD_DLBCL (Down-regulated in EBV+ BL)
231050_at	HRASLS5	0.0457226	2.00273	Up-regulated in EBV+ PTLD_DLBCL (Down-regulated in EBV+ BL)
231063_at	---	0.0183957	2.07035	Up-regulated in EBV+ PTLD_DLBCL (Down-regulated in EBV+ BL)
231203_at	LOC100129633	0.0229105	2.09558	Up-regulated in EBV+ PTLD_DLBCL (Down-regulated in EBV+ BL)
231208_at	---	0.0134775	2.08726	Up-regulated in EBV+ PTLD_DLBCL (Down-regulated in EBV+ BL)
231217_at	---	0.00870179	2.03805	Up-regulated in EBV+ PTLD_DLBCL (Down-regulated in EBV+ BL)
231241_at	---	1.767168987827783E-4	2.50321	Up-regulated in EBV+ PTLD_DLBCL (Down-regulated in EBV+ BL)
231259_s_at	---	0.010324	2.07237	Up-regulated in EBV+ PTLD_DLBCL (Down-regulated in EBV+ BL)
231269_at	ASCC3	0.0120956	2.17612	Up-regulated in EBV+ PTLD_DLBCL (Down-regulated in EBV+ BL)
231287_s_at	KLKBL4	0.0283806	2.01586	Up-regulated in EBV+ PTLD_DLBCL (Down-regulated in EBV+ BL)
231303_at	C21orf42	2.612396917561572E-6	2.87306	Up-regulated in EBV+ PTLD_DLBCL (Down-regulated in EBV+ BL)
231310_at	---	0.00238938	2.24395	Up-regulated in EBV+ PTLD_DLBCL (Down-regulated in EBV+ BL)
231335_at	MS4A6E	0.00551637	2.3553	Up-regulated in EBV+ PTLD_DLBCL (Down-regulated in EBV+ BL)
231359_at	APOH	1.953189994835166E-4	2.41446	Up-regulated in EBV+ PTLD_DLBCL (Down-regulated in EBV+ BL)
231507_at	---	0.00308457	2.32443	Up-regulated in EBV+ PTLD_DLBCL (Down-regulated in EBV+ BL)
231511_at	---	0.00709906	2.0445	Up-regulated in EBV+ PTLD_DLBCL (Down-regulated in EBV+ BL)
231528_at	---	0.0167819	2.06987	Up-regulated in EBV+ PTLD_DLBCL (Down-regulated in EBV+ BL)
231578_at	GBP1	2.9833730121716875E-4	2.39547	Up-regulated in EBV+ PTLD_DLBCL (Down-regulated in EBV+ BL)
231644_at	---	1.0571455038609042E-4	2.52486	Up-regulated in EBV+ PTLD_DLBCL (Down-regulated in EBV+ BL)
231688_at	MMP8	0.036072	2.11729	Up-regulated in EBV+ PTLD_DLBCL (Down-regulated in EBV+ BL)
231699_at	---	0.00962855	2.13475	Up-regulated in EBV+ PTLD_DLBCL (Down-regulated in EBV+ BL)
231745_at	GPR55	0.00733314	2.28168	Up-regulated in EBV+ PTLD_DLBCL (Down-regulated in EBV+ BL)
231747_at	CYSLTR1	0.00104474	2.2306	Up-regulated in EBV+ PTLD_DLBCL (Down-regulated in EBV+ BL)
231762_at	FGF10	0.03687	2.0128	Up-regulated in EBV+ PTLD_DLBCL (Down-regulated in EBV+ BL)
231804_at	RXFP1	0.0376851	2.68915	Up-regulated in EBV+ PTLD_DLBCL (Down-regulated in EBV+ BL)
231868_at	HOMEZ	0.00688994	2.34954	Up-regulated in EBV+ PTLD_DLBCL (Down-regulated in EBV+ BL)
231875_at	KIF21A	6.723387464645546E-4	2.43666	Up-regulated in EBV+ PTLD_DLBCL (Down-regulated in EBV+ BL)
231884_at	CNTROB	0.0124607	2.15528	Up-regulated in EBV+ PTLD_DLBCL (Down-regulated in EBV+ BL)
231909_x_at	ODF2L	8.575120670550234E-5	2.56562	Up-regulated in EBV+ PTLD_DLBCL (Down-regulated in EBV+ BL)
231978_at	TPCN2	0.0149688	2.32326	Up-regulated in EBV+ PTLD_DLBCL (Down-regulated in EBV+ BL)
231981_at	PRLR	0.0288577	2.44726	Up-regulated in EBV+ PTLD_DLBCL (Down-regulated in EBV+ BL)
231990_at	USP15	1.9688090758271867E-4	2.40412	Up-regulated in EBV+ PTLD_DLBCL (Down-regulated in EBV+ BL)
232064_at	---	9.128290086181218E-6	2.86056	Up-regulated in EBV+ PTLD_DLBCL (Down-regulated in EBV+ BL)
232151_at	7A5	0.00579796	2.0528	Up-regulated in EBV+ PTLD_DLBCL (Down-regulated in EBV+ BL)
232155_at	KIAA1618	2.875909761072107E-6	2.77702	Up-regulated in EBV+ PTLD_DLBCL (Down-regulated in EBV+ BL)
232181_at	LOC153346	0.00285286	2.23275	Up-regulated in EBV+ PTLD_DLBCL (Down-regulated in EBV+ BL)
232289_at	KCNJ12	0.0397588	2.06903	Up-regulated in EBV+ PTLD_DLBCL (Down-regulated in EBV+ BL)
232331_at	---	8.093258162594751E-4	2.55531	Up-regulated in EBV+ PTLD_DLBCL (Down-regulated in EBV+ BL)
232354_at	---	5.69914287425369E-4	2.41622	Up-regulated in EBV+ PTLD_DLBCL (Down-regulated in EBV+ BL)
232370_at	LOC254057	0.0187871	2.77844	Up-regulated in EBV+ PTLD_DLBCL (Down-regulated in EBV+ BL)
232375_at	---	7.634242689577623E-4	2.1761	Up-regulated in EBV+ PTLD_DLBCL (Down-regulated in EBV+ BL)
232405_at	---	0.00360361	2.25147	Up-regulated in EBV+ PTLD_DLBCL (Down-regulated in EBV+ BL)
232472_at	---	6.018660183332804E-4	2.30686	Up-regulated in EBV+ PTLD_DLBCL (Down-regulated in EBV+ BL)
232473_at	PRPF18	0.0452497	2.19057	Up-regulated in EBV+ PTLD_DLBCL (Down-regulated in EBV+ BL)
232517_s_at	PRIC285	0.00466438	2.17461	Up-regulated in EBV+ PTLD_DLBCL (Down-regulated in EBV+ BL)
232522_at	---	0.034403	2.04958	Up-regulated in EBV+ PTLD_DLBCL (Down-regulated in EBV+ BL)
232536_at	C21orf30	0.0024138	2.33483	Up-regulated in EBV+ PTLD_DLBCL (Down-regulated in EBV+ BL)
232555_at	---	0.00213483	2.3788	Up-regulated in EBV+ PTLD_DLBCL (Down-regulated in EBV+ BL)
232562_at	---	0.0136535	2.05071	Up-regulated in EBV+ PTLD_DLBCL (Down-regulated in EBV+ BL)
232573_at	---	0.00670613	2.39049	Up-regulated in EBV+ PTLD_DLBCL (Down-regulated in EBV+ BL)
232616_at	LOC199725	0.0338116	2.03266	Up-regulated in EBV+ PTLD_DLBCL (Down-regulated in EBV+ BL)
232666_at	OAS3	0.00704033	2.11151	Up-regulated in EBV+ PTLD_DLBCL (Down-regulated in EBV+ BL)
232724_at	MS4A6A	0.0010551	2.25915	Up-regulated in EBV+ PTLD_DLBCL (Down-regulated in EBV+ BL)
232725_s_at	MS4A6A	0.00768887	2.18279	Up-regulated in EBV+ PTLD_DLBCL (Down-regulated in EBV+ BL)
232744_x_at	---	0.00612725	2.2818	Up-regulated in EBV+ PTLD_DLBCL (Down-regulated in EBV+ BL)
232757_at	---	0.00839176	2.11422	Up-regulated in EBV+ PTLD_DLBCL (Down-regulated in EBV+ BL)
232787_at	PRIC285	0.00308669	2.20492	Up-regulated in EBV+ PTLD_DLBCL (Down-regulated in EBV+ BL)
232792_at	TRIM69	0.00211273	2.26733	Up-regulated in EBV+ PTLD_DLBCL (Down-regulated in EBV+ BL)
232829_at	OR52K3P	0.00277843	2.29144	Up-regulated in EBV+ PTLD_DLBCL (Down-regulated in EBV+ BL)
232837_at	KIF13A	0.00343919	2.24396	Up-regulated in EBV+ PTLD_DLBCL (Down-regulated in EBV+ BL)
232851_at	FBXO3	0.0121913	2.04817	Up-regulated in EBV+ PTLD_DLBCL (Down-regulated in EBV+ BL)
232875_at	---	6.842506315179838E-4	2.33421	Up-regulated in EBV+ PTLD_DLBCL (Down-regulated in EBV+ BL)
232903_at	---	0.0262981	2.03003	Up-regulated in EBV+ PTLD_DLBCL (Down-regulated in EBV+ BL)
232961_at	LOC26010	0.0210184	2.20382	Up-regulated in EBV+ PTLD_DLBCL (Down-regulated in EBV+ BL)
233011_at	ANXA1	0.0164114	2.3711	Up-regulated in EBV+ PTLD_DLBCL (Down-regulated in EBV+ BL)
233071_at	RSHL3	0.0332109	2.15358	Up-regulated in EBV+ PTLD_DLBCL (Down-regulated in EBV+ BL)
233079_at	MERTK	5.865821699407804E-4	2.583	Up-regulated in EBV+ PTLD_DLBCL (Down-regulated in EBV+ BL)
233192_s_at	RUFY2	0.00622624	2.08252	Up-regulated in EBV+ PTLD_DLBCL (Down-regulated in EBV+ BL)
233197_at	KLHL9	1.4680765512270253E-4	2.5607	Up-regulated in EBV+ PTLD_DLBCL (Down-regulated in EBV+ BL)
233220_at	GRIN3A	0.0459772	2.05751	Up-regulated in EBV+ PTLD_DLBCL (Down-regulated in EBV+ BL)
233240_at	---	0.0237358	2.18001	Up-regulated in EBV+ PTLD_DLBCL (Down-regulated in EBV+ BL)
233388_at	---	0.00645489	2.30843	Up-regulated in EBV+ PTLD_DLBCL (Down-regulated in EBV+ BL)
233701_at	---	0.0198597	2.16173	Up-regulated in EBV+ PTLD_DLBCL (Down-regulated in EBV+ BL)
233748_x_at	PRKAG2	6.0977052681199954E-5	2.60456	Up-regulated in EBV+ PTLD_DLBCL (Down-regulated in EBV+ BL)
233811_at	RIN2	0.0253265	2.0536	Up-regulated in EBV+ PTLD_DLBCL (Down-regulated in EBV+ BL)
233829_at	C20orf118	0.0242976	2.2592	Up-regulated in EBV+ PTLD_DLBCL (Down-regulated in EBV+ BL)
233880_at	RNF213	0.0148304	2.02117	Up-regulated in EBV+ PTLD_DLBCL (Down-regulated in EBV+ BL)
233905_at	SPAG4L	0.041074	2.1825	Up-regulated in EBV+ PTLD_DLBCL (Down-regulated in EBV+ BL)
233935_at	---	0.0242926	2.12204	Up-regulated in EBV+ PTLD_DLBCL (Down-regulated in EBV+ BL)
233965_at	LOC255480	0.00629647	2.17829	Up-regulated in EBV+ PTLD_DLBCL (Down-regulated in EBV+ BL)
233989_at	---	0.0161509	2.07293	Up-regulated in EBV+ PTLD_DLBCL (Down-regulated in EBV+ BL)
234005_x_at	STK36	0.00594036	2.10686	Up-regulated in EBV+ PTLD_DLBCL (Down-regulated in EBV+ BL)
234033_at	---	1.723333658624261E-4	2.53104	Up-regulated in EBV+ PTLD_DLBCL (Down-regulated in EBV+ BL)
234066_at	IL1RL1	0.0455593	2.14324	Up-regulated in EBV+ PTLD_DLBCL (Down-regulated in EBV+ BL)
234151_at	---	7.653455672999933E-4	2.18078	Up-regulated in EBV+ PTLD_DLBCL (Down-regulated in EBV+ BL)
234196_at	---	0.00589358	2.24186	Up-regulated in EBV+ PTLD_DLBCL (Down-regulated in EBV+ BL)
234252_at	---	0.0166759	2.06425	Up-regulated in EBV+ PTLD_DLBCL (Down-regulated in EBV+ BL)
234306_s_at	SLAMF7	2.7559900589108267E-4	2.36773	Up-regulated in EBV+ PTLD_DLBCL (Down-regulated in EBV+ BL)
234320_at	CD244	0.0117691	2.01553	Up-regulated in EBV+ PTLD_DLBCL (Down-regulated in EBV+ BL)
234511_at	ANKRD60	0.01014	2.19265	Up-regulated in EBV+ PTLD_DLBCL (Down-regulated in EBV+ BL)
234566_at	---	0.0281828	2.21837	Up-regulated in EBV+ PTLD_DLBCL (Down-regulated in EBV+ BL)
234574_at	---	0.0089199	2.13206	Up-regulated in EBV+ PTLD_DLBCL (Down-regulated in EBV+ BL)
234785_at	---	9.80587292588985E-4	2.34684	Up-regulated in EBV+ PTLD_DLBCL (Down-regulated in EBV+ BL)
234929_s_at	SPATA7	0.0306449	2.07824	Up-regulated in EBV+ PTLD_DLBCL (Down-regulated in EBV+ BL)
234941_s_at	GPHN	0.00158812	2.32187	Up-regulated in EBV+ PTLD_DLBCL (Down-regulated in EBV+ BL)
234968_at	DENND4C	0.0176582	2.05889	Up-regulated in EBV+ PTLD_DLBCL (Down-regulated in EBV+ BL)
234994_at	TMEM200A	2.192452028797857E-4	2.41644	Up-regulated in EBV+ PTLD_DLBCL (Down-regulated in EBV+ BL)
235008_at	---	0.00284169	2.09516	Up-regulated in EBV+ PTLD_DLBCL (Down-regulated in EBV+ BL)
235015_at	---	0.00634107	2.16143	Up-regulated in EBV+ PTLD_DLBCL (Down-regulated in EBV+ BL)
235021_at	KIAA2026	0.0397004	2.16792	Up-regulated in EBV+ PTLD_DLBCL (Down-regulated in EBV+ BL)
235086_at	THBS1	0.00301719	2.3673	Up-regulated in EBV+ PTLD_DLBCL (Down-regulated in EBV+ BL)
235108_at	---	0.00267384	2.13748	Up-regulated in EBV+ PTLD_DLBCL (Down-regulated in EBV+ BL)
235116_at	TRAF1	0.0367139	2.04694	Up-regulated in EBV+ PTLD_DLBCL (Down-regulated in EBV+ BL)
235157_at	---	1.1730671331543095E-5	2.65222	Up-regulated in EBV+ PTLD_DLBCL (Down-regulated in EBV+ BL)
235175_at	GBP4	2.1219596069324836E-7	3.07526	Up-regulated in EBV+ PTLD_DLBCL (Down-regulated in EBV+ BL)
235252_at	KSR1	7.382490842726023E-4	2.20481	Up-regulated in EBV+ PTLD_DLBCL (Down-regulated in EBV+ BL)
235291_s_at	FLJ32255	7.540172595769576E-5	2.47847	Up-regulated in EBV+ PTLD_DLBCL (Down-regulated in EBV+ BL)
235292_at	FLJ32255	2.0574952034366998E-4	2.38728	Up-regulated in EBV+ PTLD_DLBCL (Down-regulated in EBV+ BL)
235293_at	---	0.0147159	2.04792	Up-regulated in EBV+ PTLD_DLBCL (Down-regulated in EBV+ BL)
235295_at	---	0.0186309	2.01804	Up-regulated in EBV+ PTLD_DLBCL (Down-regulated in EBV+ BL)
235305_s_at	ECHDC2	0.00738524	2.20815	Up-regulated in EBV+ PTLD_DLBCL (Down-regulated in EBV+ BL)
235345_at	RUFY2	0.00168057	2.47549	Up-regulated in EBV+ PTLD_DLBCL (Down-regulated in EBV+ BL)
235359_at	LRRC33	3.3203697922329394E-4	2.33832	Up-regulated in EBV+ PTLD_DLBCL (Down-regulated in EBV+ BL)
235379_at	---	0.0249227	2.07061	Up-regulated in EBV+ PTLD_DLBCL (Down-regulated in EBV+ BL)
235417_at	SPOCD1	0.00888202	2.07731	Up-regulated in EBV+ PTLD_DLBCL (Down-regulated in EBV+ BL)
235419_at	---	0.00586284	2.25652	Up-regulated in EBV+ PTLD_DLBCL (Down-regulated in EBV+ BL)
235427_at	---	0.0143048	2.29094	Up-regulated in EBV+ PTLD_DLBCL (Down-regulated in EBV+ BL)
235462_at	CPEB2	0.0234452	2.1995	Up-regulated in EBV+ PTLD_DLBCL (Down-regulated in EBV+ BL)
235492_at	RNF217	0.0128178	2.26363	Up-regulated in EBV+ PTLD_DLBCL (Down-regulated in EBV+ BL)
235536_at	RNF149	0.0181724	2.00559	Up-regulated in EBV+ PTLD_DLBCL (Down-regulated in EBV+ BL)
235567_at	LOC283666	0.00286708	2.13628	Up-regulated in EBV+ PTLD_DLBCL (Down-regulated in EBV+ BL)
235571_at	---	7.310087071139166E-5	2.58772	Up-regulated in EBV+ PTLD_DLBCL (Down-regulated in EBV+ BL)
235574_at	GBP4	1.2710192494904831E-5	2.73009	Up-regulated in EBV+ PTLD_DLBCL (Down-regulated in EBV+ BL)
235592_at	---	0.00114652	2.1507	Up-regulated in EBV+ PTLD_DLBCL (Down-regulated in EBV+ BL)
235643_at	SAMD9L	4.7170211624061436E-4	2.2392	Up-regulated in EBV+ PTLD_DLBCL (Down-regulated in EBV+ BL)
235670_at	STX11	1.041162608820951E-4	2.35863	Up-regulated in EBV+ PTLD_DLBCL (Down-regulated in EBV+ BL)
235745_at	ERN1	0.00251725	2.27928	Up-regulated in EBV+ PTLD_DLBCL (Down-regulated in EBV+ BL)
235751_s_at	VMO1	0.0372891	2.08217	Up-regulated in EBV+ PTLD_DLBCL (Down-regulated in EBV+ BL)
235828_at	PRELID2	0.0435919	2.28434	Up-regulated in EBV+ PTLD_DLBCL (Down-regulated in EBV+ BL)
235844_at	PHTF1	0.0195759	2.12428	Up-regulated in EBV+ PTLD_DLBCL (Down-regulated in EBV+ BL)
235914_at	SYNPO	0.00506001	2.26167	Up-regulated in EBV+ PTLD_DLBCL (Down-regulated in EBV+ BL)
235916_at	YPEL4	0.00495927	2.25665	Up-regulated in EBV+ PTLD_DLBCL (Down-regulated in EBV+ BL)
235938_at	---	0.00613135	2.09297	Up-regulated in EBV+ PTLD_DLBCL (Down-regulated in EBV+ BL)
235997_at	ZNF74	0.00100545	2.08256	Up-regulated in EBV+ PTLD_DLBCL (Down-regulated in EBV+ BL)
236099_at	---	0.00777146	2.07878	Up-regulated in EBV+ PTLD_DLBCL (Down-regulated in EBV+ BL)
236156_at	LIPA	0.0109746	2.25942	Up-regulated in EBV+ PTLD_DLBCL (Down-regulated in EBV+ BL)
236190_at	---	0.0257417	2.20026	Up-regulated in EBV+ PTLD_DLBCL (Down-regulated in EBV+ BL)
236215_at	---	0.00284557	2.0866	Up-regulated in EBV+ PTLD_DLBCL (Down-regulated in EBV+ BL)
236232_at	STX4	0.00671002	2.08055	Up-regulated in EBV+ PTLD_DLBCL (Down-regulated in EBV+ BL)
236289_at	---	0.0195874	2.21705	Up-regulated in EBV+ PTLD_DLBCL (Down-regulated in EBV+ BL)
236340_at	---	0.00822899	2.05711	Up-regulated in EBV+ PTLD_DLBCL (Down-regulated in EBV+ BL)
236344_at	PDE1C	0.0408124	2.29671	Up-regulated in EBV+ PTLD_DLBCL (Down-regulated in EBV+ BL)
236345_at	---	0.018773	2.16681	Up-regulated in EBV+ PTLD_DLBCL (Down-regulated in EBV+ BL)
236352_at	VGLL2	0.00605611	2.2251	Up-regulated in EBV+ PTLD_DLBCL (Down-regulated in EBV+ BL)
236361_at	GALNTL2	0.0411792	2.02733	Up-regulated in EBV+ PTLD_DLBCL (Down-regulated in EBV+ BL)
236404_at	---	6.699917453146812E-4	2.46215	Up-regulated in EBV+ PTLD_DLBCL (Down-regulated in EBV+ BL)
236543_at	---	0.0323134	2.00096	Up-regulated in EBV+ PTLD_DLBCL (Down-regulated in EBV+ BL)
236557_at	ZBTB38	0.00922659	2.05046	Up-regulated in EBV+ PTLD_DLBCL (Down-regulated in EBV+ BL)
236571_at	---	0.0160063	2.07838	Up-regulated in EBV+ PTLD_DLBCL (Down-regulated in EBV+ BL)
236606_at	---	0.0257115	2.03754	Up-regulated in EBV+ PTLD_DLBCL (Down-regulated in EBV+ BL)
236610_at	---	0.00237599	2.32818	Up-regulated in EBV+ PTLD_DLBCL (Down-regulated in EBV+ BL)
236750_at	---	0.012026	2.48956	Up-regulated in EBV+ PTLD_DLBCL (Down-regulated in EBV+ BL)
236802_at	---	0.00672938	2.11082	Up-regulated in EBV+ PTLD_DLBCL (Down-regulated in EBV+ BL)
236809_at	---	0.0112872	2.05883	Up-regulated in EBV+ PTLD_DLBCL (Down-regulated in EBV+ BL)
236851_x_at	---	0.00374387	2.31022	Up-regulated in EBV+ PTLD_DLBCL (Down-regulated in EBV+ BL)
236878_at	---	0.0018347	2.3352	Up-regulated in EBV+ PTLD_DLBCL (Down-regulated in EBV+ BL)
236886_at	LOC100049716	0.0343125	2.2046	Up-regulated in EBV+ PTLD_DLBCL (Down-regulated in EBV+ BL)
236889_at	---	0.00278808	2.32944	Up-regulated in EBV+ PTLD_DLBCL (Down-regulated in EBV+ BL)
236895_at	---	0.00262907	2.45222	Up-regulated in EBV+ PTLD_DLBCL (Down-regulated in EBV+ BL)
236901_at	---	1.2247255706453585E-4	2.61971	Up-regulated in EBV+ PTLD_DLBCL (Down-regulated in EBV+ BL)
236915_at	C4orf47	0.0253805	2.05522	Up-regulated in EBV+ PTLD_DLBCL (Down-regulated in EBV+ BL)
236963_at	---	0.0216516	2.07773	Up-regulated in EBV+ PTLD_DLBCL (Down-regulated in EBV+ BL)
236987_at	---	0.0211002	2.17169	Up-regulated in EBV+ PTLD_DLBCL (Down-regulated in EBV+ BL)
236998_at	CCDC56	0.00639512	2.23021	Up-regulated in EBV+ PTLD_DLBCL (Down-regulated in EBV+ BL)
237016_at	TMEM217	0.00242355	2.3758	Up-regulated in EBV+ PTLD_DLBCL (Down-regulated in EBV+ BL)
237032_x_at	LOC283567	0.0115247	2.04955	Up-regulated in EBV+ PTLD_DLBCL (Down-regulated in EBV+ BL)
237034_at	---	0.00295403	2.34252	Up-regulated in EBV+ PTLD_DLBCL (Down-regulated in EBV+ BL)
237063_at	---	0.0383184	2.11358	Up-regulated in EBV+ PTLD_DLBCL (Down-regulated in EBV+ BL)
237190_at	---	0.00630912	2.25371	Up-regulated in EBV+ PTLD_DLBCL (Down-regulated in EBV+ BL)
237193_s_at	---	0.0151677	2.4041	Up-regulated in EBV+ PTLD_DLBCL (Down-regulated in EBV+ BL)
237194_at	---	0.00566794	2.24657	Up-regulated in EBV+ PTLD_DLBCL (Down-regulated in EBV+ BL)
237203_at	---	0.0315294	2.26563	Up-regulated in EBV+ PTLD_DLBCL (Down-regulated in EBV+ BL)
237261_at	ANGPT2	0.00848328	2.10526	Up-regulated in EBV+ PTLD_DLBCL (Down-regulated in EBV+ BL)
237316_at	ANKDD1A	0.0217071	2.10158	Up-regulated in EBV+ PTLD_DLBCL (Down-regulated in EBV+ BL)
237368_at	C3orf35	0.00695519	2.08999	Up-regulated in EBV+ PTLD_DLBCL (Down-regulated in EBV+ BL)
237411_at	ADAMTS6	0.0262777	2.17966	Up-regulated in EBV+ PTLD_DLBCL (Down-regulated in EBV+ BL)
237430_at	---	0.0251256	2.02724	Up-regulated in EBV+ PTLD_DLBCL (Down-regulated in EBV+ BL)
237460_x_at	LOC283551	0.0120488	2.28153	Up-regulated in EBV+ PTLD_DLBCL (Down-regulated in EBV+ BL)
237542_at	---	0.00379518	2.27597	Up-regulated in EBV+ PTLD_DLBCL (Down-regulated in EBV+ BL)
237559_at	GPR55	0.00782397	2.29114	Up-regulated in EBV+ PTLD_DLBCL (Down-regulated in EBV+ BL)
237591_at	FLJ42957	0.00691583	2.22034	Up-regulated in EBV+ PTLD_DLBCL (Down-regulated in EBV+ BL)
237593_at	---	0.0241412	2.09152	Up-regulated in EBV+ PTLD_DLBCL (Down-regulated in EBV+ BL)
237719_x_at	RGS7BP	0.00273534	2.53702	Up-regulated in EBV+ PTLD_DLBCL (Down-regulated in EBV+ BL)
237953_at	---	0.0113626	2.51947	Up-regulated in EBV+ PTLD_DLBCL (Down-regulated in EBV+ BL)
237954_x_at	---	0.00595702	2.07444	Up-regulated in EBV+ PTLD_DLBCL (Down-regulated in EBV+ BL)
238025_at	MLKL	3.5264878992888327E-4	2.14986	Up-regulated in EBV+ PTLD_DLBCL (Down-regulated in EBV+ BL)
238032_at	---	9.557773686951524E-4	2.46999	Up-regulated in EBV+ PTLD_DLBCL (Down-regulated in EBV+ BL)
238034_at	CANX	9.931787126588323E-4	2.1633	Up-regulated in EBV+ PTLD_DLBCL (Down-regulated in EBV+ BL)
238049_at	GRAMD3	0.0197764	2.05642	Up-regulated in EBV+ PTLD_DLBCL (Down-regulated in EBV+ BL)
238176_at	RAPGEF2	0.0115575	2.13717	Up-regulated in EBV+ PTLD_DLBCL (Down-regulated in EBV+ BL)
238180_at	---	0.00640336	2.10568	Up-regulated in EBV+ PTLD_DLBCL (Down-regulated in EBV+ BL)
238423_at	SYTL3	0.0011236	2.4676	Up-regulated in EBV+ PTLD_DLBCL (Down-regulated in EBV+ BL)
238482_at	KLF7	0.00216479	2.18742	Up-regulated in EBV+ PTLD_DLBCL (Down-regulated in EBV+ BL)
238497_at	TMEM136	0.00639549	2.19889	Up-regulated in EBV+ PTLD_DLBCL (Down-regulated in EBV+ BL)
238509_at	CUL1	0.0109585	2.05572	Up-regulated in EBV+ PTLD_DLBCL (Down-regulated in EBV+ BL)
238515_at	---	0.0183936	2.07974	Up-regulated in EBV+ PTLD_DLBCL (Down-regulated in EBV+ BL)
238540_at	LOC401320	0.00724757	2.03073	Up-regulated in EBV+ PTLD_DLBCL (Down-regulated in EBV+ BL)
238566_at	---	0.0217755	2.12783	Up-regulated in EBV+ PTLD_DLBCL (Down-regulated in EBV+ BL)
238573_at	---	0.0184761	2.45499	Up-regulated in EBV+ PTLD_DLBCL (Down-regulated in EBV+ BL)
238581_at	GBP5	6.208058027991881E-4	2.31285	Up-regulated in EBV+ PTLD_DLBCL (Down-regulated in EBV+ BL)
238615_at	ERLIN2	0.00395176	2.27166	Up-regulated in EBV+ PTLD_DLBCL (Down-regulated in EBV+ BL)
238718_at	---	0.041586	2.20045	Up-regulated in EBV+ PTLD_DLBCL (Down-regulated in EBV+ BL)
238729_x_at	---	0.0025699	2.22475	Up-regulated in EBV+ PTLD_DLBCL (Down-regulated in EBV+ BL)
238743_at	---	0.0388717	2.16131	Up-regulated in EBV+ PTLD_DLBCL (Down-regulated in EBV+ BL)
238744_at	---	0.0400016	2.0963	Up-regulated in EBV+ PTLD_DLBCL (Down-regulated in EBV+ BL)
238758_at	---	4.537285358693291E-4	2.64274	Up-regulated in EBV+ PTLD_DLBCL (Down-regulated in EBV+ BL)
238763_at	RBM20	0.0452552	2.26831	Up-regulated in EBV+ PTLD_DLBCL (Down-regulated in EBV+ BL)
238906_s_at	RHOJ	0.0455066	2.00542	Up-regulated in EBV+ PTLD_DLBCL (Down-regulated in EBV+ BL)
238910_at	---	5.053815065174709E-4	2.54047	Up-regulated in EBV+ PTLD_DLBCL (Down-regulated in EBV+ BL)
238994_at	OTUD7B	0.00526387	2.26825	Up-regulated in EBV+ PTLD_DLBCL (Down-regulated in EBV+ BL)
239045_at	---	7.066740017248903E-4	2.39154	Up-regulated in EBV+ PTLD_DLBCL (Down-regulated in EBV+ BL)
239058_at	---	0.0362791	2.09638	Up-regulated in EBV+ PTLD_DLBCL (Down-regulated in EBV+ BL)
239152_at	---	0.0345685	2.04514	Up-regulated in EBV+ PTLD_DLBCL (Down-regulated in EBV+ BL)
239213_at	SERPINB1	0.0103169	2.18317	Up-regulated in EBV+ PTLD_DLBCL (Down-regulated in EBV+ BL)
239240_at	---	0.00882669	2.05728	Up-regulated in EBV+ PTLD_DLBCL (Down-regulated in EBV+ BL)
239260_at	CORIN	0.0486339	3.25862	Up-regulated in EBV+ PTLD_DLBCL (Down-regulated in EBV+ BL)
239288_at	TNIK	0.00664375	2.11548	Up-regulated in EBV+ PTLD_DLBCL (Down-regulated in EBV+ BL)
239332_at	---	8.006530322242765E-5	2.64034	Up-regulated in EBV+ PTLD_DLBCL (Down-regulated in EBV+ BL)
239427_at	---	0.00249351	2.33953	Up-regulated in EBV+ PTLD_DLBCL (Down-regulated in EBV+ BL)
239478_x_at	---	0.00822793	2.17886	Up-regulated in EBV+ PTLD_DLBCL (Down-regulated in EBV+ BL)
239519_at	---	0.00198469	2.41296	Up-regulated in EBV+ PTLD_DLBCL (Down-regulated in EBV+ BL)
239568_at	PLEKHH2	0.0208431	2.24417	Up-regulated in EBV+ PTLD_DLBCL (Down-regulated in EBV+ BL)
239582_at	PML	0.00166896	2.18569	Up-regulated in EBV+ PTLD_DLBCL (Down-regulated in EBV+ BL)
239641_at	---	0.0174357	2.06213	Up-regulated in EBV+ PTLD_DLBCL (Down-regulated in EBV+ BL)
239648_at	DCUN1D3 /// EXOD1	0.0101382	2.06954	Up-regulated in EBV+ PTLD_DLBCL (Down-regulated in EBV+ BL)
239660_at	C20orf74	0.00208862	2.4177	Up-regulated in EBV+ PTLD_DLBCL (Down-regulated in EBV+ BL)
239698_at	---	0.00844054	2.01232	Up-regulated in EBV+ PTLD_DLBCL (Down-regulated in EBV+ BL)
239701_at	---	6.703620353174642E-4	2.57161	Up-regulated in EBV+ PTLD_DLBCL (Down-regulated in EBV+ BL)
239777_at	LOC283551	0.0203498	2.26176	Up-regulated in EBV+ PTLD_DLBCL (Down-regulated in EBV+ BL)
239780_at	---	3.981487464521736E-4	2.54499	Up-regulated in EBV+ PTLD_DLBCL (Down-regulated in EBV+ BL)
239802_at	SAP30L	0.00576868	2.25583	Up-regulated in EBV+ PTLD_DLBCL (Down-regulated in EBV+ BL)
239809_at	---	0.00113836	2.42469	Up-regulated in EBV+ PTLD_DLBCL (Down-regulated in EBV+ BL)
239852_at	MMAA	9.226775843865826E-5	2.55039	Up-regulated in EBV+ PTLD_DLBCL (Down-regulated in EBV+ BL)
239923_at	---	0.0176681	2.24186	Up-regulated in EBV+ PTLD_DLBCL (Down-regulated in EBV+ BL)
239965_at	LOC151878	0.015177	2.1106	Up-regulated in EBV+ PTLD_DLBCL (Down-regulated in EBV+ BL)
239979_at	---	4.7570462505544135E-4	2.22054	Up-regulated in EBV+ PTLD_DLBCL (Down-regulated in EBV+ BL)
239988_at	---	4.968478556279917E-6	2.81913	Up-regulated in EBV+ PTLD_DLBCL (Down-regulated in EBV+ BL)
240038_at	---	5.248433760141046E-6	2.73909	Up-regulated in EBV+ PTLD_DLBCL (Down-regulated in EBV+ BL)
240064_at	---	0.00670198	2.13476	Up-regulated in EBV+ PTLD_DLBCL (Down-regulated in EBV+ BL)
240086_at	VPS36	0.0176297	2.0545	Up-regulated in EBV+ PTLD_DLBCL (Down-regulated in EBV+ BL)
240095_at	---	0.0289269	2.01854	Up-regulated in EBV+ PTLD_DLBCL (Down-regulated in EBV+ BL)
240182_at	---	0.0231282	2.11185	Up-regulated in EBV+ PTLD_DLBCL (Down-regulated in EBV+ BL)
240189_at	ACOXL	0.00447451	2.41958	Up-regulated in EBV+ PTLD_DLBCL (Down-regulated in EBV+ BL)
240206_at	TARS	0.00936501	2.23849	Up-regulated in EBV+ PTLD_DLBCL (Down-regulated in EBV+ BL)
240254_at	---	0.0345187	2.13907	Up-regulated in EBV+ PTLD_DLBCL (Down-regulated in EBV+ BL)
240283_at	LOC100132971	0.0434607	2.13797	Up-regulated in EBV+ PTLD_DLBCL (Down-regulated in EBV+ BL)
240287_at	IRG1	0.00741154	2.24171	Up-regulated in EBV+ PTLD_DLBCL (Down-regulated in EBV+ BL)
240415_at	---	0.00354569	2.12926	Up-regulated in EBV+ PTLD_DLBCL (Down-regulated in EBV+ BL)
240466_at	---	0.02918	2.01569	Up-regulated in EBV+ PTLD_DLBCL (Down-regulated in EBV+ BL)
240601_at	---	0.0384051	2.05653	Up-regulated in EBV+ PTLD_DLBCL (Down-regulated in EBV+ BL)
240638_at	---	7.616175209541694E-4	2.47929	Up-regulated in EBV+ PTLD_DLBCL (Down-regulated in EBV+ BL)
240665_at	---	1.327361021115469E-4	2.45671	Up-regulated in EBV+ PTLD_DLBCL (Down-regulated in EBV+ BL)
240674_at	---	0.00939184	2.05127	Up-regulated in EBV+ PTLD_DLBCL (Down-regulated in EBV+ BL)
241039_at	---	0.0163765	2.27258	Up-regulated in EBV+ PTLD_DLBCL (Down-regulated in EBV+ BL)
241060_x_at	---	0.00948999	2.3877	Up-regulated in EBV+ PTLD_DLBCL (Down-regulated in EBV+ BL)
241113_at	---	0.00363187	2.2173	Up-regulated in EBV+ PTLD_DLBCL (Down-regulated in EBV+ BL)
241154_x_at	---	0.00124466	2.46215	Up-regulated in EBV+ PTLD_DLBCL (Down-regulated in EBV+ BL)
241180_at	LOC100129112	0.035796	2.04664	Up-regulated in EBV+ PTLD_DLBCL (Down-regulated in EBV+ BL)
241210_at	---	0.0150515	2.21174	Up-regulated in EBV+ PTLD_DLBCL (Down-regulated in EBV+ BL)
241216_at	---	0.00283675	2.20877	Up-regulated in EBV+ PTLD_DLBCL (Down-regulated in EBV+ BL)
241237_at	---	0.0187841	2.18571	Up-regulated in EBV+ PTLD_DLBCL (Down-regulated in EBV+ BL)
241272_at	---	0.0311115	2.07208	Up-regulated in EBV+ PTLD_DLBCL (Down-regulated in EBV+ BL)
241293_x_at	---	0.028561	2.09492	Up-regulated in EBV+ PTLD_DLBCL (Down-regulated in EBV+ BL)
241483_at	---	0.0298725	2.1089	Up-regulated in EBV+ PTLD_DLBCL (Down-regulated in EBV+ BL)
241611_s_at	FNDC3A	3.6004572555418756E-4	2.37259	Up-regulated in EBV+ PTLD_DLBCL (Down-regulated in EBV+ BL)
241646_s_at	BCAP29	0.0264096	2.22193	Up-regulated in EBV+ PTLD_DLBCL (Down-regulated in EBV+ BL)
241701_at	ARHGAP21	0.00123702	2.46568	Up-regulated in EBV+ PTLD_DLBCL (Down-regulated in EBV+ BL)
241771_at	RIMBP2	0.00993708	2.42677	Up-regulated in EBV+ PTLD_DLBCL (Down-regulated in EBV+ BL)
241824_at	---	0.0292357	2.07551	Up-regulated in EBV+ PTLD_DLBCL (Down-regulated in EBV+ BL)
241890_at	---	0.00481296	2.11573	Up-regulated in EBV+ PTLD_DLBCL (Down-regulated in EBV+ BL)
241916_at	---	3.7103346075400164E-7	2.93177	Up-regulated in EBV+ PTLD_DLBCL (Down-regulated in EBV+ BL)
241929_at	---	0.0161033	2.36964	Up-regulated in EBV+ PTLD_DLBCL (Down-regulated in EBV+ BL)
241974_at	---	0.0355962	2.00961	Up-regulated in EBV+ PTLD_DLBCL (Down-regulated in EBV+ BL)
241985_at	JMY	0.00180308	2.23905	Up-regulated in EBV+ PTLD_DLBCL (Down-regulated in EBV+ BL)
242020_s_at	ZBP1	8.515162166589821E-4	2.32887	Up-regulated in EBV+ PTLD_DLBCL (Down-regulated in EBV+ BL)
242027_at	---	0.0108942	2.02161	Up-regulated in EBV+ PTLD_DLBCL (Down-regulated in EBV+ BL)
242032_at	KIDINS220	0.0189971	2.03419	Up-regulated in EBV+ PTLD_DLBCL (Down-regulated in EBV+ BL)
242057_at	---	0.0135982	2.10045	Up-regulated in EBV+ PTLD_DLBCL (Down-regulated in EBV+ BL)
242181_at	---	0.00189151	2.55558	Up-regulated in EBV+ PTLD_DLBCL (Down-regulated in EBV+ BL)
242230_at	ATXN1	7.100100202666338E-5	2.50054	Up-regulated in EBV+ PTLD_DLBCL (Down-regulated in EBV+ BL)
242234_at	XAF1	0.00180739	2.13429	Up-regulated in EBV+ PTLD_DLBCL (Down-regulated in EBV+ BL)
242268_at	CUGBP2	5.4088065045279534E-5	2.56304	Up-regulated in EBV+ PTLD_DLBCL (Down-regulated in EBV+ BL)
242329_at	LOC401317	0.00287568	2.41604	Up-regulated in EBV+ PTLD_DLBCL (Down-regulated in EBV+ BL)
242384_at	---	0.0129885	2.10863	Up-regulated in EBV+ PTLD_DLBCL (Down-regulated in EBV+ BL)
242457_at	---	8.728212141723033E-4	2.45706	Up-regulated in EBV+ PTLD_DLBCL (Down-regulated in EBV+ BL)
242517_at	KISS1R	0.00887788	2.17071	Up-regulated in EBV+ PTLD_DLBCL (Down-regulated in EBV+ BL)
242524_at	CBLN4	0.0222349	2.11594	Up-regulated in EBV+ PTLD_DLBCL (Down-regulated in EBV+ BL)
242542_at	---	0.029894	2.04528	Up-regulated in EBV+ PTLD_DLBCL (Down-regulated in EBV+ BL)
242661_x_at	ALS2CR12	0.0316305	2.03612	Up-regulated in EBV+ PTLD_DLBCL (Down-regulated in EBV+ BL)
242667_at	---	0.00802922	2.40751	Up-regulated in EBV+ PTLD_DLBCL (Down-regulated in EBV+ BL)
242677_at	---	0.00617644	2.13603	Up-regulated in EBV+ PTLD_DLBCL (Down-regulated in EBV+ BL)
242708_at	---	0.00647362	2.09504	Up-regulated in EBV+ PTLD_DLBCL (Down-regulated in EBV+ BL)
242736_at	---	0.0299027	2.77232	Up-regulated in EBV+ PTLD_DLBCL (Down-regulated in EBV+ BL)
242762_s_at	FAM171B	0.0474578	2.41184	Up-regulated in EBV+ PTLD_DLBCL (Down-regulated in EBV+ BL)
242764_at	DCHS2	0.0361059	2.00322	Up-regulated in EBV+ PTLD_DLBCL (Down-regulated in EBV+ BL)
242783_at	---	0.0487327	2.17005	Up-regulated in EBV+ PTLD_DLBCL (Down-regulated in EBV+ BL)
242796_x_at	---	0.0268701	2.4353	Up-regulated in EBV+ PTLD_DLBCL (Down-regulated in EBV+ BL)
242809_at	IL1RL1	0.0166551	2.08528	Up-regulated in EBV+ PTLD_DLBCL (Down-regulated in EBV+ BL)
242835_s_at	LOC728730	0.0245495	2.05932	Up-regulated in EBV+ PTLD_DLBCL (Down-regulated in EBV+ BL)
242849_at	---	0.00983127	2.06782	Up-regulated in EBV+ PTLD_DLBCL (Down-regulated in EBV+ BL)
242868_at	---	0.01259	2.02483	Up-regulated in EBV+ PTLD_DLBCL (Down-regulated in EBV+ BL)
242873_at	---	0.0137384	2.26078	Up-regulated in EBV+ PTLD_DLBCL (Down-regulated in EBV+ BL)
242876_at	AKT3	0.0193509	2.21196	Up-regulated in EBV+ PTLD_DLBCL (Down-regulated in EBV+ BL)
242898_at	EIF2AK2	0.00200752	2.25627	Up-regulated in EBV+ PTLD_DLBCL (Down-regulated in EBV+ BL)
243000_at	CDK6	0.00132096	2.40216	Up-regulated in EBV+ PTLD_DLBCL (Down-regulated in EBV+ BL)
243017_at	---	0.0280723	2.05392	Up-regulated in EBV+ PTLD_DLBCL (Down-regulated in EBV+ BL)
243020_at	---	0.00676365	2.12065	Up-regulated in EBV+ PTLD_DLBCL (Down-regulated in EBV+ BL)
243038_at	RBM43	0.00511544	2.14421	Up-regulated in EBV+ PTLD_DLBCL (Down-regulated in EBV+ BL)
243115_at	---	0.0297103	2.45518	Up-regulated in EBV+ PTLD_DLBCL (Down-regulated in EBV+ BL)
243156_at	---	0.00494049	2.23006	Up-regulated in EBV+ PTLD_DLBCL (Down-regulated in EBV+ BL)
243160_at	---	0.00680212	2.19492	Up-regulated in EBV+ PTLD_DLBCL (Down-regulated in EBV+ BL)
243172_at	---	2.7336445256415397E-4	2.50209	Up-regulated in EBV+ PTLD_DLBCL (Down-regulated in EBV+ BL)
243179_at	LOC100130360	1.2033390525222868E-4	2.58553	Up-regulated in EBV+ PTLD_DLBCL (Down-regulated in EBV+ BL)
243213_at	STAT3	0.00248471	2.27748	Up-regulated in EBV+ PTLD_DLBCL (Down-regulated in EBV+ BL)
243255_at	---	0.0339782	2.06045	Up-regulated in EBV+ PTLD_DLBCL (Down-regulated in EBV+ BL)
243317_at	---	0.0260605	2.0876	Up-regulated in EBV+ PTLD_DLBCL (Down-regulated in EBV+ BL)
243348_at	---	0.00396433	2.23395	Up-regulated in EBV+ PTLD_DLBCL (Down-regulated in EBV+ BL)
243425_at	---	0.0102175	2.02257	Up-regulated in EBV+ PTLD_DLBCL (Down-regulated in EBV+ BL)
243461_at	---	0.00166669	2.31077	Up-regulated in EBV+ PTLD_DLBCL (Down-regulated in EBV+ BL)
243465_at	---	1.520060884743251E-5	2.65434	Up-regulated in EBV+ PTLD_DLBCL (Down-regulated in EBV+ BL)
243481_at	RHOJ	0.0155421	2.13004	Up-regulated in EBV+ PTLD_DLBCL (Down-regulated in EBV+ BL)
243513_at	---	0.00940881	2.01454	Up-regulated in EBV+ PTLD_DLBCL (Down-regulated in EBV+ BL)
243541_at	IL31RA	0.040217	2.41947	Up-regulated in EBV+ PTLD_DLBCL (Down-regulated in EBV+ BL)
243601_at	LOC285957	4.528924568748813E-4	2.40013	Up-regulated in EBV+ PTLD_DLBCL (Down-regulated in EBV+ BL)
243605_at	---	0.00538223	2.31787	Up-regulated in EBV+ PTLD_DLBCL (Down-regulated in EBV+ BL)
243659_at	---	5.354785335834588E-4	2.5299	Up-regulated in EBV+ PTLD_DLBCL (Down-regulated in EBV+ BL)
243675_at	---	0.00457928	2.1007	Up-regulated in EBV+ PTLD_DLBCL (Down-regulated in EBV+ BL)
243685_at	---	0.0332232	2.2296	Up-regulated in EBV+ PTLD_DLBCL (Down-regulated in EBV+ BL)
243697_at	MOXD1	0.0213831	2.19204	Up-regulated in EBV+ PTLD_DLBCL (Down-regulated in EBV+ BL)
243727_at	CPNE8	0.022401	2.36082	Up-regulated in EBV+ PTLD_DLBCL (Down-regulated in EBV+ BL)
243754_at	---	0.0194841	2.00534	Up-regulated in EBV+ PTLD_DLBCL (Down-regulated in EBV+ BL)
243755_at	PRLR	0.0216828	2.45443	Up-regulated in EBV+ PTLD_DLBCL (Down-regulated in EBV+ BL)
[truncated: 29 more rows]
