# Supplementary material for: Molecular signature of Epstein Barr virus-positive Burkitt lymphoma and post-transplant lymphoproliferative disorder suggest different roles for Epstein Barr virus
Source: Front Microbiol. 2014 Dec 23;5:728. doi: 10.3389/fmicb.2014.00728 (PMC4274971; doi:10.3389/fmicb.2014.00728)
Supplement: Supplementary file 4 [file DataSheet4.XLS]

## Sheet: Sheet1
Supplementary Data Sheet 4. Predicted targets for viral miRNAs
Viral miRNA	Coupled target, Refseq ID	Coupled target, Gene Symbol	Number of algorithms predicting each target
ebv-miR-BART12	NM_000017	ACADS	3
ebv-miR-BART11-5p	NM_000020	ACVRL1	3
ebv-miR-BART12	NM_000020	ACVRL1	3
ebv-miR-BART19-3p	NM_000020	ACVRL1	3
ebv-miR-BART6-3p	NM_000020	ACVRL1	3
ebv-miR-BART9	NM_000020	ACVRL1	3
ebv-miR-BART12	NM_000021		4
ebv-miR-BART19-3p	NM_000023		3
ebv-miR-BART12	NM_000025	ADRB3	4
ebv-miR-BART17-5p	NM_000025	ADRB3	3
ebv-miR-BART19-3p	NM_000025	ADRB3	4
ebv-miR-BART19-3p	NM_000030	AGXT	3
ebv-miR-BART12	NM_000031	ALAD	3
ebv-miR-BART19-3p	NM_000031	ALAD	4
ebv-miR-BART11-5p	NM_000033	ABCD1	4
ebv-miR-BART12	NM_000033	ABCD1	3
ebv-miR-BART17-3p	NM_000038	APC	3
ebv-miR-BART17-5p	NM_000038	APC	3
ebv-miR-BART22	NM_000038	APC	3
ebv-miR-BART12	NM_000044	AR	3
ebv-miR-BART10	NM_000046	ARSB	3
ebv-miR-BART12	NM_000046	ARSB	3
ebv-miR-BART17-3p	NM_000046	ARSB	3
ebv-miR-BART17-5p	NM_000046	ARSB	3
ebv-miR-BART19-3p	NM_000046	ARSB	3
ebv-miR-BART12	NM_000047	ARSE	3
ebv-miR-BART7	NM_000048	ASL	3
ebv-miR-BART6-3p	NM_000050	ASS1	3
ebv-miR-BART9	NM_000051	ATM	3
ebv-miR-BART17-5p	NM_000052	ATP7A	3
ebv-miR-BART11-5p	NM_000053	ATP7B	4
ebv-miR-BART12	NM_000053	ATP7B	3
ebv-miR-BART6-3p	NM_000053	ATP7B	4
ebv-miR-BART6-3p	NM_000054	AVPR2	3
ebv-miR-BART17-5p	NM_000060	BTD	3
ebv-miR-BART12	NM_000068	CACNA1A	3
ebv-miR-BART19-3p	NM_000068	CACNA1A	3
ebv-miR-BART6-3p	NM_000068	CACNA1A	3
ebv-miR-BART17-5p	NM_000071		3
ebv-miR-BART19-3p	NM_000073	CD3G	3
ebv-miR-BART17-5p	NM_000074	CD40LG	3
ebv-miR-BART10	NM_000076		3
ebv-miR-BART12	NM_000080	CHRNE	3
ebv-miR-BART17-3p	NM_000081	LYST	3
ebv-miR-BART22	NM_000081	LYST	3
ebv-miR-BART12	NM_000082		3
ebv-miR-BART1-3p	NM_000084	CLCN5	3
ebv-miR-BART10	NM_000084	CLCN5	3
ebv-miR-BART11-5p	NM_000084	CLCN5	3
ebv-miR-BART12	NM_000084	CLCN5	3
ebv-miR-BART17-5p	NM_000084	CLCN5	3
ebv-miR-BART19-3p	NM_000084	CLCN5	4
ebv-miR-BART19-5p	NM_000084	CLCN5	3
ebv-miR-BART22	NM_000084	CLCN5	3
ebv-miR-BART1-3p	NM_000088	COL1A1	4
ebv-miR-BART12	NM_000088	COL1A1	4
ebv-miR-BART19-3p	NM_000088	COL1A1	3
ebv-miR-BART19-3p	NM_000089	COL1A2	3
ebv-miR-BART1-3p	NM_000090	COL3A1	3
ebv-miR-BART22	NM_000090	COL3A1	3
ebv-miR-BART1-3p	NM_000091	COL4A3	3
ebv-miR-BART10	NM_000091	COL4A3	4
ebv-miR-BART17-5p	NM_000091	COL4A3	3
ebv-miR-BART22	NM_000091	COL4A3	3
ebv-miR-BART3	NM_000091	COL4A3	3
ebv-miR-BART10	NM_000092		3
ebv-miR-BART17-5p	NM_000092		3
ebv-miR-BART19-3p	NM_000092		4
ebv-miR-BART1-3p	NM_000093	COL5A1	4
ebv-miR-BART12	NM_000093	COL5A1	3
ebv-miR-BART3	NM_000093	COL5A1	3
ebv-miR-BART6-3p	NM_000093	COL5A1	3
ebv-miR-BART7	NM_000093	COL5A1	3
ebv-miR-BART17-3p	NM_000096	CP	3
ebv-miR-BART22	NM_000096	CP	3
ebv-miR-BART17-5p	NM_000097	CPOX	3
ebv-miR-BART19-3p	NM_000098		3
ebv-miR-BART17-3p	NM_000099	CST3	3
ebv-miR-BART17-5p	NM_000099	CST3	3
ebv-miR-BART11-5p	NM_000103		3
ebv-miR-BART17-3p	NM_000103		3
ebv-miR-BART17-5p	NM_000104	CYP1B1	3
ebv-miR-BART19-3p	NM_000104	CYP1B1	3
ebv-miR-BART12	NM_000109	DMD	3
ebv-miR-BART19-3p	NM_000109	DMD	3
ebv-miR-BART12	NM_000112	SLC26A2	3
ebv-miR-BART17-5p	NM_000112	SLC26A2	3
ebv-miR-BART19-3p	NM_000112	SLC26A2	3
ebv-miR-BART19-5p	NM_000112	SLC26A2	3
ebv-miR-BART22	NM_000112	SLC26A2	3
ebv-miR-BART6-3p	NM_000112	SLC26A2	3
ebv-miR-BART7	NM_000112	SLC26A2	3
ebv-miR-BART12	NM_000113	TOR1A	4
ebv-miR-BART9	NM_000113	TOR1A	3
ebv-miR-BART19-3p	NM_000115		3
ebv-miR-BART12	NM_000116		3
ebv-miR-BART17-5p	NM_000117		3
ebv-miR-BART10	NM_000125	ESR1	4
ebv-miR-BART12	NM_000125	ESR1	3
ebv-miR-BART17-3p	NM_000125	ESR1	3
ebv-miR-BART19-5p	NM_000125	ESR1	3
ebv-miR-BART6-3p	NM_000125	ESR1	3
ebv-miR-BART10	NM_000130	F5	4
ebv-miR-BART21-3p	NM_000130	F5	3
ebv-miR-BART10	NM_000131	F7	3
ebv-miR-BART12	NM_000131	F7	3
ebv-miR-BART19-3p	NM_000131	F7	4
ebv-miR-BART3	NM_000131	F7	3
ebv-miR-BART12	NM_000133	F9	3
ebv-miR-BART17-3p	NM_000133	F9	3
ebv-miR-BART6-3p	NM_000134	FABP2	3
ebv-miR-BART10	NM_000136	FANCC	3
ebv-miR-BART12	NM_000136	FANCC	4
ebv-miR-BART3	NM_000136	FANCC	3
ebv-miR-BART7	NM_000136	FANCC	3
ebv-miR-BART12	NM_000138		3
ebv-miR-BART19-3p	NM_000138		3
ebv-miR-BART10	NM_000139	MS4A2	3
ebv-miR-BART12	NM_000139	MS4A2	3
ebv-miR-BART11-5p	NM_000140	FECH	4
ebv-miR-BART12	NM_000140	FECH	3
ebv-miR-BART3	NM_000140	FECH	3
ebv-miR-BART6-3p	NM_000140	FECH	3
ebv-miR-BART9	NM_000140	FECH	3
ebv-miR-BART17-5p	NM_000141	FGFR2	3
ebv-miR-BART12	NM_000142	FGFR3	4
ebv-miR-BART19-3p	NM_000142	FGFR3	3
ebv-miR-BART22	NM_000142	FGFR3	3
ebv-miR-BART3	NM_000142	FGFR3	3
ebv-miR-BART6-3p	NM_000142	FGFR3	3
ebv-miR-BART6-3p	NM_000144	FXN	3
ebv-miR-BART11-5p	NM_000148		3
ebv-miR-BART19-3p	NM_000148		3
ebv-miR-BART12	NM_000149	FUT3	3
ebv-miR-BART17-3p	NM_000151	G6PC	3
ebv-miR-BART17-5p	NM_000151	G6PC	3
ebv-miR-BART12	NM_000152	GAA	4
ebv-miR-BART6-3p	NM_000152	GAA	3
ebv-miR-BART11-5p	NM_000157		3
ebv-miR-BART11-5p	NM_000158	GBE1	3
ebv-miR-BART12	NM_000163	GHR	3
ebv-miR-BART6-3p	NM_000164	GIPR	3
ebv-miR-BART10	NM_000168	GLI3	3
ebv-miR-BART11-5p	NM_000168	GLI3	3
ebv-miR-BART12	NM_000168	GLI3	3
ebv-miR-BART17-5p	NM_000168	GLI3	3
ebv-miR-BART19-3p	NM_000168	GLI3	3
ebv-miR-BART22	NM_000168	GLI3	3
ebv-miR-BART6-3p	NM_000174	GP9	3
ebv-miR-BART11-5p	NM_000176	NR3C1	3
ebv-miR-BART6-3p	NM_000178	GSS	3
ebv-miR-BART11-5p	NM_000182	HADHA	3
ebv-miR-BART3	NM_000182	HADHA	3
ebv-miR-BART17-5p	NM_000183		3
ebv-miR-BART11-5p	NM_000185	SERPIND1	3
ebv-miR-BART21-3p	NM_000185	SERPIND1	3
ebv-miR-BART3	NM_000185	SERPIND1	3
ebv-miR-BART22	NM_000188		3
ebv-miR-BART3	NM_000188		3
ebv-miR-BART6-3p	NM_000188		3
ebv-miR-BART10	NM_000189	HK2	3
ebv-miR-BART17-5p	NM_000189	HK2	3
ebv-miR-BART19-3p	NM_000191	HMGCL	3
ebv-miR-BART6-3p	NM_000191	HMGCL	3
ebv-miR-BART11-5p	NM_000195	HPS1	3
ebv-miR-BART12	NM_000195	HPS1	4
ebv-miR-BART17-5p	NM_000195	HPS1	3
ebv-miR-BART3	NM_000195	HPS1	3
ebv-miR-BART6-3p	NM_000195	HPS1	3
ebv-miR-BART12	NM_000196	HSD11B2	4
ebv-miR-BART19-3p	NM_000196	HSD11B2	3
ebv-miR-BART17-5p	NM_000198		3
ebv-miR-BART12	NM_000199		4
ebv-miR-BART3	NM_000199		3
ebv-miR-BART6-3p	NM_000199		3
ebv-miR-BART17-5p	NM_000201	ICAM1	3
ebv-miR-BART3	NM_000201	ICAM1	4
ebv-miR-BART17-3p	NM_000202	IDS	3
ebv-miR-BART17-5p	NM_000202	IDS	3
ebv-miR-BART19-3p	NM_000202	IDS	4
ebv-miR-BART7	NM_000202	IDS	3
ebv-miR-BART19-3p	NM_000208	INSR	4
ebv-miR-BART19-5p	NM_000208	INSR	4
ebv-miR-BART22	NM_000208	INSR	3
ebv-miR-BART3	NM_000208	INSR	4
ebv-miR-BART6-3p	NM_000208	INSR	3
ebv-miR-BART7	NM_000208	INSR	3
ebv-miR-BART9	NM_000208	INSR	3
ebv-miR-BART17-3p	NM_000210	ITGA6	3
ebv-miR-BART19-5p	NM_000212	ITGB3	3
ebv-miR-BART10	NM_000214	JAG1	5
ebv-miR-BART12	NM_000214	JAG1	3
ebv-miR-BART22	NM_000214	JAG1	3
ebv-miR-BART3	NM_000215	INSL3	3
ebv-miR-BART10	NM_000217	KCNA1	3
ebv-miR-BART11-5p	NM_000217	KCNA1	3
ebv-miR-BART19-3p	NM_000217	KCNA1	3
ebv-miR-BART22	NM_000217	KCNA1	3
ebv-miR-BART3	NM_000217	KCNA1	3
ebv-miR-BART6-3p	NM_000217	KCNA1	3
ebv-miR-BART6-5p	NM_000217	KCNA1	3
ebv-miR-BART7	NM_000217	KCNA1	3
ebv-miR-BART11-5p	NM_000218		3
ebv-miR-BART12	NM_000218		4
ebv-miR-BART19-3p	NM_000218		3
ebv-miR-BART12	NM_000219	KCNE1	4
ebv-miR-BART17-5p	NM_000219	KCNE1	3
ebv-miR-BART19-3p	NM_000219	KCNE1	3
ebv-miR-BART6-3p	NM_000219	KCNE1	3
ebv-miR-BART7	NM_000219	KCNE1	3
ebv-miR-BART19-3p	NM_000220	KCNJ1	3
ebv-miR-BART12	NM_000221	KHK	4
ebv-miR-BART6-3p	NM_000221	KHK	3
ebv-miR-BART10	NM_000222	KIT	3
ebv-miR-BART17-5p	NM_000222	KIT	3
ebv-miR-BART19-3p	NM_000222	KIT	3
ebv-miR-BART22	NM_000222	KIT	3
ebv-miR-BART19-3p	NM_000228	LAMB3	3
ebv-miR-BART11-5p	NM_000230	LEP	3
ebv-miR-BART12	NM_000230	LEP	4
ebv-miR-BART19-5p	NM_000230	LEP	3
ebv-miR-BART19-3p	NM_000232	SGCB	3
ebv-miR-BART6-3p	NM_000232	SGCB	3
ebv-miR-BART9	NM_000232	SGCB	3
ebv-miR-BART19-3p	NM_000235		3
ebv-miR-BART11-5p	NM_000240	MAOA	3
ebv-miR-BART17-5p	NM_000240	MAOA	3
ebv-miR-BART12	NM_000242	MBL2	3
ebv-miR-BART19-3p	NM_000243	MEFV	3
ebv-miR-BART12	NM_000246		3
ebv-miR-BART17-3p	NM_000248	MITF	3
ebv-miR-BART22	NM_000248	MITF	3
ebv-miR-BART7	NM_000248	MITF	3
ebv-miR-BART9	NM_000248	MITF	3
ebv-miR-BART10	NM_000250	MPO	4
ebv-miR-BART11-5p	NM_000250	MPO	4
ebv-miR-BART7	NM_000250	MPO	3
ebv-miR-BART12	NM_000252		3
ebv-miR-BART9	NM_000252		3
ebv-miR-BART19-3p	NM_000253	MTTP	3
ebv-miR-BART10	NM_000254	MTR	3
ebv-miR-BART11-5p	NM_000254	MTR	4
ebv-miR-BART17-3p	NM_000254	MTR	3
ebv-miR-BART17-5p	NM_000254	MTR	3
ebv-miR-BART19-3p	NM_000254	MTR	3
ebv-miR-BART19-5p	NM_000254	MTR	3
ebv-miR-BART7	NM_000254	MTR	3
ebv-miR-BART10	NM_000259	MYO5A	3
ebv-miR-BART11-5p	NM_000259	MYO5A	3
ebv-miR-BART17-5p	NM_000259	MYO5A	3
ebv-miR-BART6-3p	NM_000259	MYO5A	3
ebv-miR-BART7	NM_000259	MYO5A	4
ebv-miR-BART9	NM_000259	MYO5A	3
ebv-miR-BART10	NM_000262	NAGA	3
ebv-miR-BART12	NM_000262	NAGA	3
ebv-miR-BART17-5p	NM_000262	NAGA	3
ebv-miR-BART12	NM_000263	NAGLU	4
ebv-miR-BART10	NM_000264	PTCH1	3
ebv-miR-BART11-5p	NM_000264	PTCH1	3
ebv-miR-BART12	NM_000264	PTCH1	3
ebv-miR-BART17-5p	NM_000264	PTCH1	3
ebv-miR-BART22	NM_000264	PTCH1	3
ebv-miR-BART19-3p	NM_000267	NF1	3
ebv-miR-BART9	NM_000267	NF1	3
ebv-miR-BART17-5p	NM_000270		3
ebv-miR-BART11-5p	NM_000271	NPC1	3
ebv-miR-BART12	NM_000271	NPC1	3
ebv-miR-BART6-3p	NM_000272		3
ebv-miR-BART11-5p	NM_000276	OCRL	3
ebv-miR-BART12	NM_000276	OCRL	3
ebv-miR-BART7	NM_000276	OCRL	3
ebv-miR-BART11-5p	NM_000278	PAX2	4
ebv-miR-BART12	NM_000278	PAX2	3
ebv-miR-BART6-3p	NM_000278	PAX2	3
ebv-miR-BART19-3p	NM_000287		3
ebv-miR-BART17-3p	NM_000291		3
ebv-miR-BART12	NM_000292	PHKA2	4
ebv-miR-BART17-5p	NM_000292	PHKA2	3
ebv-miR-BART6-3p	NM_000292	PHKA2	4
ebv-miR-BART11-5p	NM_000296		5
ebv-miR-BART19-3p	NM_000296		3
ebv_miR-BART4	NM_000296		4
ebv-miR-BART19-3p	NM_000297	PKD2	3
ebv-miR-BART12	NM_000299	PKP1	4
ebv-miR-BART17-3p	NM_000299	PKP1	3
ebv-miR-BART17-5p	NM_000299	PKP1	3
ebv-miR-BART19-5p	NM_000299	PKP1	3
ebv-miR-BART3	NM_000299	PKP1	3
ebv-miR-BART6-3p	NM_000299	PKP1	3
ebv-miR-BART6-5p	NM_000299	PKP1	3
ebv-miR-BART7	NM_000299	PKP1	4
ebv-miR-BART11-5p	NM_000302	PLOD1	3
ebv-miR-BART12	NM_000303		4
ebv-miR-BART7	NM_000303		3
ebv-miR-BART11-5p	NM_000304	PMP22	4
ebv-miR-BART17-3p	NM_000304	PMP22	3
ebv-miR-BART12	NM_000308	CTSA	4
ebv-miR-BART17-5p	NM_000308	CTSA	3
ebv-miR-BART19-3p	NM_000310	PPT1	3
ebv-miR-BART19-3p	NM_000311	PRNP	3
ebv-miR-BART12	NM_000314	PTEN	3
ebv-miR-BART17-5p	NM_000314	PTEN	3
ebv-miR-BART10	NM_000318	PXMP3	3
ebv-miR-BART12	NM_000318	PXMP3	3
ebv-miR-BART19-3p	NM_000318	PXMP3	3
ebv-miR-BART6-3p	NM_000318	PXMP3	3
ebv-miR-BART11-5p	NM_000319	PEX5	3
ebv-miR-BART17-5p	NM_000319	PEX5	3
ebv-miR-BART6-3p	NM_000319	PEX5	3
ebv-miR-BART17-5p	NM_000321	RB1	3
ebv-miR-BART19-3p	NM_000321	RB1	3
ebv-miR-BART12	NM_000322		3
ebv-miR-BART17-5p	NM_000322		3
ebv-miR-BART3	NM_000322		3
ebv-miR-BART12	NM_000330	RS1	4
ebv-miR-BART19-3p	NM_000330	RS1	3
ebv-miR-BART10	NM_000332	ATXN1	3
ebv-miR-BART11-5p	NM_000332	ATXN1	3
ebv-miR-BART12	NM_000332	ATXN1	4
ebv-miR-BART17-3p	NM_000332	ATXN1	3
ebv-miR-BART19-3p	NM_000332	ATXN1	4
ebv-miR-BART19-5p	NM_000332	ATXN1	3
ebv-miR-BART3	NM_000332	ATXN1	3
ebv_miR-BART4	NM_000332	ATXN1	3
ebv-miR-BART8	NM_000332	ATXN1	3
ebv-miR-BART9	NM_000332	ATXN1	3
ebv-miR-BART12	NM_000334	SCN4A	3
ebv-miR-BART19-3p	NM_000334	SCN4A	3
ebv-miR-BART6-3p	NM_000334	SCN4A	3
ebv-miR-BART6-5p	NM_000334	SCN4A	3
ebv-miR-BART11-5p	NM_000335	SCN5A	4
ebv-miR-BART12	NM_000335	SCN5A	4
ebv-miR-BART19-3p	NM_000335	SCN5A	4
ebv-miR-BART19-3p	NM_000336	SCNN1B	3
ebv-miR-BART11-5p	NM_000337	SGCD	3
ebv-miR-BART12	NM_000337	SGCD	3
ebv-miR-BART17-3p	NM_000337	SGCD	3
ebv-miR-BART19-3p	NM_000337	SGCD	4
ebv-miR-BART1-3p	NM_000342	SLC4A1	3
ebv-miR-BART12	NM_000342	SLC4A1	3
ebv-miR-BART17-5p	NM_000342	SLC4A1	3
ebv-miR-BART19-3p	NM_000342	SLC4A1	4
ebv-miR-BART6-3p	NM_000342	SLC4A1	4
ebv-miR-BART6-5p	NM_000346		3
ebv-miR-BART6-3p	NM_000348	SRD5A2	3
ebv-miR-BART12	NM_000349	STAR	4
ebv-miR-BART12	NM_000350	ABCA4	3
ebv-miR-BART17-3p	NM_000351	STS	4
ebv-miR-BART17-5p	NM_000351	STS	3
ebv-miR-BART19-3p	NM_000351	STS	3
ebv-miR-BART19-5p	NM_000351	STS	4
ebv-miR-BART6-3p	NM_000351	STS	3
ebv-miR-BART12	NM_000353		3
ebv_miR-BART4	NM_000353		3
ebv-miR-BART12	NM_000359	TGM1	3
ebv-miR-BART11-5p	NM_000360	TH	4
ebv-miR-BART11-5p	NM_000361	THBD	4
ebv-miR-BART12	NM_000361	THBD	3
ebv-miR-BART17-5p	NM_000361	THBD	3
ebv-miR-BART19-3p	NM_000361	THBD	3
ebv-miR-BART7	NM_000361	THBD	3
ebv-miR-BART11-5p	NM_000362		3
ebv-miR-BART12	NM_000362		3
ebv-miR-BART17-5p	NM_000362		3
ebv-miR-BART19-3p	NM_000362		5
ebv-miR-BART12	NM_000364		3
ebv-miR-BART10	NM_000368	TSC1	3
ebv-miR-BART11-5p	NM_000368	TSC1	3
ebv-miR-BART12	NM_000368	TSC1	4
ebv-miR-BART17-5p	NM_000368	TSC1	3
ebv-miR-BART19-3p	NM_000368	TSC1	5
ebv-miR-BART6-3p	NM_000368	TSC1	3
ebv-miR-BART7	NM_000368	TSC1	3
ebv-miR-BART6-3p	NM_000373	UMPS	3
ebv-miR-BART10	NM_000376	VDR	3
ebv-miR-BART12	NM_000376	VDR	4
ebv-miR-BART17-5p	NM_000377	WAS	3
ebv-miR-BART11-5p	NM_000379	XDH	3
ebv-miR-BART17-5p	NM_000379	XDH	3
ebv-miR-BART10	NM_000380		4
ebv-miR-BART12	NM_000381	MID1	3
ebv-miR-BART17-3p	NM_000381	MID1	3
ebv-miR-BART17-5p	NM_000381	MID1	3
ebv-miR-BART19-3p	NM_000381	MID1	4
ebv-miR-BART22	NM_000381	MID1	3
ebv-miR-BART19-3p	NM_000383	AIRE	3
ebv-miR-BART7	NM_000387	SLC25A20	3
ebv-miR-BART12	NM_000389	CDKN1A	3
ebv-miR-BART7	NM_000389	CDKN1A	3
ebv-miR-BART19-3p	NM_000390	CHM	3
ebv-miR-BART19-3p	NM_000391	TPP1	3
ebv-miR-BART1-3p	NM_000393	COL5A2	3
ebv-miR-BART17-3p	NM_000393	COL5A2	3
ebv-miR-BART22	NM_000393	COL5A2	3
ebv-miR-BART12	NM_000394		3
ebv-miR-BART19-3p	NM_000397	CYBB	3
ebv-miR-BART11-5p	NM_000398		3
ebv-miR-BART12	NM_000398		3
ebv-miR-BART11-5p	NM_000401	EXT2	4
ebv-miR-BART17-5p	NM_000401	EXT2	3
ebv-miR-BART12	NM_000403		4
ebv-miR-BART17-3p	NM_000404		3
ebv-miR-BART12	NM_000405		3
ebv-miR-BART17-5p	NM_000405		3
ebv-miR-BART19-3p	NM_000406	GNRHR	3
ebv-miR-BART12	NM_000407		3
ebv-miR-BART6-3p	NM_000407		3
ebv-miR-BART17-3p	NM_000408	GPD2	3
ebv-miR-BART19-3p	NM_000408	GPD2	3
ebv-miR-BART7	NM_000408	GPD2	3
ebv-miR-BART1-3p	NM_000409		3
ebv-miR-BART17-5p	NM_000409		3
ebv-miR-BART3	NM_000409		4
ebv-miR-BART7	NM_000410	HFE	3
ebv-miR-BART11-5p	NM_000411	HLCS	3
ebv-miR-BART12	NM_000411	HLCS	4
ebv-miR-BART17-3p	NM_000411	HLCS	3
ebv-miR-BART17-5p	NM_000411	HLCS	3
ebv-miR-BART19-3p	NM_000411	HLCS	3
ebv-miR-BART22	NM_000411	HLCS	3
ebv-miR-BART17-3p	NM_000412		3
ebv-miR-BART19-3p	NM_000415	IAPP	3
ebv-miR-BART17-3p	NM_000416		3
ebv-miR-BART12	NM_000417	IL2RA	4
ebv-miR-BART17-3p	NM_000417	IL2RA	3
ebv-miR-BART12	NM_000418	IL4R	3
ebv-miR-BART19-5p	NM_000418	IL4R	3
ebv-miR-BART17-5p	NM_000419	ITGA2B	3
ebv-miR-BART17-5p	NM_000423	KRT2	3
ebv-miR-BART6-3p	NM_000425	L1CAM	4
ebv-miR-BART12	NM_000428	LTBP2	3
ebv-miR-BART19-3p	NM_000428	LTBP2	4
ebv-miR-BART7	NM_000428	LTBP2	4
ebv-miR-BART12	NM_000429	MAT1A	5
ebv-miR-BART17-5p	NM_000429	MAT1A	3
ebv-miR-BART19-3p	NM_000429	MAT1A	4
ebv-miR-BART6-3p	NM_000429	MAT1A	3
ebv-miR-BART10	NM_000430		3
ebv-miR-BART11-5p	NM_000430		3
ebv-miR-BART12	NM_000430		3
ebv-miR-BART19-3p	NM_000430		4
ebv-miR-BART3	NM_000430		3
ebv-miR-BART17-5p	NM_000434		3
ebv-miR-BART17-5p	NM_000435	NOTCH3	3
ebv-miR-BART19-3p	NM_000435	NOTCH3	3
ebv-miR-BART10	NM_000439		4
ebv-miR-BART3	NM_000439		4
ebv-miR-BART11-5p	NM_000440	PDE6A	3
ebv-miR-BART12	NM_000440	PDE6A	3
ebv-miR-BART19-3p	NM_000440	PDE6A	3
ebv-miR-BART6-3p	NM_000440	PDE6A	3
ebv-miR-BART6-5p	NM_000440	PDE6A	3
ebv-miR-BART6-3p	NM_000442	PECAM1	3
ebv-miR-BART11-5p	NM_000445	PLEC1	4
ebv-miR-BART12	NM_000445	PLEC1	3
ebv-miR-BART3	NM_000446	PON1	3
ebv-miR-BART7	NM_000446	PON1	3
ebv-miR-BART10	NM_000448	RAG1	3
ebv-miR-BART17-3p	NM_000448	RAG1	3
ebv-miR-BART10	NM_000450	SELE	3
ebv-miR-BART12	NM_000451	SHOX	3
ebv-miR-BART6-3p	NM_000453		3
ebv-miR-BART12	NM_000455		3
ebv-miR-BART19-3p	NM_000455		3
ebv-miR-BART12	NM_000457	HNF4A	3
ebv-miR-BART19-3p	NM_000457	HNF4A	4
ebv-miR-BART12	NM_000460	THPO	3
ebv-miR-BART11-5p	NM_000461	THRB	3
ebv-miR-BART12	NM_000461	THRB	4
ebv-miR-BART19-3p	NM_000461	THRB	3
ebv-miR-BART19-5p	NM_000461	THRB	3
ebv_miR-BART4	NM_000461	THRB	3
ebv-miR-BART17-5p	NM_000462		3
ebv-miR-BART19-3p	NM_000474	TWIST1	3
ebv-miR-BART12	NM_000476	AK1	3
ebv-miR-BART6-3p	NM_000476	AK1	4
ebv-miR-BART6-3p	NM_000483		3
ebv-miR-BART12	NM_000485		4
ebv-miR-BART11-5p	NM_000486	AQP2	4
ebv-miR-BART12	NM_000486	AQP2	3
ebv-miR-BART17-5p	NM_000486	AQP2	3
ebv-miR-BART19-3p	NM_000486	AQP2	4
ebv-miR-BART3	NM_000486	AQP2	3
ebv-miR-BART6-3p	NM_000486	AQP2	4
ebv-miR-BART12	NM_000492	CFTR	3
ebv-miR-BART19-3p	NM_000493	COL10A1	3
ebv-miR-BART1-3p	NM_000495	COL4A5	3
ebv-miR-BART10	NM_000497	CYP11B1	4
ebv-miR-BART17-5p	NM_000497	CYP11B1	3
ebv-miR-BART19-3p	NM_000497	CYP11B1	3
ebv-miR-BART21-3p	NM_000497	CYP11B1	3
ebv-miR-BART6-3p	NM_000497	CYP11B1	3
ebv-miR-BART6-5p	NM_000497	CYP11B1	3
ebv-miR-BART12	NM_000498	CYP11B2	3
ebv-miR-BART21-3p	NM_000498	CYP11B2	3
ebv-miR-BART12	NM_000499	CYP1A1	3
ebv-miR-BART1-3p	NM_000501	ELN	3
ebv-miR-BART12	NM_000501	ELN	4
ebv-miR-BART3	NM_000501	ELN	4
ebv-miR-BART6-3p	NM_000501	ELN	3
ebv-miR-BART22	NM_000503	EYA1	3
ebv-miR-BART22	NM_000508		3
ebv-miR-BART10	NM_000510	FSHB	3
ebv-miR-BART10	NM_000511	FUT2	3
ebv-miR-BART17-3p	NM_000511	FUT2	3
ebv-miR-BART12	NM_000512		3
ebv-miR-BART7	NM_000512		3
ebv-miR-BART22	NM_000523	HOXD13	3
ebv-miR-BART11-5p	NM_000525	KCNJ11	3
ebv-miR-BART6-3p	NM_000525	KCNJ11	3
ebv-miR-BART9	NM_000525	KCNJ11	3
ebv-miR-BART6-3p	NM_000526	KRT14	3
ebv-miR-BART10	NM_000527	LDLR	3
ebv-miR-BART12	NM_000527	LDLR	3
ebv-miR-BART19-3p	NM_000527	LDLR	3
ebv-miR-BART3	NM_000527	LDLR	3
ebv-miR-BART17-5p	NM_000528		3
ebv-miR-BART10	NM_000529	MC2R	3
ebv-miR-BART12	NM_000529	MC2R	4
ebv-miR-BART17-3p	NM_000529	MC2R	3
ebv-miR-BART17-5p	NM_000529	MC2R	3
ebv-miR-BART19-3p	NM_000529	MC2R	4
ebv-miR-BART17-5p	NM_000530	MPZ	3
ebv-miR-BART19-3p	NM_000530	MPZ	4
ebv-miR-BART7	NM_000530	MPZ	3
ebv-miR-BART12	NM_000533	PLP1	3
ebv-miR-BART17-3p	NM_000533	PLP1	3
ebv-miR-BART7	NM_000533	PLP1	3
ebv-miR-BART17-5p	NM_000538	RFXAP	3
ebv-miR-BART12	NM_000539	RHO	4
ebv-miR-BART6-3p	NM_000539	RHO	3
ebv-miR-BART11-5p	NM_000544	TAP2	4
ebv-miR-BART12	NM_000544	TAP2	4
ebv-miR-BART17-5p	NM_000544	TAP2	3
ebv-miR-BART19-3p	NM_000544	TAP2	4
ebv-miR-BART6-3p	NM_000544	TAP2	4
ebv-miR-BART7	NM_000544	TAP2	3
ebv-miR-BART12	NM_000545	HNF1A	4
ebv-miR-BART6-3p	NM_000545	HNF1A	4
ebv-miR-BART11-5p	NM_000546		3
ebv-miR-BART12	NM_000546		3
ebv-miR-BART17-3p	NM_000550	TYRP1	3
ebv-miR-BART17-5p	NM_000551	VHL	3
ebv-miR-BART22	NM_000551	VHL	3
ebv-miR-BART12	NM_000554	CRX	4
ebv-miR-BART17-5p	NM_000554	CRX	3
ebv-miR-BART19-3p	NM_000554	CRX	4
ebv-miR-BART6-3p	NM_000554	CRX	3
ebv-miR-BART12	NM_000555	DCX	3
ebv-miR-BART17-5p	NM_000555	DCX	3
ebv-miR-BART19-3p	NM_000555	DCX	4
ebv-miR-BART21-3p	NM_000555	DCX	3
ebv-miR-BART22	NM_000555	DCX	3
ebv-miR-BART3	NM_000555	DCX	3
ebv-miR-BART6-3p	NM_000555	DCX	3
ebv-miR-BART12	NM_000557	GDF5	3
ebv-miR-BART19-3p	NM_000562	C8A	3
ebv-miR-BART10	NM_000565	IL6R	3
ebv-miR-BART12	NM_000565	IL6R	3
ebv-miR-BART17-5p	NM_000565	IL6R	3
ebv-miR-BART17-3p	NM_000566	FCGR1B	3
ebv-miR-BART19-3p	NM_000566	FCGR1B	3
ebv-miR-BART12	NM_000567	CRP	3
ebv-miR-BART12	NM_000569	FCGR3A	3
ebv-miR-BART17-5p	NM_000569	FCGR3A	3
ebv-miR-BART12	NM_000570	FCGR3A	3
ebv-miR-BART19-3p	NM_000570	FCGR3A	3
ebv-miR-BART7	NM_000573	CR1	3
ebv-miR-BART12	NM_000577		4
ebv-miR-BART17-5p	NM_000577		3
ebv-miR-BART11-5p	NM_000578	SLC11A1	4
ebv-miR-BART17-5p	NM_000578	SLC11A1	3
ebv-miR-BART10	NM_000579	CCR5	3
ebv-miR-BART19-5p	NM_000583	GC	3
ebv-miR-BART19-3p	NM_000585		3
ebv-miR-BART11-5p	NM_000587		4
ebv-miR-BART6-3p	NM_000594		3
ebv-miR-BART7	NM_000598	IGFBP3	3
ebv-miR-BART12	NM_000599		4
ebv-miR-BART17-5p	NM_000599		3
ebv-miR-BART19-3p	NM_000599		3
ebv-miR-BART6-3p	NM_000599		3
ebv-miR-BART9	NM_000599		3
ebv-miR-BART12	NM_000602		4
ebv-miR-BART10	NM_000609		4
ebv-miR-BART12	NM_000609		4
ebv-miR-BART19-3p	NM_000609		3
ebv-miR-BART6-5p	NM_000609		3
ebv-miR-BART11-5p	NM_000610	CD44	3
ebv-miR-BART19-3p	NM_000610	CD44	3
ebv-miR-BART22	NM_000610	CD44	3
ebv-miR-BART17-3p	NM_000611	CD59	3
ebv-miR-BART19-3p	NM_000611	CD59	4
ebv-miR-BART19-5p	NM_000611	CD59	3
ebv-miR-BART9	NM_000611	CD59	3
ebv-miR-BART12	NM_000612	IGF2	4
ebv-miR-BART6-3p	NM_000612	IGF2	4
ebv-miR-BART17-3p	NM_000614	ZFP91	3
ebv-miR-BART10	NM_000615	NCAM1	4
ebv-miR-BART11-5p	NM_000615	NCAM1	5
ebv-miR-BART12	NM_000615	NCAM1	3
ebv-miR-BART19-3p	NM_000615	NCAM1	4
ebv-miR-BART6-3p	NM_000615	NCAM1	3
ebv-miR-BART7	NM_000615	NCAM1	3
ebv-miR-BART12	NM_000616		3
ebv-miR-BART3	NM_000616		3
ebv-miR-BART6-3p	NM_000616		3
ebv-miR-BART11-5p	NM_000618	IGF1	3
ebv-miR-BART17-5p	NM_000618	IGF1	3
ebv-miR-BART19-3p	NM_000618	IGF1	3
ebv-miR-BART10	NM_000619		3
ebv-miR-BART17-5p	NM_000620	NOS1	3
ebv-miR-BART6-3p	NM_000620	NOS1	3
ebv-miR-BART10	NM_000623	BDKRB2	3
ebv-miR-BART12	NM_000623	BDKRB2	4
ebv-miR-BART11-5p	NM_000625	NOS2A	3
ebv-miR-BART1-3p	NM_000626	CD79B	3
ebv-miR-BART12	NM_000626	CD79B	3
ebv-miR-BART6-3p	NM_000626	CD79B	3
ebv-miR-BART10	NM_000629	IFNAR1	3
ebv-miR-BART11-5p	NM_000629	IFNAR1	3
ebv-miR-BART12	NM_000629	IFNAR1	3
ebv-miR-BART19-3p	NM_000629	IFNAR1	4
ebv-miR-BART6-3p	NM_000629	IFNAR1	4
ebv-miR-BART7	NM_000629	IFNAR1	3
ebv-miR-BART11-5p	NM_000633	BCL2	3
ebv-miR-BART17-5p	NM_000633	BCL2	3
ebv-miR-BART19-3p	NM_000633	BCL2	3
ebv-miR-BART6-3p	NM_000633	BCL2	3
ebv-miR-BART7	NM_000633	BCL2	3
ebv-miR-BART12	NM_000634	IL8RA	3
ebv-miR-BART19-3p	NM_000634	IL8RA	3
ebv-miR-BART12	NM_000635	RFX2	3
ebv-miR-BART19-3p	NM_000635	RFX2	3
ebv-miR-BART10	NM_000639	FASLG	3
ebv-miR-BART10	NM_000641	IL11	3
ebv-miR-BART12	NM_000641	IL11	3
ebv-miR-BART6-3p	NM_000641	IL11	4
ebv-miR-BART7	NM_000647	CCR2	3
ebv-miR-BART12	NM_000655	SELL	3
ebv-miR-BART17-5p	NM_000655	SELL	3
ebv-miR-BART19-3p	NM_000655	SELL	3
ebv-miR-BART12	NM_000660		3
ebv-miR-BART10	NM_000663	ABAT	3
ebv-miR-BART12	NM_000663	ABAT	4
ebv-miR-BART19-3p	NM_000663	ABAT	3
ebv-miR-BART6-3p	NM_000663	ABAT	3
ebv-miR-BART6-5p	NM_000663	ABAT	3
ebv-miR-BART19-5p	NM_000670	ADH4	3
ebv-miR-BART10	NM_000671	RCADH5	4
ebv-miR-BART3	NM_000674	ADORA1	4
ebv-miR-BART19-3p	NM_000676		3
ebv-miR-BART17-5p	NM_000678	ADRA1D	3
ebv-miR-BART19-3p	NM_000681	ADRA2A	3
ebv-miR-BART6-3p	NM_000681	ADRA2A	4
ebv-miR-BART7	NM_000681	ADRA2A	3
ebv-miR-BART12	NM_000682		3
ebv-miR-BART17-5p	NM_000682		3
ebv-miR-BART6-3p	NM_000682		4
ebv-miR-BART17-5p	NM_000684	ADRB1	3
ebv-miR-BART19-3p	NM_000684	ADRB1	4
ebv-miR-BART12	NM_000687	AHCY	3
ebv-miR-BART17-5p	NM_000693	ALDH1A3	3
ebv-miR-BART10	NM_000694	ALDH3B1	3
ebv-miR-BART17-5p	NM_000694	ALDH3B1	3
ebv-miR-BART12	NM_000695	ALDH3B2	3
ebv-miR-BART12	NM_000698	ALOX5	3
ebv-miR-BART10	NM_000702	ATP1A2	3
ebv-miR-BART17-5p	NM_000702	ATP1A2	3
ebv-miR-BART7	NM_000704	ATP4A	3
ebv-miR-BART10	NM_000719	CACNA1C	3
ebv-miR-BART12	NM_000719	CACNA1C	3
ebv-miR-BART19-3p	NM_000719	CACNA1C	4
ebv-miR-BART19-5p	NM_000719	CACNA1C	3
ebv-miR-BART22	NM_000719	CACNA1C	3
ebv-miR-BART3	NM_000719	CACNA1C	4
ebv-miR-BART6-3p	NM_000719	CACNA1C	3
ebv-miR-BART8	NM_000719	CACNA1C	3
ebv-miR-BART12	NM_000721		3
ebv-miR-BART17-3p	NM_000721		3
ebv-miR-BART17-5p	NM_000721		3
ebv-miR-BART17-3p	NM_000723	CACNB1	3
ebv-miR-BART3	NM_000723	CACNB1	3
ebv-miR-BART19-3p	NM_000724		3
ebv-miR-BART22	NM_000724		3
ebv-miR-BART12	NM_000725		3
ebv-miR-BART6-3p	NM_000725		3
ebv-miR-BART17-5p	NM_000726	CACNB4	3
ebv-miR-BART19-3p	NM_000726	CACNB4	3
ebv-miR-BART22	NM_000726	CACNB4	3
ebv-miR-BART9	NM_000726	CACNB4	3
ebv-miR-BART12	NM_000727	CACNG1	3
ebv-miR-BART17-5p	NM_000733		3
ebv-miR-BART6-3p	NM_000733		3
ebv-miR-BART11-5p	NM_000734	CD247	3
ebv-miR-BART12	NM_000734	CD247	4
ebv-miR-BART3	NM_000734	CD247	3
ebv-miR-BART12	NM_000738	CHRM1	3
ebv-miR-BART17-3p	NM_000738	CHRM1	3
ebv-miR-BART12	NM_000742		3
ebv-miR-BART19-3p	NM_000742		3
ebv-miR-BART17-5p	NM_000743	CHRNA3	3
ebv-miR-BART11-5p	NM_000744	CHRNA4	3
ebv-miR-BART12	NM_000744	CHRNA4	3
ebv-miR-BART19-3p	NM_000744	CHRNA4	3
ebv-miR-BART6-3p	NM_000744	CHRNA4	4
ebv-miR-BART12	NM_000747	CHRNB1	3
ebv-miR-BART10	NM_000748	CHRNB2	3
ebv-miR-BART11-5p	NM_000748	CHRNB2	4
ebv-miR-BART12	NM_000748	CHRNB2	4
ebv-miR-BART17-5p	NM_000748	CHRNB2	3
ebv-miR-BART6-3p	NM_000748	CHRNB2	3
ebv-miR-BART17-5p	NM_000750	CHRNB4	3
ebv-miR-BART6-3p	NM_000755	CRAT	3
ebv-miR-BART6-3p	NM_000759	CSF3	3
ebv-miR-BART7	NM_000759	CSF3	3
ebv-miR-BART17-5p	NM_000760		3
ebv-miR-BART19-3p	NM_000761		3
ebv-miR-BART1-3p	NM_000766	CYP2A13	3
ebv-miR-BART19-3p	NM_000767	CYP2B6	3
ebv-miR-BART3	NM_000767	CYP2B6	3
ebv-miR-BART11-5p	NM_000778	CYP4A11	4
ebv-miR-BART10	NM_000780	CYP7A1	3
ebv-miR-BART17-5p	NM_000781		3
ebv-miR-BART12	NM_000787	DBH	3
ebv-miR-BART6-3p	NM_000787	DBH	3
ebv-miR-BART22	NM_000788		3
ebv-miR-BART21-3p	NM_000789	ACE	3
ebv-miR-BART10	NM_000791		3
ebv-miR-BART10	NM_000793	DIO2	3
ebv-miR-BART19-3p	NM_000793	DIO2	3
ebv-miR-BART6-3p	NM_000793	DIO2	3
ebv-miR-BART6-5p	NM_000793	DIO2	3
ebv-miR-BART7	NM_000793	DIO2	3
ebv-miR-BART12	NM_000795	DRD2	3
ebv-miR-BART17-5p	NM_000795	DRD2	3
ebv-miR-BART6-3p	NM_000795	DRD2	3
ebv-miR-BART6-5p	NM_000795	DRD2	3
ebv-miR-BART19-3p	NM_000800	FGF1	3
ebv-miR-BART6-3p	NM_000800	FGF1	3
ebv-miR-BART17-5p	NM_000801		3
ebv-miR-BART19-3p	NM_000806	GABRA1	3
ebv-miR-BART12	NM_000808	GABRA3	3
ebv-miR-BART10	NM_000809	GABRA4	3
ebv-miR-BART17-5p	NM_000809	GABRA4	3
ebv-miR-BART19-3p	NM_000809	GABRA4	4
ebv-miR-BART19-5p	NM_000809	GABRA4	3
ebv-miR-BART22	NM_000809	GABRA4	3
ebv-miR-BART7	NM_000809	GABRA4	3
ebv-miR-BART17-3p	NM_000813	GABRB2	3
ebv-miR-BART19-3p	NM_000813	GABRB2	3
ebv-miR-BART7	NM_000813	GABRB2	3
ebv-miR-BART10	NM_000814	GABRB3	3
ebv-miR-BART11-5p	NM_000814	GABRB3	3
ebv-miR-BART12	NM_000814	GABRB3	4
ebv-miR-BART17-3p	NM_000814	GABRB3	3
ebv-miR-BART19-3p	NM_000814	GABRB3	3
ebv-miR-BART22	NM_000814	GABRB3	3
ebv-miR-BART6-3p	NM_000814	GABRB3	3
ebv-miR-BART22	NM_000817	GAD1	3
ebv-miR-BART17-5p	NM_000823		3
ebv-miR-BART22	NM_000826	GRIA2	3
ebv-miR-BART19-3p	NM_000828	GRIA3	3
ebv-miR-BART11-5p	NM_000831	GRIK3	3
ebv-miR-BART12	NM_000831	GRIK3	4
ebv-miR-BART17-3p	NM_000831	GRIK3	3
ebv-miR-BART17-5p	NM_000831	GRIK3	3
ebv-miR-BART19-3p	NM_000831	GRIK3	4
ebv-miR-BART21-3p	NM_000831	GRIK3	3
ebv-miR-BART3	NM_000831	GRIK3	3
ebv-miR-BART6-3p	NM_000831	GRIK3	3
ebv-miR-BART12	NM_000832	GRIN1	3
ebv-miR-BART11-5p	NM_000833		3
ebv-miR-BART17-5p	NM_000834	GRIN2B	3
ebv-miR-BART17-5p	NM_000835		3
ebv-miR-BART12	NM_000836	GRIN2D	3
ebv-miR-BART17-5p	NM_000836	GRIN2D	3
ebv-miR-BART6-3p	NM_000836	GRIN2D	3
ebv-miR-BART19-3p	NM_000840	GRM3	3
ebv-miR-BART11-5p	NM_000841		3
ebv-miR-BART12	NM_000841		4
ebv-miR-BART17-5p	NM_000841		3
ebv-miR-BART3	NM_000841		3
ebv-miR-BART12	NM_000843	GRM6	3
ebv-miR-BART17-3p	NM_000843	GRM6	3
ebv-miR-BART17-5p	NM_000843	GRM6	3
ebv-miR-BART19-3p	NM_000843	GRM6	3
ebv-miR-BART3	NM_000843	GRM6	3
ebv-miR-BART6-3p	NM_000843	GRM6	3
ebv-miR-BART12	NM_000849	GSTM3	3
ebv-miR-BART6-3p	NM_000849	GSTM3	3
ebv-miR-BART10	NM_000851	GSTM5	3
ebv-miR-BART17-3p	NM_000854		3
ebv-miR-BART17-5p	NM_000859		3
ebv-miR-BART10	NM_000861	HRH1	4
ebv-miR-BART11-5p	NM_000861	HRH1	3
ebv-miR-BART12	NM_000861	HRH1	4
ebv-miR-BART17-5p	NM_000861	HRH1	3
ebv-miR-BART7	NM_000861	HRH1	3
ebv-miR-BART17-5p	NM_000864	HTR1D	3
ebv-miR-BART11-5p	NM_000868	HTR2C	3
ebv-miR-BART19-3p	NM_000868	HTR2C	3
ebv-miR-BART9	NM_000868	HTR2C	3
ebv-miR-BART11-5p	NM_000870	HTR4	3
ebv-miR-BART17-5p	NM_000870	HTR4	3
ebv-miR-BART10	NM_000875	IGF1R	4
ebv-miR-BART11-5p	NM_000875	IGF1R	4
ebv-miR-BART12	NM_000875	IGF1R	4
ebv-miR-BART17-3p	NM_000875	IGF1R	3
ebv-miR-BART17-5p	NM_000875	IGF1R	3
ebv-miR-BART19-3p	NM_000875	IGF1R	3
ebv-miR-BART6-3p	NM_000875	IGF1R	4
ebv-miR-BART9	NM_000875	IGF1R	3
ebv-miR-BART12	NM_000876	IGF2R	4
ebv-miR-BART12	NM_000877		4
ebv-miR-BART19-3p	NM_000877		4
ebv-miR-BART6-3p	NM_000877		4
ebv-miR-BART11-5p	NM_000878	IL2RB	4
ebv-miR-BART12	NM_000878	IL2RB	5
ebv-miR-BART19-3p	NM_000878	IL2RB	3
ebv-miR-BART6-3p	NM_000878	IL2RB	4
ebv-miR-BART17-3p	NM_000879		3
ebv-miR-BART12	NM_000883	IMPDH1	3
ebv-miR-BART6-3p	NM_000883	IMPDH1	3
ebv-miR-BART10	NM_000885		3
ebv-miR-BART11-5p	NM_000887	ITGAX	3
ebv-miR-BART6-3p	NM_000887	ITGAX	3
ebv-miR-BART12	NM_000890	KCNJ5	3
ebv-miR-BART10	NM_000891	KCNJ2	3
ebv-miR-BART11-5p	NM_000891	KCNJ2	3
ebv-miR-BART22	NM_000891	KCNJ2	3
ebv-miR-BART12	NM_000896	CYP4F3	3
ebv-miR-BART19-3p	NM_000896	CYP4F3	3
ebv-miR-BART22	NM_000899	KITLG	3
ebv-miR-BART7	NM_000899	KITLG	4
ebv-miR-BART11-5p	NM_000901	NR3C2	3
ebv-miR-BART12	NM_000901	NR3C2	3
ebv-miR-BART12	NM_000902	MME	3
ebv-miR-BART19-3p	NM_000902	MME	3
ebv-miR-BART6-3p	NM_000902	MME	3
ebv-miR-BART17-5p	NM_000903	NQO1	3
ebv-miR-BART3	NM_000903	NQO1	3
ebv-miR-BART12	NM_000906	NPR1	3
ebv-miR-BART6-3p	NM_000906	NPR1	4
ebv-miR-BART19-3p	NM_000908	NPR3	3
ebv-miR-BART10	NM_000910	NPY2R	3
ebv-miR-BART12	NM_000910	NPY2R	3
ebv-miR-BART7	NM_000910	NPY2R	3
ebv-miR-BART12	NM_000911	OPRD1	3
ebv-miR-BART17-3p	NM_000912	OPRK1	3
ebv-miR-BART12	NM_000913	OPRL1	3
ebv-miR-BART6-3p	NM_000913	OPRL1	3
ebv-miR-BART7	NM_000913	OPRL1	3
ebv-miR-BART1-3p	NM_000916	OXTR	3
ebv-miR-BART11-5p	NM_000916	OXTR	3
ebv-miR-BART3	NM_000916	OXTR	3
ebv-miR-BART7	NM_000916	OXTR	3
ebv-miR-BART17-5p	NM_000917		3
ebv-miR-BART17-5p	NM_000918	P4HB	3
ebv-miR-BART17-5p	NM_000919	PAM	3
ebv-miR-BART12	NM_000922		3
ebv-miR-BART19-3p	NM_000922		3
ebv-miR-BART17-5p	NM_000923		3
ebv-miR-BART6-3p	NM_000923		4
ebv-miR-BART17-5p	NM_000924		3
ebv-miR-BART19-5p	NM_000924		3
ebv-miR-BART6-3p	NM_000924		3
ebv-miR-BART10	NM_000926	PGR	3
ebv-miR-BART11-5p	NM_000926	PGR	3
ebv-miR-BART12	NM_000926	PGR	3
ebv-miR-BART17-5p	NM_000926	PGR	3
ebv-miR-BART19-3p	NM_000926	PGR	3
ebv-miR-BART6-5p	NM_000926	PGR	3
ebv-miR-BART7	NM_000926	PGR	3
ebv-miR-BART12	NM_000929	PLA2G5	3
ebv-miR-BART19-3p	NM_000929	PLA2G5	3
ebv-miR-BART12	NM_000930		3
ebv-miR-BART19-3p	NM_000933	PLCB4	3
ebv-miR-BART12	NM_000942		4
ebv-miR-BART12	NM_000944	PPP3CA	4
ebv-miR-BART19-3p	NM_000944	PPP3CA	3
ebv-miR-BART22	NM_000944	PPP3CA	3
ebv-miR-BART3	NM_000944	PPP3CA	3
ebv-miR-BART12	NM_000947	PRIM2	3
ebv-miR-BART19-3p	NM_000950	PRRG1	3
ebv-miR-BART7	NM_000950	PRRG1	3
ebv-miR-BART12	NM_000951	PRRG2	4
ebv-miR-BART17-3p	NM_000953	PTGDR	3
ebv-miR-BART19-3p	NM_000953	PTGDR	3
ebv-miR-BART11-5p	NM_000959		3
ebv-miR-BART17-3p	NM_000959		3
ebv-miR-BART19-3p	NM_000959		3
ebv-miR-BART12	NM_000960	PTGIR	3
ebv-miR-BART12	NM_000961	PTGIS	3
ebv-miR-BART19-3p	NM_000961	PTGIS	3
ebv-miR-BART6-3p	NM_000961	PTGIS	3
ebv-miR-BART7	NM_000961	PTGIS	3
ebv-miR-BART11-5p	NM_000962	PTGS1	3
ebv-miR-BART17-3p	NM_000962	PTGS1	3
ebv-miR-BART17-5p	NM_000962	PTGS1	3
ebv-miR-BART19-3p	NM_000962	PTGS1	3
ebv-miR-BART6-3p	NM_000962	PTGS1	3
ebv-miR-BART10	NM_000963	PTGS2	4
ebv-miR-BART17-5p	NM_000963	PTGS2	3
ebv-miR-BART12	NM_000964	RARA	3
ebv-miR-BART7	NM_000964	RARA	3
ebv-miR-BART6-3p	NM_000966	RARG	3
ebv-miR-BART3	NM_000983	RPL22	3
ebv-miR-BART11-5p	NM_000984		3
ebv-miR-BART12	NM_000990		4
ebv-miR-BART17-5p	NM_000990		3
ebv-miR-BART19-3p	NM_000990		3
ebv-miR-BART3	NM_000990		3
ebv-miR-BART6-3p	NM_000990		4
ebv-miR-BART6-5p	NM_000990		3
ebv-miR-BART10	NM_000991	RPL28	3
ebv-miR-BART11-5p	NM_000991	RPL28	5
ebv-miR-BART12	NM_000991	RPL28	4
ebv-miR-BART19-3p	NM_000991	RPL28	4
ebv-miR-BART3	NM_000991	RPL28	4
ebv-miR-BART6-3p	NM_000991	RPL28	4
ebv-miR-BART6-5p	NM_000991	RPL28	3
ebv-miR-BART19-5p	NM_000994	RPL32	3
ebv-miR-BART11-5p	NM_001000	RPL39	3
ebv-miR-BART17-3p	NM_001001323	ATP2B1	3
ebv-miR-BART19-3p	NM_001001323	ATP2B1	4
ebv-miR-BART22	NM_001001323	ATP2B1	3
ebv-miR-BART6-3p	NM_001001329	PRKCSH	3
ebv-miR-BART17-5p	NM_001001331	ATP2B2	3
ebv-miR-BART19-3p	NM_001001331	ATP2B2	3
ebv-miR-BART22	NM_001001331	ATP2B2	3
ebv-miR-BART7	NM_001001331	ATP2B2	3
ebv-miR-BART11-5p	NM_001001342		3
ebv-miR-BART12	NM_001001342		3
ebv-miR-BART17-3p	NM_001001342		3
ebv-miR-BART12	NM_001001343	C5orf40	4
ebv-miR-BART19-3p	NM_001001343	C5orf40	3
ebv-miR-BART12	NM_001001344	ATP2B3	4
ebv-miR-BART17-5p	NM_001001344	ATP2B3	3
ebv-miR-BART19-3p	NM_001001344	ATP2B3	4
ebv-miR-BART17-5p	NM_001001349		3
ebv-miR-BART12	NM_001001395	LMO3	3
ebv-miR-BART17-3p	NM_001001395	LMO3	3
ebv-miR-BART19-3p	NM_001001395	LMO3	3
ebv-miR-BART22	NM_001001395	LMO3	3
ebv-miR-BART6-3p	NM_001001395	LMO3	3
ebv-miR-BART7	NM_001001395	LMO3	3
ebv-miR-BART17-5p	NM_001001396	ATP2B4	3
ebv-miR-BART19-3p	NM_001001396	ATP2B4	3
ebv-miR-BART19-5p	NM_001001396	ATP2B4	3
ebv-miR-BART6-3p	NM_001001396	ATP2B4	4
ebv-miR-BART6-3p	NM_001001412	FAM26C	4
ebv-miR-BART6-5p	NM_001001412	FAM26C	3
ebv-miR-BART7	NM_001001412	FAM26C	3
ebv-miR-BART11-5p	NM_001001414	LOC342897	3
ebv-miR-BART12	NM_001001414	LOC342897	3
ebv-miR-BART17-5p	NM_001001414	LOC342897	3
ebv-miR-BART19-5p	NM_001001414	LOC342897	3
ebv-miR-BART17-5p	NM_001001419	SMAD5	3
ebv-miR-BART19-3p	NM_001001419	SMAD5	4
ebv-miR-BART22	NM_001001419	SMAD5	3
ebv-miR-BART9	NM_001001419	SMAD5	3
ebv-miR-BART11-5p	NM_001001433	STX16	3
ebv-miR-BART19-3p	NM_001001433	STX16	4
ebv-miR-BART3	NM_001001433	STX16	3
ebv-miR-BART6-3p	NM_001001433	STX16	3
ebv-miR-BART12	NM_001001479	SLC35E4	3
ebv-miR-BART10	NM_001001481		3
ebv-miR-BART19-3p	NM_001001481		3
ebv-miR-BART17-3p	NM_001001484	PTER	3
ebv-miR-BART17-5p	NM_001001484	PTER	3
ebv-miR-BART6-3p	NM_001001502		4
ebv-miR-BART10	NM_001001523	RORC	3
ebv-miR-BART17-5p	NM_001001523	RORC	3
ebv-miR-BART12	NM_001001549	GRB10	4
ebv-miR-BART17-5p	NM_001001549	GRB10	3
ebv-miR-BART19-3p	NM_001001549	GRB10	3
ebv-miR-BART19-5p	NM_001001549	GRB10	4
ebv-miR-BART22	NM_001001549	GRB10	3
ebv-miR-BART12	NM_001001557	GDF6	3
ebv-miR-BART19-5p	NM_001001557	GDF6	3
ebv-miR-BART6-5p	NM_001001557	GDF6	3
ebv-miR-BART9	NM_001001557	GDF6	3
ebv-miR-BART12	NM_001001561		3
ebv-miR-BART7	NM_001001561		4
ebv-miR-BART12	NM_001001563		3
ebv-miR-BART19-3p	NM_001001563		3
ebv-miR-BART12	NM_001001567		3
ebv-miR-BART12	NM_001001662	ZNF782	3
ebv-miR-BART10	NM_001001664	SPOPL	3
ebv-miR-BART17-5p	NM_001001664	SPOPL	3
ebv-miR-BART19-3p	NM_001001664	SPOPL	3
ebv-miR-BART10	NM_001001665	CYP27C1	3
ebv-miR-BART17-5p	NM_001001665	CYP27C1	3
ebv-miR-BART19-3p	NM_001001665	CYP27C1	4
ebv-miR-BART9	NM_001001665	CYP27C1	3
ebv-miR-BART17-5p	NM_001001668		3
ebv-miR-BART19-3p	NM_001001668		3
ebv-miR-BART7	NM_001001668		3
ebv-miR-BART10	NM_001001669	FLJ41603	3
ebv-miR-BART12	NM_001001669	FLJ41603	3
ebv-miR-BART19-3p	NM_001001669	FLJ41603	3
ebv-miR-BART6-3p	NM_001001673	RNASE9	3
ebv-miR-BART10	NM_001001684	FLJ45831	4
ebv-miR-BART12	NM_001001684	FLJ45831	4
ebv-miR-BART17-5p	NM_001001684	FLJ45831	3
ebv-miR-BART6-3p	NM_001001684	FLJ45831	3
ebv-miR-BART7	NM_001001684	FLJ45831	4
ebv-miR-BART11-5p	NM_001001685	FLJ45079	4
ebv-miR-BART12	NM_001001685	FLJ45079	4
ebv-miR-BART19-3p	NM_001001685	FLJ45079	3
ebv-miR-BART6-3p	NM_001001685	FLJ45079	3
ebv-miR-BART7	NM_001001685	FLJ45079	3
ebv-miR-BART11-5p	NM_001001694	FLJ41993	3
ebv-miR-BART12	NM_001001694	FLJ41993	4
ebv-miR-BART17-5p	NM_001001694	FLJ41993	3
ebv-miR-BART19-3p	NM_001001694	FLJ41993	3
ebv-miR-BART21-3p	NM_001001694	FLJ41993	3
ebv-miR-BART11-5p	NM_001001701	LOC401152	3
ebv-miR-BART17-5p	NM_001001701	LOC401152	3
ebv-miR-BART12	NM_001001702	FLJ33360	3
ebv-miR-BART12	NM_001001706	FLJ42177	3
ebv-miR-BART17-5p	NM_001001706	FLJ42177	3
ebv-miR-BART9	NM_001001709	FLJ45537	3
ebv-miR-BART12	NM_001001710	LOC401565	3
ebv-miR-BART6-3p	NM_001001711	DDI1	4
ebv-miR-BART11-5p	NM_001001712		4
ebv-miR-BART12	NM_001001712		3
ebv-miR-BART19-3p	NM_001001712		3
ebv-miR-BART6-3p	NM_001001712		3
ebv-miR-BART12	NM_001001791		4
ebv-miR-BART6-3p	NM_001001791		3
ebv-miR-BART9	NM_001001791		3
ebv-miR-BART12	NM_001001795		3
ebv-miR-BART17-5p	NM_001001795		3
ebv-miR-BART11-5p	NM_001001852	PIM3	3
ebv-miR-BART10	NM_001001870		3
ebv-miR-BART12	NM_001001870		4
ebv-miR-BART17-3p	NM_001001870		3
ebv-miR-BART10	NM_001001890	RUNX1	4
ebv-miR-BART12	NM_001001890	RUNX1	4
ebv-miR-BART17-5p	NM_001001890	RUNX1	3
ebv-miR-BART19-3p	NM_001001890	RUNX1	4
ebv-miR-BART6-3p	NM_001001890	RUNX1	3
ebv-miR-BART17-5p	NM_001001891	TMEM16G	3
ebv-miR-BART19-3p	NM_001001891	TMEM16G	3
ebv-miR-BART11-5p	NM_001001894	TTC3	4
ebv-miR-BART17-5p	NM_001001894	TTC3	3
ebv-miR-BART19-3p	NM_001001924	MTUS1	4
ebv-miR-BART11-5p	NM_001001928	PPARA	4
ebv-miR-BART12	NM_001001928	PPARA	4
ebv-miR-BART17-3p	NM_001001928	PPARA	3
ebv-miR-BART17-5p	NM_001001928	PPARA	3
ebv-miR-BART19-3p	NM_001001928	PPARA	5
ebv-miR-BART3	NM_001001928	PPARA	3
ebv-miR-BART6-3p	NM_001001928	PPARA	3
ebv-miR-BART6-5p	NM_001001928	PPARA	3
ebv-miR-BART17-5p	NM_001001936	AFAP1L2	3
ebv-miR-BART10	NM_001001938		3
ebv-miR-BART17-5p	NM_001001938		3
ebv-miR-BART22	NM_001001938		3
ebv-miR-BART6-3p	NM_001001938		3
ebv-miR-BART9	NM_001001938		3
ebv-miR-BART17-5p	NM_001001974		3
ebv-miR-BART7	NM_001001991	DKFZP586H2123	3
ebv-miR-BART9	NM_001001991	DKFZP586H2123	3
ebv-miR-BART19-3p	NM_001001995	GPM6B	3
ebv-miR-BART22	NM_001001995	GPM6B	3
ebv-miR-BART12	NM_001002021		3
ebv-miR-BART12	NM_001002026		4
ebv-miR-BART17-5p	NM_001002026		3
ebv-miR-BART21-3p	NM_001002026		3
ebv-miR-BART22	NM_001002026		3
ebv-miR-BART6-3p	NM_001002026		3
ebv-miR-BART21-3p	NM_001002030		3
ebv-miR-BART12	NM_001002032		3
ebv-miR-BART12	NM_001002034	FAM109B	3
ebv-miR-BART17-5p	NM_001002034	FAM109B	3
ebv-miR-BART19-3p	NM_001002231	KLK2	3
ebv-miR-BART7	NM_001002231	KLK2	4
ebv-miR-BART17-5p	NM_001002243		3
ebv-miR-BART11-5p	NM_001002257	LYCAT	3
ebv-miR-BART12	NM_001002257	LYCAT	4
ebv-miR-BART3	NM_001002257	LYCAT	4
ebv-miR-BART7	NM_001002257	LYCAT	3
ebv-miR-BART12	NM_001002261		3
ebv-miR-BART19-3p	NM_001002261		3
ebv-miR-BART6-3p	NM_001002261		3
ebv-miR-BART7	NM_001002296	GOLGA7	3
ebv-miR-BART7	NM_001002759		3
ebv-miR-BART10	NM_001002760	BPY2B	3
ebv-miR-BART17-5p	NM_001002760	BPY2B	3
ebv-miR-BART7	NM_001002760	BPY2B	3
ebv-miR-BART10	NM_001002761	BPY2B	3
ebv-miR-BART17-5p	NM_001002761	BPY2B	3
ebv-miR-BART7	NM_001002761	BPY2B	3
ebv-miR-BART1-3p	NM_001002762		3
ebv-miR-BART12	NM_001002762		5
ebv-miR-BART19-3p	NM_001002762		4
ebv-miR-BART22	NM_001002800	SMC4	3
ebv-miR-BART10	NM_001002814		3
ebv-miR-BART12	NM_001002814		4
ebv-miR-BART17-5p	NM_001002814		3
ebv-miR-BART7	NM_001002814		4
ebv-miR-BART1-3p	NM_001002836	ZNF787	3
ebv-miR-BART6-3p	NM_001002844		3
ebv-miR-BART7	NM_001002857	ANXA2P3	3
ebv-miR-BART1-3p	NM_001002860	BTBD7	3
ebv-miR-BART10	NM_001002860	BTBD7	4
ebv-miR-BART11-5p	NM_001002860	BTBD7	3
ebv-miR-BART12	NM_001002860	BTBD7	3
ebv-miR-BART17-5p	NM_001002860	BTBD7	3
ebv-miR-BART19-3p	NM_001002860	BTBD7	3
ebv-miR-BART22	NM_001002860	BTBD7	3
ebv-miR-BART3	NM_001002860	BTBD7	4
ebv-miR-BART7	NM_001002860	BTBD7	3
ebv-miR-BART10	NM_001002862		3
ebv-miR-BART12	NM_001002862		4
ebv-miR-BART19-3p	NM_001002862		3
ebv-miR-BART6-3p	NM_001002862		3
ebv-miR-BART6-5p	NM_001002862		3
ebv-miR-BART12	NM_001002880		3
ebv-miR-BART10	NM_001002909	GPATCH8	3
ebv-miR-BART11-5p	NM_001002909	GPATCH8	3
ebv-miR-BART12	NM_001002909	GPATCH8	4
ebv-miR-BART19-3p	NM_001002909	GPATCH8	3
ebv-miR-BART10	NM_001002914	KCTD11	3
ebv-miR-BART17-3p	NM_001002926	TWISTNB	3
ebv-miR-BART11-5p	NM_001003395	TPD52L1	4
ebv-miR-BART10	NM_001003406	CACNA1I	3
ebv-miR-BART11-5p	NM_001003406	CACNA1I	4
ebv-miR-BART12	NM_001003406	CACNA1I	3
ebv-miR-BART17-5p	NM_001003406	CACNA1I	3
ebv-miR-BART19-3p	NM_001003406	CACNA1I	3
ebv_miR-BART4	NM_001003406	CACNA1I	3
ebv-miR-BART6-3p	NM_001003406	CACNA1I	4
ebv-miR-BART7	NM_001003406	CACNA1I	3
ebv-miR-BART10	NM_001003407	ABLIM1	4
ebv-miR-BART11-5p	NM_001003407	ABLIM1	3
ebv-miR-BART17-5p	NM_001003407	ABLIM1	3
ebv-miR-BART19-3p	NM_001003407	ABLIM1	3
ebv-miR-BART3	NM_001003407	ABLIM1	3
ebv-miR-BART12	NM_001003652	SMAD2	3
ebv-miR-BART17-5p	NM_001003652	SMAD2	3
ebv-miR-BART19-3p	NM_001003652	SMAD2	5
ebv-miR-BART22	NM_001003652	SMAD2	3
ebv-miR-BART3	NM_001003652	SMAD2	4
ebv-miR-BART7	NM_001003652	SMAD2	4
ebv-miR-BART12	NM_001003656		4
ebv-miR-BART10	NM_001003665	C1orf95	3
ebv-miR-BART11-5p	NM_001003665	C1orf95	3
ebv-miR-BART12	NM_001003665	C1orf95	4
ebv-miR-BART19-3p	NM_001003665	C1orf95	3
ebv-miR-BART6-3p	NM_001003665	C1orf95	3
ebv-miR-BART7	NM_001003665	C1orf95	3
ebv-miR-BART10	NM_001003674	C18orf1	4
ebv-miR-BART11-5p	NM_001003674	C18orf1	5
ebv-miR-BART12	NM_001003674	C18orf1	4
ebv-miR-BART17-3p	NM_001003674	C18orf1	3
ebv-miR-BART17-5p	NM_001003674	C18orf1	3
ebv-miR-BART19-3p	NM_001003674	C18orf1	5
ebv-miR-BART22	NM_001003674	C18orf1	3
ebv-miR-BART3	NM_001003674	C18orf1	3
ebv-miR-BART6-3p	NM_001003674	C18orf1	3
ebv-miR-BART6-5p	NM_001003674	C18orf1	3
ebv-miR-BART17-5p	NM_001003676		3
ebv-miR-BART19-3p	NM_001003676		3
ebv-miR-BART12	NM_001003679		3
ebv-miR-BART10	NM_001003681		3
ebv-miR-BART12	NM_001003681		3
ebv-miR-BART19-3p	NM_001003681		4
ebv-miR-BART19-3p	NM_001003682		3
ebv-miR-BART3	NM_001003682		3
ebv-miR-BART10	NM_001003698		3
ebv-miR-BART12	NM_001003698		4
ebv-miR-BART17-5p	NM_001003698		3
ebv-miR-BART19-3p	NM_001003698		5
ebv-miR-BART11-5p	NM_001003704		3
ebv-miR-BART12	NM_001003704		3
ebv-miR-BART11-5p	NM_001003712	OSBPL8	3
ebv-miR-BART17-5p	NM_001003712	OSBPL8	3
ebv-miR-BART19-3p	NM_001003712	OSBPL8	3
ebv-miR-BART22	NM_001003712	OSBPL8	3
ebv-miR-BART10	NM_001003760	KLHL31	4
ebv-miR-BART17-5p	NM_001003760	KLHL31	3
ebv-miR-BART19-3p	NM_001003760	KLHL31	3
ebv-miR-BART12	NM_001003789	RABL2B	3
ebv-miR-BART7	NM_001003789	RABL2B	3
ebv-miR-BART19-3p	NM_001003792		3
ebv-miR-BART11-5p	NM_001003794	MGLL	3
ebv-miR-BART12	NM_001003794	MGLL	4
ebv-miR-BART19-3p	NM_001003794	MGLL	4
ebv-miR-BART3	NM_001003794	MGLL	4
ebv-miR-BART6-3p	NM_001003794	MGLL	3
ebv-miR-BART7	NM_001003794	MGLL	4
ebv-miR-BART19-3p	NM_001003795	GTF2IRD2	3
ebv-miR-BART19-3p	NM_001003818	TRIM34	3
ebv-miR-BART12	NM_001003828	PARVB	3
ebv-miR-BART12	NM_001003891	MED15	3
ebv-miR-BART7	NM_001003931	PARP3	3
ebv-miR-BART17-5p	NM_001003937	TSPYL6	3
ebv-miR-BART19-3p	NM_001003937	TSPYL6	3
ebv-miR-BART12	NM_001003940	BMF	4
ebv-miR-BART19-3p	NM_001003940	BMF	4
ebv-miR-BART6-3p	NM_001003940	BMF	4
ebv-miR-BART7	NM_001003940	BMF	3
ebv-miR-BART12	NM_001003962		3
ebv-miR-BART6-3p	NM_001003962		3
ebv-miR-BART12	NM_001004019	FBLN2	3
ebv-miR-BART22	NM_001004019	FBLN2	3
ebv-miR-BART3	NM_001004019	FBLN2	3
ebv-miR-BART6-3p	NM_001004053		3
ebv-miR-BART12	NM_001004055	LRRC29	3
ebv-miR-BART10	NM_001004065	PALM2-AKAP2	3
ebv-miR-BART12	NM_001004065	PALM2-AKAP2	3
ebv-miR-BART19-3p	NM_001004065	PALM2-AKAP2	4
ebv-miR-BART7	NM_001004065	PALM2-AKAP2	3
ebv-miR-BART6-3p	NM_001004106	GRK6	3
ebv-miR-BART7	NM_001004106	GRK6	3
ebv-miR-BART11-5p	NM_001004298	C10orf90	3
ebv-miR-BART11-5p	NM_001004302		3
ebv-miR-BART12	NM_001004302		4
ebv-miR-BART17-5p	NM_001004302		3
ebv-miR-BART3	NM_001004302		4
ebv-miR-BART6-3p	NM_001004302		3
ebv-miR-BART1-3p	NM_001004304	ZNF740	3
ebv-miR-BART12	NM_001004304	ZNF740	3
ebv-miR-BART17-5p	NM_001004304	ZNF740	3
ebv-miR-BART19-3p	NM_001004304	ZNF740	4
ebv-miR-BART6-3p	NM_001004304	ZNF740	3
ebv-miR-BART7	NM_001004304	ZNF740	3
ebv-miR-BART19-3p	NM_001004308	ZCCHC16	3
ebv-miR-BART17-3p	NM_001004310	FCRL6	3
ebv-miR-BART19-3p	NM_001004313	LOC388335	3
ebv-miR-BART10	NM_001004317	LIN28B	3
ebv-miR-BART11-5p	NM_001004317	LIN28B	3
ebv-miR-BART12	NM_001004317	LIN28B	3
ebv-miR-BART19-5p	NM_001004317	LIN28B	3
ebv-miR-BART7	NM_001004317	LIN28B	3
ebv-miR-BART19-5p	NM_001004318		3
ebv-miR-BART10	NM_001004320	TMEM195	4
ebv-miR-BART17-3p	NM_001004329	DBX2	3
ebv-miR-BART19-3p	NM_001004329	DBX2	3
ebv-miR-BART10	NM_001004330	FLJ46688	3
ebv-miR-BART6-3p	NM_001004333	MGC71993	3
ebv-miR-BART19-3p	NM_001004334	GPR179	4
ebv-miR-BART17-5p	NM_001004341	FLJ16478	3
ebv-miR-BART10	NM_001004342		3
ebv-miR-BART12	NM_001004342		3
ebv-miR-BART17-3p	NM_001004342		3
ebv-miR-BART17-5p	NM_001004342		3
ebv-miR-BART19-3p	NM_001004342		3
ebv-miR-BART21-3p	NM_001004342		3
ebv-miR-BART3	NM_001004342		3
ebv-miR-BART6-3p	NM_001004342		3
ebv-miR-BART7	NM_001004342		3
ebv-miR-BART9	NM_001004342		3
ebv-miR-BART10	NM_001004349	HLA-C	3
ebv-miR-BART12	NM_001004349	HLA-C	4
ebv-miR-BART17-5p	NM_001004349	HLA-C	3
ebv-miR-BART19-3p	NM_001004349	HLA-C	4
ebv-miR-BART6-3p	NM_001004349	HLA-C	4
ebv-miR-BART6-5p	NM_001004349	HLA-C	3
ebv-miR-BART7	NM_001004349	HLA-C	3
ebv-miR-BART6-3p	NM_001004353		4
ebv-miR-BART12	NM_001004354	NRARP	3
ebv-miR-BART10	NM_001004356		3
ebv-miR-BART11-5p	NM_001004356		4
ebv-miR-BART12	NM_001004356		3
ebv-miR-BART6-3p	NM_001004356		4
ebv-miR-BART11-5p	NM_001004360	DPP10	3
ebv-miR-BART19-3p	NM_001004416	UMODL1	3
ebv-miR-BART6-3p	NM_001004416	UMODL1	3
ebv-miR-BART17-5p	NM_001004419	CLEC2D	3
ebv-miR-BART19-3p	NM_001004419	CLEC2D	3
ebv-miR-BART7	NM_001004419	CLEC2D	3
ebv-miR-BART12	NM_001004426	PLA2G6	3
ebv-miR-BART6-3p	NM_001004426	PLA2G6	3
ebv-miR-BART12	NM_001004432	LINGO4	4
ebv-miR-BART10	NM_001004434	SLC30A2	3
ebv-miR-BART11-5p	NM_001004434	SLC30A2	3
ebv-miR-BART12	NM_001004434	SLC30A2	3
ebv-miR-BART1-3p	NM_001004439	ITGA11	3
ebv-miR-BART12	NM_001004439	ITGA11	3
ebv-miR-BART19-3p	NM_001004439	ITGA11	3
ebv-miR-BART12	NM_001004440	FAM19A3	3
ebv-miR-BART12	NM_001004720	LOC729030	3
ebv-miR-BART17-5p	NM_001004720	LOC729030	3
ebv-miR-BART6-3p	NM_001004720	LOC729030	3
ebv-miR-BART11-5p	NM_001005209	MGC99813	3
ebv-miR-BART11-5p	NM_001005210	LRRC55	3
ebv-miR-BART12	NM_001005210	LRRC55	4
ebv-miR-BART7	NM_001005210	LRRC55	3
ebv-miR-BART11-5p	NM_001005212	OR9Q1	3
ebv-miR-BART19-3p	NM_001005212	OR9Q1	3
ebv-miR-BART12	NM_001005242	PKP2	3
ebv-miR-BART17-5p	NM_001005271	CHD3	3
ebv-miR-BART6-3p	NM_001005271	CHD3	4
ebv-miR-BART19-5p	NM_001005336		3
ebv-miR-BART19-3p	NM_001005353	AK3L1	3
ebv-miR-BART7	NM_001005353	AK3L1	3
ebv-miR-BART17-3p	NM_001005354		3
ebv-miR-BART12	NM_001005360		3
ebv-miR-BART3	NM_001005360		3
ebv-miR-BART6-3p	NM_001005360		4
ebv-miR-BART12	NM_001005367		3
ebv-miR-BART3	NM_001005373	LRSAM1	3
ebv-miR-BART11-5p	NM_001005386	ACTR2	3
ebv-miR-BART7	NM_001005386	ACTR2	3
ebv-miR-BART10	NM_001005404	YPEL2	3
ebv-miR-BART17-5p	NM_001005404	YPEL2	3
ebv-miR-BART19-3p	NM_001005404	YPEL2	3
ebv-miR-BART6-3p	NM_001005404	YPEL2	3
ebv-miR-BART12	NM_001005405	KRTAP5-11	3
ebv-miR-BART17-5p	NM_001005405	KRTAP5-11	3
ebv-miR-BART6-3p	NM_001005407	CACNA1H	3
ebv-miR-BART12	NM_001005408	KIAA1787	3
ebv-miR-BART12	NM_001005409	SF3A1	4
ebv-miR-BART19-3p	NM_001005409	SF3A1	3
ebv-miR-BART3	NM_001005409	SF3A1	4
ebv-miR-BART7	NM_001005409	SF3A1	3
ebv-miR-BART19-3p	NM_001005410		3
ebv-miR-BART11-5p	NM_001005417		3
ebv-miR-BART6-3p	NM_001005417		3
ebv-miR-BART17-5p	NM_001005463		3
ebv-miR-BART22	NM_001005463		3
ebv-miR-BART12	NM_001005473	PLCXD3	3
ebv-miR-BART17-3p	NM_001005473	PLCXD3	3
ebv-miR-BART17-5p	NM_001005473	PLCXD3	3
ebv-miR-BART19-3p	NM_001005473	PLCXD3	4
ebv-miR-BART22	NM_001005473	PLCXD3	3
ebv-miR-BART7	NM_001005474	NFKBIZ	3
ebv-miR-BART10	NM_001005476	PKP4	3
ebv-miR-BART12	NM_001005476	PKP4	3
ebv-miR-BART19-3p	NM_001005476	PKP4	3
ebv-miR-BART17-5p	NM_001005498	RHBDF2	3
ebv-miR-BART6-3p	NM_001005498	RHBDF2	3
ebv-miR-BART12	NM_001005502	CPM	4
ebv-miR-BART17-3p	NM_001005502	CPM	3
ebv-miR-BART17-5p	NM_001005502	CPM	3
ebv-miR-BART19-3p	NM_001005502	CPM	4
ebv-miR-BART3	NM_001005502	CPM	4
ebv-miR-BART6-3p	NM_001005502	CPM	3
ebv-miR-BART12	NM_001005505	CACNA2D2	3
ebv-miR-BART6-3p	NM_001005505	CACNA2D2	4
ebv-miR-BART10	NM_001005609	EDA	4
ebv-miR-BART11-5p	NM_001005609	EDA	4
ebv-miR-BART12	NM_001005609	EDA	3
ebv-miR-BART17-5p	NM_001005609	EDA	3
ebv-miR-BART19-3p	NM_001005609	EDA	4
ebv-miR-BART19-5p	NM_001005609	EDA	3
ebv-miR-BART6-3p	NM_001005609	EDA	3
ebv-miR-BART12	NM_001005738	FPRL1	3
ebv-miR-BART17-5p	NM_001005743	NUMB	3
ebv-miR-BART7	NM_001005743	NUMB	3
ebv-miR-BART19-3p	NM_001005752	GJB3	3
ebv-miR-BART7	NM_001005782		3
ebv-miR-BART12	NM_001005783	HAO2	3
ebv-miR-BART19-3p	NM_001005862	ERBB2	3
ebv-miR-BART12	NM_001006109	C3orf37	4
ebv-miR-BART12	NM_001006114		3
ebv-miR-BART10	NM_001006115	IHPK1	4
ebv-miR-BART11-5p	NM_001006115	IHPK1	3
ebv-miR-BART12	NM_001006115	IHPK1	4
ebv-miR-BART17-5p	NM_001006115	IHPK1	3
ebv-miR-BART19-3p	NM_001006115	IHPK1	3
ebv-miR-BART3	NM_001006115	IHPK1	4
ebv-miR-BART22	NM_001006600	ERBB2IP	3
ebv-miR-BART17-5p	NM_001006605		3
ebv-miR-BART11-5p	NM_001006610		3
ebv-miR-BART11-5p	NM_001006615		3
ebv-miR-BART12	NM_001006616		3
ebv-miR-BART12	NM_001006617	MAPKAP1	3
ebv-miR-BART17-5p	NM_001006617	MAPKAP1	3
ebv-miR-BART19-3p	NM_001006617	MAPKAP1	3
ebv-miR-BART17-3p	NM_001006623		3
ebv-miR-BART17-5p	NM_001006623		3
ebv-miR-BART7	NM_001006623		3
ebv-miR-BART12	NM_001006624	PDPN	3
ebv-miR-BART19-3p	NM_001006624	PDPN	4
ebv-miR-BART22	NM_001006624	PDPN	3
ebv-miR-BART12	NM_001006638		4
ebv-miR-BART19-3p	NM_001006638		3
ebv-miR-BART6-3p	NM_001006638		3
ebv-miR-BART12	NM_001006641	SLC25A25	4
ebv-miR-BART12	NM_001006656	ZNF473	3
ebv-miR-BART10	NM_001006657	WDR35	3
ebv-miR-BART11-5p	NM_001006657	WDR35	3
ebv-miR-BART12	NM_001006665	RPS6KA1	5
ebv-miR-BART6-3p	NM_001006665	RPS6KA1	3
ebv-miR-BART10	NM_001006932	RPS6KA2	3
ebv-miR-BART11-5p	NM_001006932	RPS6KA2	3
ebv-miR-BART12	NM_001006932	RPS6KA2	4
ebv-miR-BART19-3p	NM_001006932	RPS6KA2	3
ebv-miR-BART3	NM_001006932	RPS6KA2	3
ebv-miR-BART6-3p	NM_001006932	RPS6KA2	3
ebv-miR-BART11-5p	NM_001006944	RPS6KA4	3
ebv-miR-BART17-5p	NM_001006944	RPS6KA4	3
ebv-miR-BART6-3p	NM_001006944	RPS6KA4	4
ebv-miR-BART11-5p	NM_001006946	SDC1	3
ebv-miR-BART12	NM_001006946	SDC1	3
ebv-miR-BART10	NM_001007024		3
ebv-miR-BART11-5p	NM_001007024		3
ebv-miR-BART12	NM_001007024		3
ebv-miR-BART17-5p	NM_001007024		4
ebv-miR-BART19-3p	NM_001007024		3
ebv-miR-BART7	NM_001007024		3
ebv-miR-BART12	NM_001007088	ZNF182	4
ebv-miR-BART3	NM_001007088	ZNF182	3
ebv-miR-BART19-3p	NM_001007094	ZNF37A	3
ebv-miR-BART17-3p	NM_001007102		3
ebv-miR-BART19-5p	NM_001007102		3
ebv-miR-BART10	NM_001007156		3
ebv-miR-BART12	NM_001007156		4
ebv-miR-BART17-5p	NM_001007156		4
ebv-miR-BART19-3p	NM_001007156		4
ebv-miR-BART12	NM_001007169	ZNF483	3
ebv-miR-BART6-3p	NM_001007188	DEPDC5	3
ebv-miR-BART12	NM_001007214		3
ebv-miR-BART17-3p	NM_001007214		3
ebv-miR-BART17-5p	NM_001007224	GIMAP6	3
ebv-miR-BART3	NM_001007224	GIMAP6	4
ebv-miR-BART12	NM_001007225	IGF2BP2	3
ebv-miR-BART19-3p	NM_001007226		3
ebv-miR-BART6-3p	NM_001007226		3
ebv-miR-BART12	NM_001007231	ARHGAP25	3
ebv-miR-BART19-3p	NM_001007231	ARHGAP25	3
ebv-miR-BART11-5p	NM_001007237	IGSF3	3
ebv-miR-BART12	NM_001007237	IGSF3	3
ebv-miR-BART19-3p	NM_001007237	IGSF3	3
ebv-miR-BART22	NM_001007237	IGSF3	3
ebv-miR-BART6-3p	NM_001007237	IGSF3	3
ebv-miR-BART11-5p	NM_001007239	KIAA0859	3
ebv-miR-BART17-5p	NM_001007239	KIAA0859	3
ebv-miR-BART12	NM_001007269	GEMIN7	3
ebv-miR-BART17-5p	NM_001007269	GEMIN7	3
ebv-miR-BART7	NM_001007269	GEMIN7	3
ebv-miR-BART17-5p	NM_001007271	DUSP13	3
ebv-miR-BART10	NM_001007466	TULP4	3
ebv-miR-BART12	NM_001007466	TULP4	5
ebv-miR-BART17-5p	NM_001007466	TULP4	3
ebv-miR-BART6-3p	NM_001007466	TULP4	3
ebv-miR-BART7	NM_001007466	TULP4	4
ebv-miR-BART12	NM_001007525	NWD1	4
ebv-miR-BART17-5p	NM_001007525	NWD1	3
ebv-miR-BART12	NM_001007538	TMEM46	3
ebv-miR-BART12	NM_001007540		4
ebv-miR-BART12	NM_001007546	FLJ46838	3
ebv-miR-BART19-3p	NM_001007553		3
ebv-miR-BART17-5p	NM_001007559	SS18	3
ebv-miR-BART22	NM_001007559	SS18	3
ebv-miR-BART12	NM_001008215		3
ebv-miR-BART10	NM_001008220	CPLX2	3
ebv-miR-BART11-5p	NM_001008220	CPLX2	4
ebv-miR-BART12	NM_001008220	CPLX2	4
ebv-miR-BART19-3p	NM_001008220	CPLX2	3
ebv-miR-BART6-3p	NM_001008220	CPLX2	4
ebv-miR-BART7	NM_001008220	CPLX2	3
ebv-miR-BART12	NM_001008222	ZDHHC9	3
ebv-miR-BART17-5p	NM_001008222	ZDHHC9	3
ebv-miR-BART7	NM_001008222	ZDHHC9	3
ebv-miR-BART12	NM_001008223	C1QL4	3
ebv-miR-BART17-5p	NM_001008226	DKFZp666G057	3
ebv-miR-BART12	NM_001008228		4
ebv-miR-BART17-5p	NM_001008239		3
ebv-miR-BART17-3p	NM_001008274	TRIM72	3
ebv-miR-BART6-3p	NM_001008274	TRIM72	3
ebv-miR-BART10	NM_001008390	CGGBP1	3
ebv-miR-BART17-5p	NM_001008390	CGGBP1	3
ebv-miR-BART19-3p	NM_001008390	CGGBP1	3
ebv-miR-BART11-5p	NM_001008392	CTDSPL	3
ebv-miR-BART12	NM_001008392	CTDSPL	4
ebv-miR-BART19-5p	NM_001008392	CTDSPL	3
ebv-miR-BART7	NM_001008392	CTDSPL	4
ebv-miR-BART17-3p	NM_001008393	LOC201725	3
ebv-miR-BART6-3p	NM_001008393	LOC201725	3
ebv-miR-BART10	NM_001008404	C14orf180	3
ebv-miR-BART11-5p	NM_001008404	C14orf180	3
ebv-miR-BART12	NM_001008404	C14orf180	3
ebv-miR-BART6-3p	NM_001008405		3
ebv-miR-BART11-5p	NM_001008408	RBM33	4
ebv-miR-BART12	NM_001008408	RBM33	4
ebv-miR-BART17-3p	NM_001008408	RBM33	3
ebv-miR-BART19-3p	NM_001008408	RBM33	3
ebv-miR-BART19-5p	NM_001008408	RBM33	3
ebv-miR-BART21-3p	NM_001008408	RBM33	3
ebv-miR-BART3	NM_001008408	RBM33	4
ebv-miR-BART6-3p	NM_001008408	RBM33	4
ebv-miR-BART7	NM_001008408	RBM33	3
ebv-miR-BART9	NM_001008408	RBM33	3
ebv-miR-BART12	NM_001008410	STEAP3	4
ebv-miR-BART6-3p	NM_001008410	STEAP3	4
ebv-miR-BART3	NM_001008491	SEPT2	3
ebv-miR-BART6-3p	NM_001008491	SEPT2	3
ebv-miR-BART10	NM_001008493	ENAH	5
ebv-miR-BART11-5p	NM_001008493	ENAH	3
ebv-miR-BART12	NM_001008493	ENAH	4
ebv-miR-BART17-3p	NM_001008493	ENAH	3
ebv-miR-BART17-5p	NM_001008493	ENAH	3
ebv-miR-BART19-3p	NM_001008493	ENAH	4
ebv-miR-BART19-5p	NM_001008493	ENAH	3
ebv-miR-BART22	NM_001008493	ENAH	3
ebv-miR-BART3	NM_001008493	ENAH	5
ebv-miR-BART6-3p	NM_001008493	ENAH	3
ebv-miR-BART9	NM_001008493	ENAH	3
ebv-miR-BART11-5p	NM_001008494		3
ebv-miR-BART12	NM_001008494		4
ebv-miR-BART19-3p	NM_001008494		3
ebv-miR-BART19-3p	NM_001008528	MXRA7	3
ebv-miR-BART19-3p	NM_001008537	KIAA2022	3
ebv-miR-BART22	NM_001008537	KIAA2022	4
ebv-miR-BART6-3p	NM_001008537	KIAA2022	4
ebv-miR-BART12	NM_001008539	SLC7A2	3
ebv-miR-BART17-3p	NM_001008539	SLC7A2	3
ebv-miR-BART17-5p	NM_001008539	SLC7A2	3
ebv-miR-BART19-3p	NM_001008539	SLC7A2	4
ebv-miR-BART6-3p	NM_001008539	SLC7A2	3
ebv-miR-BART7	NM_001008539	SLC7A2	3
ebv-miR-BART9	NM_001008539	SLC7A2	3
ebv-miR-BART6-3p	NM_001008540	CXCR4	3
ebv-miR-BART11-5p	NM_001008541	MXI1	3
ebv-miR-BART17-5p	NM_001008541	MXI1	3
ebv-miR-BART19-3p	NM_001008541	MXI1	4
ebv-miR-BART22	NM_001008541	MXI1	3
ebv-miR-BART17-3p	NM_001008564	NUPL1	3
ebv-miR-BART17-5p	NM_001008564	NUPL1	3
ebv-miR-BART12	NM_001008657		3
ebv-miR-BART17-3p	NM_001008657		3
ebv-miR-BART19-3p	NM_001008693	CST9	3
ebv-miR-BART10	NM_001008701		3
ebv-miR-BART12	NM_001008701		4
ebv-miR-BART17-5p	NM_001008701		3
ebv-miR-BART19-3p	NM_001008701		4
ebv-miR-BART19-5p	NM_001008701		3
ebv-miR-BART12	NM_001008709		3
ebv-miR-BART17-5p	NM_001008726		3
ebv-miR-BART17-3p	NM_001008738	RAPGEF6	3
ebv-miR-BART19-3p	NM_001008744	TDP1	3
ebv-miR-BART7	NM_001008744	TDP1	3
ebv-miR-BART11-5p	NM_001008756	GCET2	4
ebv-miR-BART12	NM_001008756	GCET2	3
ebv-miR-BART17-5p	NM_001008756	GCET2	3
ebv-miR-BART10	NM_001008781		4
ebv-miR-BART17-3p	NM_001008781		3
ebv-miR-BART7	NM_001008781		3
ebv-miR-BART17-3p	NM_001008783	SLC35D3	3
ebv-miR-BART6-5p	NM_001008801	ZNF468	3
ebv-miR-BART19-3p	NM_001008910		3
ebv-miR-BART10	NM_001008925	RCHY1	3
ebv-miR-BART10	NM_001009554		3
ebv-miR-BART17-3p	NM_001009554		3
ebv-miR-BART17-5p	NM_001009554		3
ebv-miR-BART19-3p	NM_001009554		3
ebv-miR-BART12	NM_001009566	CLSTN1	3
ebv-miR-BART22	NM_001009566	CLSTN1	3
ebv-miR-BART6-3p	NM_001009566	CLSTN1	3
ebv-miR-BART22	NM_001009569		3
ebv-miR-BART19-3p	NM_001009571		3
ebv-miR-BART11-5p	NM_001009610		3
ebv-miR-BART12	NM_001009610		3
ebv-miR-BART6-3p	NM_001009610		3
ebv-miR-BART11-5p	NM_001009880	C22orf9	3
ebv-miR-BART12	NM_001009880	C22orf9	3
ebv-miR-BART10	NM_001009899		3
ebv-miR-BART19-3p	NM_001009899		3
ebv-miR-BART12	NM_001009905		3
ebv-miR-BART10	NM_001009932	DNASE1L1	3
ebv-miR-BART6-3p	NM_001009932	DNASE1L1	3
ebv-miR-BART12	NM_001009984	C20orf194	3
ebv-miR-BART19-3p	NM_001009984	C20orf194	3
ebv-miR-BART10	NM_001009993	LOC130074	3
ebv-miR-BART12	NM_001009993	LOC130074	3
ebv-miR-BART19-3p	NM_001009993	LOC130074	3
ebv-miR-BART11-5p	NM_001009996		3
ebv-miR-BART10	NM_001010846		3
ebv-miR-BART3	NM_001010846		3
ebv-miR-BART19-3p	NM_001010853		3
ebv-miR-BART19-3p	NM_001010862	SPIN3	3
ebv-miR-BART10	NM_001010867	C1orf69	3
ebv-miR-BART11-5p	NM_001010867	C1orf69	4
ebv-miR-BART12	NM_001010867	C1orf69	4
ebv-miR-BART6-3p	NM_001010867	C1orf69	3
ebv-miR-BART12	NM_001010883		3
ebv-miR-BART12	NM_001010887	ASAH3L	3
ebv-miR-BART7	NM_001010891	MTX3	3
ebv-miR-BART6-3p	NM_001010898	SLC6A17	3
ebv-miR-BART6-3p	NM_001010909		3
ebv-miR-BART6-3p	NM_001010917	C10orf132	3
ebv-miR-BART7	NM_001010917	C10orf132	3
ebv-miR-BART7	NM_001010926		3
ebv-miR-BART6-3p	NM_001010972		3
ebv-miR-BART12	NM_001010974		3
ebv-miR-BART10	NM_001010980	C1orf130	3
ebv-miR-BART19-3p	NM_001011666	CREB5	4
ebv-miR-BART12	NM_001011709	PNLIPRP3	3
ebv-miR-BART1-3p	NM_001011718	XKR7	3
ebv-miR-BART12	NM_001012267		3
ebv-miR-BART12	NM_001012329	CTNNBIP1	3
ebv-miR-BART21-3p	NM_001012329	CTNNBIP1	3
ebv-miR-BART3	NM_001012329	CTNNBIP1	3
ebv-miR-BART19-3p	NM_001012393	OPCML	3
ebv-miR-BART19-3p	NM_001012419	ANKRD20A3	3
ebv-miR-BART12	NM_001012426	FOXP4	3
ebv-miR-BART6-3p	NM_001012426	FOXP4	3
ebv-miR-BART12	NM_001012508	SPRN	3
ebv-miR-BART12	NM_001012511		3
ebv-miR-BART6-3p	NM_001012511		3
ebv-miR-BART12	NM_001012642	GRAMD2	3
ebv-miR-BART12	NM_001012727	AGPAT2	3
ebv-miR-BART3	NM_001012732	DCTD	3
ebv-miR-BART12	NM_001012957		3
ebv-miR-BART6-3p	NM_001012957		3
ebv-miR-BART12	NM_001012981	ZKSCAN2	3
ebv-miR-BART19-3p	NM_001012994	SNX30	3
ebv-miR-BART12	NM_001013031	SORCS1	4
ebv-miR-BART6-3p	NM_001013031	SORCS1	3
ebv-miR-BART12	NM_001013620		3
ebv-miR-BART12	NM_001013640	LOC388503	3
ebv-miR-BART12	NM_001013659		3
ebv-miR-BART12	NM_001013690		3
ebv-miR-BART12	NM_001013693	LDLRAD2	3
ebv-miR-BART12	NM_001013836	MAD1L1	3
ebv-miR-BART6-3p	NM_001014283		3
ebv-miR-BART11-5p	NM_001014380	KATNAL1	3
ebv-miR-BART11-5p	NM_001014431	AKT1	3
ebv-miR-BART12	NM_001014445	NLE1	3
ebv-miR-BART12	NM_001014449	DDX19B	3
ebv-miR-BART10	NM_001014797	KCNMA1	3
ebv-miR-BART6-3p	NM_001014809	CRMP1	3
ebv-miR-BART12	NM_001015048	BAG5	3
ebv-miR-BART12	NM_001015051	RUNX2	3
ebv-miR-BART11-5p	NM_001015053	HDAC5	3
ebv-miR-BART19-3p	NM_001015053	HDAC5	3
ebv-miR-BART12	NM_001015880	PAPSS2	3
ebv-miR-BART10	NM_001017440		3
ebv-miR-BART6-3p	NM_001017440		3
ebv-miR-BART19-3p	NM_001017970	TMEM30B	3
ebv-miR-BART12	NM_001017981	RNF215	3
ebv-miR-BART6-3p	NM_001017995	SH3PXD2B	3
ebv-miR-BART12	NM_001018059		3
ebv-miR-BART10	NM_001018065	NTRK2	3
ebv-miR-BART19-3p	NM_001018065	NTRK2	3
ebv-miR-BART11-5p	NM_001018067		3
ebv-miR-BART12	NM_001018111		3
ebv-miR-BART19-3p	NM_001018111		3
ebv-miR-BART19-5p	NM_001018111		3
ebv-miR-BART19-3p	NM_001020658	PUM1	3
ebv-miR-BART12	NM_001020818	MYADM	3
ebv-miR-BART12	NM_001024216	FBLIM1	3
ebv-miR-BART12	NM_001024401	SBK1	3
ebv-miR-BART19-3p	NM_001024401	SBK1	3
ebv-miR-BART6-3p	NM_001024401	SBK1	3
ebv-miR-BART10	NM_001024457	RGPD1	3
ebv-miR-BART11-5p	NM_001024457	RGPD1	3
ebv-miR-BART12	NM_001024457	RGPD1	3
ebv-miR-BART19-3p	NM_001024647	RAB3IP	3
ebv-miR-BART6-3p	NM_001024647	RAB3IP	3
ebv-miR-BART3	NM_001024688	NBN	3
ebv-miR-BART6-3p	NM_001024808		3
ebv-miR-BART12	NM_001024845	SLC6A9	3
ebv-miR-BART12	NM_001024858	SPTB	4
ebv-miR-BART6-3p	NM_001024858	SPTB	3
ebv-miR-BART17-5p	NM_001024956	SC5DL	3
ebv-miR-BART19-3p	NM_001025		3
ebv-miR-BART12	NM_001025072		3
ebv-miR-BART12	NM_001025077		3
ebv-miR-BART19-3p	NM_001025079	CD47	3
ebv-miR-BART9	NM_001025079	CD47	3
ebv-miR-BART19-5p	NM_001025100	MBP	3
ebv-miR-BART12	NM_001025107	ADAR	3
ebv-miR-BART6-3p	NM_001025158		3
ebv-miR-BART12	NM_001025247	TAF5L	3
ebv-miR-BART10	NM_001025266	LOC285382	3
ebv-miR-BART19-3p	NM_001025366		3
ebv-miR-BART10	NM_001025580	AMMECR1	3
ebv-miR-BART19-3p	NM_001025580	AMMECR1	3
ebv-miR-BART12	NM_001025598	ARHGAP30	3
ebv-miR-BART10	NM_001025780	FAM108B1	3
ebv-miR-BART19-3p	NM_001029859	KCTD21	3
ebv-miR-BART12	NM_001029864	RP5-1054A22.3	3
ebv-miR-BART3	NM_001029864	RP5-1054A22.3	3
ebv-miR-BART12	NM_001029871	RSPO4	3
ebv-miR-BART12	NM_001029875	RGS7BP	3
ebv-miR-BART11-5p	NM_001029883	FLJ34931	3
ebv-miR-BART19-3p	NM_001029884	PLEKHG1	3
ebv-miR-BART11-5p	NM_001029891		3
ebv-miR-BART12	NM_001030002	GRB7	3
ebv-miR-BART12	NM_001030005	CPLX3	4
ebv-miR-BART3	NM_001030288	SPN	4
ebv-miR-BART11-5p	NM_001031617	COX19	3
ebv-miR-BART12	NM_001031617	COX19	3
ebv-miR-BART12	NM_001031672	LOC606495	3
ebv-miR-BART12	NM_001031680	RUNX3	3
ebv-miR-BART19-3p	NM_001031680	RUNX3	3
ebv-miR-BART12	NM_001031694	SCMH1	3
ebv-miR-BART19-3p	NM_001031695	RBM9	4
ebv-miR-BART12	NM_001031733	CALML4	3
ebv-miR-BART19-3p	NM_001031804	MAF	3
ebv-miR-BART19-3p	NM_001031806	ALDH3A2	3
ebv-miR-BART10	NM_001032296	STK24	3
ebv-miR-BART11-5p	NM_001032296	STK24	3
ebv-miR-BART7	NM_001032296	STK24	3
ebv-miR-BART12	NM_001032999	CBFA2T2	3
ebv-miR-BART6-3p	NM_001032999	CBFA2T2	3
ebv-miR-BART19-3p	NM_001033045	GPR155	3
ebv-miR-BART12	NM_001033046	C17orf62	4
ebv-miR-BART6-3p	NM_001033046	C17orf62	3
ebv-miR-BART12	NM_001033049	ADARB1	3
ebv-miR-BART19-3p	NM_001033054	AIPL1	4
ebv-miR-BART11-5p	NM_001033113	ENTPD8	3
ebv-miR-BART12	NM_001033113	ENTPD8	3
ebv-miR-BART19-3p	NM_001033117		4
ebv-miR-BART6-3p	NM_001033504	LOC440181	3
ebv-miR-BART12	NM_001033515		3
ebv-miR-BART19-3p	NM_001033518	WIPI2	3
ebv-miR-BART3	NM_001033518	WIPI2	3
ebv-miR-BART12	NM_001033551	TOM1L2	3
ebv-miR-BART6-3p	NM_001033551	TOM1L2	3
ebv-miR-BART7	NM_001033576	UNC45B	3
ebv-miR-BART12	NM_001033578		3
ebv-miR-BART6-3p	NM_001033602	KIAA0774	3
ebv-miR-BART6-3p	NM_001033667	LY9	3
ebv-miR-BART9	NM_001033930	UBA52	3
ebv-miR-BART12	NM_001034852	SMOC1	3
ebv-miR-BART12	NM_001034914		3
ebv-miR-BART6-3p	NM_001034914		3
ebv-miR-BART12	NM_001034954		3
ebv-miR-BART12	NM_001035534	FAM129B	3
ebv-miR-BART6-3p	NM_001035534	FAM129B	3
ebv-miR-BART12	NM_001037131	CENTG2	3
ebv-miR-BART19-3p	NM_001037131	CENTG2	3
ebv-miR-BART11-5p	NM_001037165		3
ebv-miR-BART12	NM_001037165		3
ebv-miR-BART19-5p	NM_001037165		3
ebv-miR-BART3	NM_001037165		3
ebv-miR-BART12	NM_001037324	ECE2	3
ebv-miR-BART12	NM_001037339	PDE4B	3
ebv-miR-BART12	NM_001037533	GON4L	3
ebv-miR-BART7	NM_001037553	AGPAT3	3
ebv-miR-BART10	NM_001037582	SCD5	3
ebv-miR-BART12	NM_001037814		3
ebv-miR-BART12	NM_001037954		3
ebv-miR-BART19-3p	NM_001038493	DLX1	3
ebv-miR-BART10	NM_001038702	CDC42SE2	3
ebv-miR-BART11-5p	NM_001039029		3
ebv-miR-BART3	NM_001039029		3
ebv-miR-BART12	NM_001039140	C20orf27	3
ebv-miR-BART12	NM_001039141	TRIOBP	3
ebv-miR-BART12	NM_001039199	C20orf121	3
ebv-miR-BART12	NM_001039211		3
ebv-miR-BART12	NM_001039213	CEACAM16	3
ebv-miR-BART12	NM_001039350	DPP6	3
ebv-miR-BART12	NM_001039360	ZBTB7C	3
ebv-miR-BART19-3p	NM_001039360	ZBTB7C	3
ebv-miR-BART12	NM_001039395		3
ebv-miR-BART10	NM_001039479	KIAA0317	3
ebv-miR-BART19-3p	NM_001039479	KIAA0317	3
ebv-miR-BART11-5p	NM_001039547	GK5	3
ebv-miR-BART12	NM_001039547	GK5	3
ebv-miR-BART19-3p	NM_001039547	GK5	3
ebv-miR-BART7	NM_001039547	GK5	3
ebv-miR-BART12	NM_001039570	KREMEN1	3
ebv-miR-BART19-3p	NM_001039570	KREMEN1	3
ebv-miR-BART11-5p	NM_001039577	CCNL2	3
ebv-miR-BART3	NM_001039577	CCNL2	3
ebv-miR-BART19-3p	NM_001039618		3
ebv-miR-BART19-5p	NM_001039656		3
ebv-miR-BART7	NM_001039656		3
ebv-miR-BART12	NM_001039671	YIF1B	3
ebv-miR-BART12	NM_001039690	CTF8	3
ebv-miR-BART19-3p	NM_001039693	C2orf60	3
ebv-miR-BART12	NM_001039771	CBLN3	3
ebv-miR-BART12	NM_001039888		3
ebv-miR-BART12	NM_001039904	FLJ44838	3
ebv-miR-BART7	NM_001039936		3
ebv-miR-BART10	NM_001039937	INTS6	3
ebv-miR-BART12	NM_001039966	GPER	3
ebv-miR-BART11-5p	NM_001040022	SIRPA	3
ebv-miR-BART12	NM_001040022	SIRPA	3
ebv-miR-BART12	NM_001040061	LOC401089	3
ebv-miR-BART11-5p	NM_001040078		3
ebv-miR-BART6-3p	NM_001040078		3
ebv-miR-BART6-3p	NM_001040102	TMEM10	3
ebv-miR-BART12	NM_001040110		3
ebv-miR-BART12	NM_001040118		3
ebv-miR-BART11-5p	NM_001040151	SCN3B	3
ebv-miR-BART19-3p	NM_001040151	SCN3B	3
ebv-miR-BART11-5p	NM_001040158		3
ebv-miR-BART12	NM_001040272	ADAMTSL1	3
ebv-miR-BART19-3p	NM_001040272	ADAMTSL1	3
ebv-miR-BART11-5p	NM_001040409	MTHFD2	3
ebv-miR-BART12	NM_001040424		3
ebv-miR-BART6-3p	NM_001040424		3
ebv-miR-BART10	NM_001040429	PCDH17	4
ebv-miR-BART10	NM_001040441	ZBTB8	3
ebv-miR-BART17-5p	NM_001040441	ZBTB8	3
ebv-miR-BART10	NM_001040445	ASB1	3
ebv-miR-BART12	NM_001040445	ASB1	3
ebv-miR-BART19-3p	NM_001040445	ASB1	3
ebv-miR-BART3	NM_001040445	ASB1	3
ebv-miR-BART7	NM_001040445	ASB1	3
ebv-miR-BART9	NM_001040445	ASB1	3
ebv-miR-BART10	NM_001040446	MTMR12	3
ebv-miR-BART6-3p	NM_001040455	SIDT2	3
ebv-miR-BART12	NM_001040661	SLC29A4	3
ebv-miR-BART6-3p	NM_001040661	SLC29A4	3
ebv-miR-BART12	NM_001040710		3
ebv-miR-BART10	NM_001040712	PTPRD	3
ebv-miR-BART10	NM_001040875	GDAP1	3
ebv-miR-BART6-3p	NM_001042355		3
ebv-miR-BART12	NM_001042368		3
ebv-miR-BART10	NM_001042371	LOC283871	3
ebv-miR-BART12	NM_001042383	CEP63	3
ebv-miR-BART12	NM_001042413	GLIS3	3
ebv-miR-BART12	NM_001042415	ZNF596	3
ebv-miR-BART12	NM_001042427	C10orf53	3
ebv-miR-BART7	NM_001042427	C10orf53	3
ebv-miR-BART19-3p	NM_001042463		3
ebv-miR-BART9	NM_001042476	CARHSP1	3
ebv-miR-BART19-3p	NM_001042481		3
ebv-miR-BART19-3p	NM_001042494	SLC12A6	3
ebv-miR-BART6-3p	NM_001042494	SLC12A6	3
ebv-miR-BART19-3p	NM_001042519	MGC13057	3
ebv-miR-BART10	NM_001042549	NSL1	3
ebv-miR-BART12	NM_001042549	NSL1	3
ebv-miR-BART19-3p	NM_001042549	NSL1	4
ebv-miR-BART19-5p	NM_001042549	NSL1	3
ebv-miR-BART6-3p	NM_001042549	NSL1	3
ebv-miR-BART7	NM_001042549	NSL1	3
ebv-miR-BART11-5p	NM_001042573		3
ebv-miR-BART12	NM_001042573		3
ebv-miR-BART19-3p	NM_001042574	CRTC3	3
ebv-miR-BART10	NM_001042599	ERBB4	3
ebv-miR-BART7	NM_001042599	ERBB4	3
ebv-miR-BART6-3p	NM_001042610		3
ebv-miR-BART12	NM_001042663	PLEKHG5	3
ebv-miR-BART6-3p	NM_001042685		3
ebv-miR-BART12	NM_001043318		3
ebv-miR-BART19-3p	NM_001043318		3
ebv-miR-BART6-3p	NM_001043318		3
ebv-miR-BART12	NM_001044	SMAP1	4
ebv-miR-BART6-3p	NM_001044	SMAP1	3
ebv-miR-BART12	NM_001044370	MPPED1	3
ebv-miR-BART19-3p	NM_001045476	WDR38	3
ebv-miR-BART7	NM_001045477	FAM22G	3
ebv-miR-BART10	NM_001048183	PHACTR4	3
ebv-miR-BART19-3p	NM_001048183	PHACTR4	3
ebv-miR-BART19-3p	NM_001048194	RCC1	3
ebv-miR-BART19-3p	NM_001048197	RCC1	3
ebv-miR-BART19-3p	NM_001048209	HNT	3
ebv-miR-BART10	NM_001048210		3
ebv-miR-BART6-3p	NM_001048210		3
ebv-miR-BART12	NM_001048222		3
ebv-miR-BART12	NM_001048251	CMTM3	3
ebv-miR-BART12	NM_001051	SSTR3	3
ebv-miR-BART19-3p	NM_001056	SULT1C2	3
ebv-miR-BART7	NM_001066	TNFRSF1B	3
ebv-miR-BART12	NM_001076680		3
ebv-miR-BART6-3p	NM_001076683	UBTF	3
ebv-miR-BART12	NM_001076778	FAM107A	3
ebv-miR-BART3	NM_001076786	QSER1	3
ebv-miR-BART12	NM_001076787	TP53I11	3
ebv-miR-BART6-3p	NM_001076787	TP53I11	3
ebv-miR-BART19-3p	NM_001077181	CDC14B	3
ebv-miR-BART3	NM_001077181	CDC14B	3
ebv-miR-BART6-3p	NM_001077181	CDC14B	3
ebv-miR-BART12	NM_001077196	PDE11A	3
ebv-miR-BART11-5p	NM_001077238		3
ebv-miR-BART3	NM_001077238		3
ebv-miR-BART12	NM_001077261	NCOR2	3
ebv-miR-BART12	NM_001077268		3
ebv-miR-BART12	NM_001077484	SLC38A1	3
ebv-miR-BART12	NM_001077497	PRR3	3
ebv-miR-BART12	NM_001077498	C17orf63	3
ebv-miR-BART12	NM_001077500	KLK10	3
ebv-miR-BART19-3p	NM_001077511	TCF19	3
ebv-miR-BART12	NM_001077523	AP3D1	3
ebv-miR-BART19-3p	NM_001077665		3
ebv-miR-BART19-3p	NM_001077685	CTGLF4	3
ebv-miR-BART19-3p	NM_001077686	CTGLF1	3
ebv-miR-BART10	NM_001077690	ALG9	3
ebv-miR-BART19-3p	NM_001077690	ALG9	3
ebv-miR-BART10	NM_001077697		3
ebv-miR-BART12	NM_001077697		3
ebv-miR-BART12	NM_001078172	FAM127B	3
ebv-miR-BART12	NM_001079512		3
ebv-miR-BART7	NM_001079514	UBN1	3
ebv-miR-BART12	NM_001079812	DIAPH1	3
ebv-miR-BART12	NM_001079843	CASZ1	3
ebv-miR-BART19-3p	NM_001079843	CASZ1	3
ebv-miR-BART19-3p	NM_001079870	HAP1	3
ebv-miR-BART6-3p	NM_001079870	HAP1	3
ebv-miR-BART12	NM_001079877		3
ebv-miR-BART6-3p	NM_001079877		3
ebv-miR-BART12	NM_001079878	CNGA3	3
ebv-miR-BART12	NM_001079880	PRKD2	3
ebv-miR-BART12	NM_001080114	LDB3	3
ebv-miR-BART19-3p	NM_001080114	LDB3	4
ebv-miR-BART10	NM_001080383		3
ebv-miR-BART12	NM_001080391	SP100	3
ebv-miR-BART17-5p	NM_001080392	KIAA1147	3
ebv-miR-BART12	NM_001080395	AATK	3
ebv-miR-BART12	NM_001080400	KIAA1881	3
ebv-miR-BART6-3p	NM_001080400	KIAA1881	3
ebv-miR-BART12	NM_001080410	FBXO41	3
ebv-miR-BART19-3p	NM_001080410	FBXO41	3
ebv-miR-BART12	NM_001080417	ZNF629	3
ebv-miR-BART19-3p	NM_001080417	ZNF629	3
ebv-miR-BART6-3p	NM_001080418	DLGAP3	3
ebv-miR-BART12	NM_001080420	SHANK3	3
ebv-miR-BART12	NM_001080421	UNC13A	3
ebv-miR-BART6-3p	NM_001080421	UNC13A	3
ebv-miR-BART19-3p	NM_001080450	KIAA1553	3
ebv-miR-BART19-5p	NM_001080450	KIAA1553	4
ebv-miR-BART6-3p	NM_001080453		3
ebv-miR-BART19-3p	NM_001080467	ACAA2	3
ebv-miR-BART19-3p	NM_001080477		3
ebv-miR-BART12	NM_001080484	KIAA1751	3
ebv-miR-BART3	NM_001080484	KIAA1751	3
ebv-miR-BART19-3p	NM_001080485	ZNF275	3
ebv-miR-BART7	NM_001080485	ZNF275	3
ebv-miR-BART10	NM_001080491	USP6NL	3
ebv-miR-BART12	NM_001080497	MEGF9	3
ebv-miR-BART19-3p	NM_001080497	MEGF9	3
ebv-miR-BART7	NM_001080497	MEGF9	3
ebv-miR-BART12	NM_001080498		3
ebv-miR-BART12	NM_001080519		3
ebv-miR-BART6-3p	NM_001080519		3
ebv-miR-BART12	NM_001080530	LOC92017	3
ebv-miR-BART19-3p	NM_001080530	LOC92017	3
ebv-miR-BART12	NM_001080533	UNC119B	3
ebv-miR-BART7	NM_001080533	UNC119B	3
ebv-miR-BART3	NM_001080540		3
ebv-miR-BART12	NM_001080543	C19orf29	3
ebv-miR-BART6-3p	NM_001080543	C19orf29	3
ebv-miR-BART19-3p	NM_001080744	DGKG	3
ebv-miR-BART6-3p	NM_001080744	DGKG	3
ebv-miR-BART12	NM_001080975	REPS2	3
ebv-miR-BART19-3p	NM_001080975	REPS2	3
ebv-miR-BART12	NM_001081	ELN	3
ebv-miR-BART12	NM_001081442	LILRB5	3
ebv-miR-BART12	NM_001081491		3
ebv-miR-BART12	NM_001081492	KRT80	3
ebv-miR-BART19-3p	NM_001081573	GAB3	3
ebv-miR-BART7	NM_001081686	G6PC2	3
ebv-miR-BART19-3p	NM_001082575		3
ebv-miR-BART12	NM_001082959		3
ebv-miR-BART6-3p	NM_001082959		3
ebv-miR-BART3	NM_001082967	FAM19A5	3
ebv-miR-BART12	NM_001083314	CHMP1A	3
ebv-miR-BART12	NM_001083614		3
ebv-miR-BART12	NM_001083621	ZBTB40	3
ebv-miR-BART19-3p	NM_001083621	ZBTB40	3
ebv-miR-BART3	NM_001083621	ZBTB40	3
ebv-miR-BART6-3p	NM_001083621	ZBTB40	3
ebv-miR-BART6-3p	NM_001083909	GPR123	3
ebv-miR-BART1-3p	NM_001083913	C10orf26	3
ebv-miR-BART19-3p	NM_001083913	C10orf26	3
ebv-miR-BART12	NM_001083924	C1orf116	3
ebv-miR-BART12	NM_001085382		3
ebv-miR-BART6-3p	NM_001085382		3
ebv-miR-BART12	NM_001085384		3
ebv-miR-BART6-3p	NM_001085454	GIT1	3
ebv-miR-BART10	NM_001085471	FOXN3	3
ebv-miR-BART12	NM_001085471	FOXN3	3
ebv-miR-BART19-3p	NM_001085471	FOXN3	4
ebv-miR-BART19-3p	NM_001085476		3
ebv-miR-BART12	NM_001089		3
ebv-miR-BART7	NM_001089		3
ebv-miR-BART11-5p	NM_001092	ABR	3
ebv-miR-BART12	NM_001092	ABR	3
ebv-miR-BART19-3p	NM_001093725		3
ebv-miR-BART6-3p	NM_001095		3
ebv-miR-BART7	NM_001095		3
ebv-miR-BART12	NM_001097611	KNCN	3
ebv-miR-BART11-5p	NM_001097620		3
ebv-miR-BART12	NM_001097620		3
ebv-miR-BART19-3p	NM_001097620		3
ebv-miR-BART6-3p	NM_001097620		3
ebv-miR-BART19-3p	NM_001097633	GCNT1	3
ebv-miR-BART11-5p	NM_001098175	ENTPD1	3
ebv-miR-BART19-3p	NM_001098175	ENTPD1	3
ebv-miR-BART11-5p	NM_001098270	MGAT3	4
ebv-miR-BART12	NM_001098270	MGAT3	3
ebv-miR-BART10	NM_001098414	ZNF621	3
ebv-miR-BART12	NM_001098416		3
ebv-miR-BART10	NM_001098477	GRSF1	3
ebv-miR-BART19-3p	NM_001098482	CRTC1	3
ebv-miR-BART3	NM_001098482	CRTC1	3
ebv-miR-BART6-3p	NM_001098482	CRTC1	3
ebv-miR-BART19-3p	NM_001098484	SLC4A4	3
ebv-miR-BART12	NM_001098506		3
ebv-miR-BART12	NM_001098509		3
ebv-miR-BART6-3p	NM_001098509		3
ebv-miR-BART3	NM_001098515	MRGPRF	3
ebv-miR-BART12	NM_001098516		3
ebv-miR-BART12	NM_001098517		3
ebv-miR-BART19-3p	NM_001098579		3
[truncated: 3,147 more rows]
