# Supplementary material for: Molecular signature of Epstein Barr virus-positive Burkitt lymphoma and post-transplant lymphoproliferative disorder suggest different roles for Epstein Barr virus
Source: Front Microbiol. 2014 Dec 23;5:728. doi: 10.3389/fmicb.2014.00728 (PMC4274971; doi:10.3389/fmicb.2014.00728)
Supplement: Supplementary file 5 [file DataSheet5.XLS]

## Sheet: Sheet1
Supplementary Data Sheet 5. List of deregulated genes upon transfection of AKATA 2A8 cell line with ebv-miR-BART6-3p mimic
Probe ID	Gene Symbol	p-Value	Fold Change	Expression Upon Ectopic Expression of BART6-3p
16650609		0.0322219	3.51555	Induced
16651559		0.0239815	4.63043	Induced
16651771		0.0173897	4.49558	Induced
16651989		0.0185841	2.27318	Induced
16651997		0.0189775	3.61566	Induced
16652067		0.0321825	3.35335	Induced
16652653		0.0185841	2.27318	Induced
16652661		0.0189775	3.61566	Induced
16652731		0.0321825	3.35335	Induced
16652917		5.725244237728033E-4	4.70528	Induced
16652975		0.0497509	4.44432	Induced
16653125		0.0484003	2.46243	Induced
16653127		0.00840043	3.3189	Induced
16653163		0.017531	2.86743	Induced
16653499		0.0395979	3.12393	Induced
16653511		0.0114907	4.8622	Induced
16653655		0.039828	3.37485	Induced
16653767		0.0158248	3.71505	Induced
16653775		0.0196885	3.07048	Induced
16653851		0.02324	2.08759	Induced
16654129		0.0253491	2.37021	Induced
16654193		0.0446099	3.98156	Induced
16654289		0.00278738	3.591	Induced
16654447		0.00521825	4.98289	Induced
16654579		0.0492292	2.53447	Induced
16654789		0.0330703	3.90018	Induced
16654811		0.0168344	2.45377	Induced
16655191		0.0472119	4.92986	Induced
16655227		0.0310731	4.15552	Induced
16655311		0.0109432	3.14676	Induced
16655357		0.0314829	2.94012	Induced
16655541		0.0370642	2.47541	Induced
16655599		0.00755693	3.15068	Induced
16655709		0.0351358	5.0347	Induced
16655869		0.0212165	5.70165	Induced
16655991		0.0353329	2.04424	Induced
16656011		0.0341624	2.23402	Induced
16656143		0.0246098	2.39917	Induced
16656147		0.037056	3.35047	Induced
16656333		0.0354298	2.57152	Induced
16656427		0.0348244	2.42254	Induced
16656453		0.0129904	2.23813	Induced
16656521		0.0225315	3.65099	Induced
16656565		0.017503	2.0044	Induced
16656671		0.00761556	5.32951	Induced
16656687		6.726719650630967E-4	4.19814	Induced
16657121		0.0347421	2.00868	Induced
16657269		0.025033	3.48132	Induced
16657351		0.0202761	2.425	Induced
16657355		0.0444909	4.00048	Induced
16658106	FAM213B	0.0134094	3.27975	Induced
16658950	EXOSC10	0.0263118	3.45926	Induced
16658960		0.0386353	2.54188	Induced
16660008	LOC400743	0.0169243	2.45386	Induced
16660950		0.0439075	2.78422	Induced
16661435		0.0423787	5.27074	Induced
16662234	ZNF362	0.0284821	2.49499	Induced
16662255	ZSCAN20	0.00450452	3.15412	Induced
16664213	LOC100133124	0.0255847	4.66628	Induced
16664299	FAAH	0.0476572	3.57518	Induced
16664350	ATPAF1-AS1	0.035955	2.54995	Induced
16664512		0.0141547	4.47663	Induced
16665437	MIR3116-1	0.00405409	3.16457	Induced
16667340		0.013606	2.54884	Induced
16669930	RNF115	0.0491686	2.03153	Induced
16672111	HAPLN2	0.0471245	3.81915	Induced
16672489	LOC100505633	0.0312522	4.97725	Induced
16672975	DUSP12	0.0143611	2.84317	Induced
16673652	LOC100127910	0.0439885	5.55063	Induced
16673881		0.0175178	4.97571	Induced
16674540	LHX4	0.0252226	2.66308	Induced
16675631	FLJ43585	0.0152954	5.05688	Induced
16675731	IGFN1	0.035501	2.75812	Induced
16675952	PTPRVP	0.0456428	4.14774	Induced
16676265	SNRPE	0.0133652	3.92176	Induced
16678304		0.0333338	2.22933	Induced
16678331		0.0396297	2.66591	Induced
16679876		0.00450458	2.15932	Induced
16679967		0.0383285	4.65566	Induced
16680034	RNF223	0.0384761	2.32565	Induced
16680236	DVL1	0.0464172	2.6819	Induced
16680274	AURKAIP1	0.0107966	2.53087	Induced
16680654		0.0351591	4.63368	Induced
16681827	DHRS3	0.0496969	2.66169	Induced
16681881		5.199094606229167E-4	4.88083	Induced
16682702		0.00578737	2.4606	Induced
16683866		0.0208239	3.07762	Induced
16684649	TMEM234	0.0111777	3.2419	Induced
16685651	PPIEL	0.0193224	2.03275	Induced
16686456		0.0381428	4.35225	Induced
16686990	TTC39A	0.0180001	3.67397	Induced
16687325	CPT2	0.0447348	2.42109	Induced
16692624	HIST2H2BC	0.0165642	2.63687	Induced
16692785		0.0320814	2.82228	Induced
16694409	SSR2	0.0344694	2.22318	Induced
16694686		0.0494792	3.23051	Induced
16695762	C1orf111	0.021789	4.50694	Induced
16695837	LMX1A	0.0306713	2.11548	Induced
16700421	TTC13	0.0353258	2.02637	Induced
16700713	SNORA14B	0.0345098	2.02045	Induced
16701808	ADARB2-AS1	0.0217888	3.68239	Induced
16703639		0.00896261	4.85854	Induced
16703747	LOC646034	0.046882	2.32343	Induced
16704690	WDFY4	0.0491693	2.97753	Induced
16704770	VSTM4	0.013066	4.44544	Induced
16705377	RN5S319	0.00143651	4.53424	Induced
16708293	PAX2	0.0222262	2.23542	Induced
16708522	KCNIP2	0.00523898	2.64293	Induced
16708699	SUFU	0.0249424	3.67087	Induced
16709255	TECTB	0.0384762	2.33835	Induced
16709367	HABP2	0.0366696	2.22754	Induced
16710344	FAM175B	0.0212375	2.57517	Induced
16710630	CTAGE7P	0.0267752	2.66032	Induced
16711450		0.037816	2.68253	Induced
16711463		0.04469	2.21464	Induced
16712503		0.0198067	5.28488	Induced
16713454	RASGEF1A	0.0450904	3.4832	Induced
16714418		0.0245449	2.36115	Induced
16716093		0.0298575	3.40534	Induced
16716795	SORBS1	0.0496969	2.56562	Induced
16717235	AVPI1	0.00103146	2.17787	Induced
16717290	PYROXD2	4.322647420041693E-4	4.60721	Induced
16717702		0.0442209	2.98413	Induced
16718493		0.0362528	2.99495	Induced
16718747	VAX1	0.0241125	4.85611	Induced
16719366		0.0387546	3.49308	Induced
16719783		0.042922	2.71155	Induced
16720760	TNNI2	0.0220316	2.73604	Induced
16721746	AKIP1	0.0487772	2.30944	Induced
16721771	KRT8P41	0.0459879	3.07103	Induced
16724663	MIR3161	0.0190039	2.48689	Induced
16724810	LRRC55	0.0352363	3.98015	Induced
16725651		0.0472174	2.84351	Induced
16725783	BEST1	0.0265828	3.08304	Induced
16726129	MARK2	0.0227113	2.64493	Induced
16726515	MIR1237	0.0492699	4.79769	Induced
16727194	SART1	0.0236181	3.68984	Induced
16727196		0.0460178	2.3586	Induced
16727199		0.0482649	4.63558	Induced
16730021	MTNR1B	0.0480723	3.55354	Induced
16731408	HTR3B	0.0376294	3.11903	Induced
16732196	HINFP	0.0394149	2.16431	Induced
16733600		0.0244359	3.296	Induced
16733787		0.0452658	2.3127	Induced
16734475	CDKN1C	0.0409116	2.2763	Induced
16736595	PTPN5	0.0191656	3.42571	Induced
16738409	TNKS1BP1	0.0263118	4.00737	Induced
16740159		0.0470741	2.68401	Induced
16740914	PC	0.0478073	3.19229	Induced
16740969	CLCF1	0.0110835	2.55234	Induced
16741110		0.0355009	2.27943	Induced
16741120	TBX10	0.0455689	2.2961	Induced
16741911	RELT	0.0448494	3.09463	Induced
16742146	MIR4696	0.0334754	2.07448	Induced
16742547	RSF1-IT1	0.00824228	4.11744	Induced
16742690		0.0115279	5.22912	Induced
16743367	GPR83	0.0278875	3.40921	Induced
16744564		0.0222257	2.1934	Induced
16744918	TMPRSS13	0.00644555	4.34968	Induced
16745679		0.0257017	4.62874	Induced
16746546	B4GALNT3	0.00672848	4.95217	Induced
16746725		0.0368038	4.28396	Induced
16747991	RIMKLB	0.0289611	2.07769	Induced
16749154		0.0251089	4.34486	Induced
16751381	ACVRL1	0.02862	2.54254	Induced
16752026		0.0450781	2.17796	Induced
16753091	SLC26A10	0.0264529	2.8965	Induced
16757427	TPCN1	0.0232185	2.8714	Induced
16757581		0.0152672	2.76996	Induced
16758440		0.00406079	3.80367	Induced
16759525	LOC100130238	0.0417899	3.00621	Induced
16759537		0.00346505	4.32537	Induced
16759909	LOC100292680	0.0244005	3.98159	Induced
16760911	LOC389634	0.0215087	2.41777	Induced
16762452	MIR4302	0.00619903	4.9325	Induced
16763713	HDAC7	0.00460009	3.46469	Induced
16764086		0.0146592	3.31857	Induced
16764535	CERS5	0.0353309	3.04303	Induced
16766185	GLS2	0.0219696	3.18047	Induced
16766465	NDUFA4L2	0.031784	3.61789	Induced
16767136	LLPH	0.0386347	2.50621	Induced
16767606	TRHDE-AS1	0.0491685	2.67644	Induced
16768921		0.0464232	4.53585	Induced
16769509		0.0330884	4.87719	Induced
16769561		0.0205291	4.5696	Induced
16769726		0.0213623	2.03202	Induced
16769882	FOXN4	0.0203713	2.85092	Induced
16770177		0.0157807	4.44531	Induced
16770342	MIR3657	0.0170999	2.70334	Induced
16770471		0.0471302	2.30526	Induced
16771009		0.0215087	3.55047	Induced
16771551		0.0136074	4.37672	Induced
16771754		0.0366987	3.33004	Induced
16772529		0.0449626	3.58222	Induced
16774071	RFXAP	0.00616504	2.84206	Induced
16775631	RBM26-AS1	0.00561107	2.25629	Induced
16776883	TMCO3	0.0213799	2.20146	Induced
16776986		0.0311453	4.18047	Induced
16777276		0.0304008	3.47481	Induced
16780012		0.032169	4.7507	Induced
16781083		0.0273751	3.27221	Induced
16783451		0.0302278	4.11223	Induced
16784564		0.00840799	4.06355	Induced
16785474	MIR4706	0.00901081	2.73029	Induced
16786845		0.0100505	3.91746	Induced
16787352	LOC400236	0.0345866	3.65733	Induced
16787402	KCNK13	0.0403793	3.8873	Induced
16787669	C14orf109	0.0478677	3.04059	Induced
16787920	SERPINA13	0.0251091	2.577	Induced
16788271	CYP46A1	0.0384204	2.66798	Induced
16793610		0.0194195	2.8574	Induced
16794467	LOC100287558	0.00232209	2.72751	Induced
16794808	PROX2	0.0491612	2.71881	Induced
16794888	ACYP1	0.0297275	2.1996	Induced
16795017	LOC100506603	0.0273751	2.50294	Induced
16796466		0.0493848	3.8334	Induced
16796782		0.0211449	4.34683	Induced
16797196	AHNAK2	0.027009	4.37414	Induced
16798204	SNRPN	0.00430694	3.04782	Induced
16798268	SNRPN	0.0230038	3.50996	Induced
16798290	SNRPN	0.0187869	2.15153	Induced
16798525		0.0131254	2.92173	Induced
16798624	APBA2	0.0275337	2.47238	Induced
16800301	PDIA3	0.00778187	4.68679	Induced
16800322	SERF2	0.044534	3.30676	Induced
16802051		0.0346903	3.70033	Induced
16802698		0.0491685	2.68035	Induced
16802915		0.0443022	2.81053	Induced
16803620		0.0495774	2.02308	Induced
16803880	MEX3B	0.0100385	4.26718	Induced
16805663	ASB7	0.0301109	2.03249	Induced
16805681		0.0196397	2.76404	Induced
16807306		0.0370752	2.1887	Induced
16807420	DISP2	0.0491613	2.90878	Induced
16807877	MIR627	0.0178144	2.50261	Induced
16808548		0.00701172	2.79265	Induced
16810523	CSNK1G1	0.0406576	2.26902	Induced
16811192	TLE3	0.0267841	2.09045	Induced
16811745	RPP25	0.0110826	2.1192	Induced
16811791	SIN3A	0.039737	2.31069	Induced
16812011	HMG20A	0.0425481	2.14752	Induced
16812527	RPS17	0.0454239	2.67584	Induced
16812764	AGSK1	0.0178148	2.29343	Induced
16814823	MIR3177	0.0179935	3.73887	Induced
16815160	PDPK1	0.0254117	3.91688	Induced
16816186	C16orf45	0.0429673	2.54115	Induced
16817721	ASPHD1	0.0160971	3.45212	Induced
16818586	RN5S418	0.0359939	3.23112	Induced
16823201	PRSS33	0.0271205	3.08188	Induced
16826218	DNAJA2	0.0239436	2.38579	Induced
16826444	SNX20	0.0273294	4.15953	Induced
16827594	SLC7A6OS	0.0462439	2.166	Induced
16828248	LOC100506201	0.0454248	2.03954	Induced
16828400	LDHD	0.00497818	2.37149	Induced
16828694		0.0337268	2.51488	Induced
16829293	SLC22A31	0.00558079	5.58498	Induced
16829486	FAM57A	0.0176142	2.50375	Induced
16829960	C17orf107	0.0153405	2.34905	Induced
16830013	CAMTA2	0.0422221	2.60537	Induced
16830202	XAF1	0.0346388	3.599	Induced
16830607	SHBG	0.00669311	3.34927	Induced
16830957	ARHGEF15	0.0316741	2.45706	Induced
16831434	UBB	2.833390137264098E-4	4.47133	Induced
16831596		0.0310012	2.02531	Induced
16831890	LGALS9C	0.0193853	4.29396	Induced
16832133		0.03667	2.69469	Induced
16835743	SGCA	0.0416785	3.35939	Induced
16837191	PITPNC1	0.0345091	2.28234	Induced
16837699	KCTD2	0.0276128	2.16112	Induced
16838059	SPHK1	0.0264577	4.21524	Induced
16839669	MIR1253	0.0263776	4.80278	Induced
16839799	ITGAE	0.0305141	2.9596	Induced
16841634	CDRT1	0.011367	4.63537	Induced
16841982	TOM1L2	0.013365	4.55273	Induced
16842171	TBC1D28	0.0175178	2.92934	Induced
16843956	SRCIN1	0.0371839	4.75802	Induced
16844967	DNAJC7	0.0236181	2.018	Induced
16844999	DHX58	0.023617	2.33261	Induced
16845054	KCNH4	0.0310949	5.21426	Induced
16845526		0.0100512	4.60682	Induced
16845862		0.0137008	3.83766	Induced
16847820	DDX5	0.0496976	2.30602	Induced
16849265		0.0431642	4.05353	Induced
16849742	MIR338	0.0377742	4.28406	Induced
16849746	AZI1	0.045206	2.60229	Induced
16850278	RAB40B	0.020975	3.49224	Induced
16853355	PARD6G-AS1	0.0496968	2.12797	Induced
16855300		0.044735	3.93696	Induced
16857389	NRTN	0.0439076	4.03589	Induced
16860043		0.0363032	3.73614	Induced
16860203	ZNF429	0.0363336	2.73386	Induced
16860639	LOC80054	0.0486898	4.8755	Induced
16860655	CHST8	0.0250325	4.2803	Induced
16861516		0.0241627	2.54756	Induced
16862704	TMEM145	0.00280443	3.77728	Induced
16863091	PVRL2	0.0335992	2.98654	Induced
16863534		0.0144753	3.44271	Induced
16863583	PRR24	0.0443024	2.61809	Induced
16864192	PRRG2	0.0225398	4.0647	Induced
16864567	C19orf81	0.0225398	4.82494	Induced
16864983	ZNF331	0.0362131	2.77695	Induced
16865259	RPS9	0.039737	4.69658	Induced
16865802		0.01613	2.18531	Induced
16866002	ZNF543	0.0317639	2.22233	Induced
16867147	RAX2	0.0405403	4.0768	Induced
16868158	RAB11B-AS1	0.0317226	2.13852	Induced
16868361	ZNF699	0.0143053	3.55718	Induced
16868928	EPOR	0.00669344	2.75875	Induced
16871765	ZNF585B	0.0241627	2.6719	Induced
16872777	CNFN	0.0118544	2.47937	Induced
16873247	EXOC3L2	8.669242847705784E-4	2.91704	Induced
16873296	PPP1R13L	0.0427418	2.46154	Induced
16873491	NANOS2	0.026784	2.28785	Induced
16874072	FUT1	0.0356175	3.0679	Induced
16874156	GYS1	0.0437581	2.01382	Induced
16874225	NTF4	0.0268237	3.5311	Induced
16874419	AKT1S1	0.0439076	2.66256	Induced
16875032		0.01632	2.44704	Induced
16875952	VN1R1	0.0119718	2.66221	Induced
16876043	ZNF417	0.0299646	4.21063	Induced
16876657		0.037352	2.75537	Induced
16876667		0.029965	4.48887	Induced
16876907	IAH1	0.00747765	2.84951	Induced
16877616	KLHL29	0.0489203	4.73766	Induced
16877968	DPYSL5	0.0143103	3.65836	Induced
16879131	LOC100505876	0.0470857	2.93945	Induced
16879232	CYP1B1-AS1	0.0317752	3.24201	Induced
16879487		0.01983	4.71774	Induced
16879492	LOC100129726	0.0400078	3.72017	Induced
16879764	RHOQ	0.0328155	2.0643	Induced
16881226	ANKRD53	0.0355015	2.9875	Induced
16881774	TLX2	0.00990585	3.27022	Induced
16882366		0.0445918	3.34995	Induced
16884280	LOC440894	0.0253855	4.96774	Induced
16884967	DBI	0.0328486	3.1165	Induced
16885345		0.0276129	3.6814	Induced
16886240		0.0212375	3.24116	Induced
16886501	MIR4773-1	0.039681	4.6602	Induced
16887003		5.939713842661624E-4	3.93194	Induced
16887586		0.0189786	2.4371	Induced
16887945	HOXD9	0.0496969	3.92737	Induced
16888219		0.0219437	2.29139	Induced
16889202	C2orf69	0.0112846	2.59157	Induced
16889740		0.0205635	3.29123	Induced
16889749		0.0380729	3.1938	Induced
16889752		0.0213687	2.86794	Induced
16889932	GCSHP3	0.00450452	2.34004	Induced
16890915	RQCD1	0.0483384	2.46372	Induced
16891273	SPEG	0.0381675	3.23722	Induced
16894581	TRIB2	0.00735973	2.16484	Induced
16894833		0.0460063	3.48198	Induced
16895317	DNAJC27	0.0149006	3.219	Induced
16895530	OTOF	0.0187187	2.75601	Induced
16896930		0.0180875	3.08512	Induced
16898481		0.0366988	4.89978	Induced
16899013	FBXO41	0.0284821	3.06372	Induced
16899043	NAT8	0.0300778	3.94163	Induced
16899096	MOB1A	0.032789	2.19407	Induced
16899655		0.0485576	3.61649	Induced
16899970	LOC285074	0.046882	3.8171	Induced
16905007		0.0356579	5.58574	Induced
16907154		0.0299646	2.66031	Induced
16908985	AP1S3	0.0236555	2.16646	Induced
16910671		0.00669343	3.23267	Induced
16912057	GZF1	0.0244739	2.06418	Induced
16912358	HM13-IT1	0.012633	5.17567	Induced
16912954	MAP1LC3A	0.0342101	4.89119	Induced
16914213	DBNDD2	0.0384763	2.34613	Induced
16914797		0.0429399	2.78222	Induced
16917602	RBBP9	0.0468821	2.19454	Induced
16919781		0.0256089	2.28324	Induced
16922646		0.0495057	3.32458	Induced
16923075	LINC00112	0.0431048	2.92545	Induced
16923742		0.0230041	2.57093	Induced
16925872	TMPRSS2	0.0274055	3.39623	Induced
16926922	PEX26	0.0454256	2.16389	Induced
16927684	MIR130B	0.0330244	3.24051	Induced
16928816	NEFH	0.00723088	4.48922	Induced
16929051	MORC2-AS1	0.0261588	2.41321	Induced
16929610	RASD2	0.0384384	3.75497	Induced
16930100	GTPBP1	0.033336	3.18122	Induced
16930954	TSPO	0.00153964	3.51251	Induced
16931990	ATP6V1E1	0.0171005	2.69502	Induced
16932321	CLDN5	0.0096583	3.602	Induced
16932521	RIMBP3	0.0264067	3.03663	Induced
16932584	KLHL22	0.0102128	3.81847	Induced
16932686		0.0271203	2.80046	Induced
16933188	FAM211B	0.036235	2.27609	Induced
16933445	PITPNB	0.0171005	2.58209	Induced
16933588		0.0154934	3.01126	Induced
16933845	RNF215	0.0489203	3.59195	Induced
16934075	EIF4ENIF1	0.0409011	2.7745	Induced
16934378		0.0322877	2.55058	Induced
16934598		0.0464172	3.45464	Induced
16934609		0.027781	3.62083	Induced
16934681	TMPRSS6	0.0126127	5.54696	Induced
16935018	CSNK1E	0.0250437	2.15855	Induced
16935892	PNPLA5	5.198596137144018E-4	4.82499	Induced
16935917	LINC00229	0.0445333	2.31793	Induced
16936040		0.0416956	2.01977	Induced
16940398		0.00922572	5.23743	Induced
16941648	C3orf78	0.0444341	3.40865	Induced
16945209	RUVBL1-AS1	0.0268136	3.34333	Induced
16946254	BPESC1	0.0467215	2.46487	Induced
16949442	RTP4	0.0392109	2.80408	Induced
16952767	RNU5B-3P	0.049137	3.94005	Induced
16953277		0.0428843	4.54692	Induced
16954106	RN5S130	0.0248185	4.77864	Induced
16956964		0.0256829	3.62009	Induced
16957479	WDR52	0.0337568	2.22378	Induced
16958487	SNX4	0.0154115	2.94354	Induced
16959465	ANAPC13	0.0266177	2.4896	Induced
16963218		0.0332408	3.97041	Induced
16964510		0.00589786	4.67447	Induced
16967005	KIAA1211	0.0345098	2.3499	Induced
16968968	ATOH1	0.0147368	4.09853	Induced
16970592	C4orf29	0.0374054	2.01715	Induced
16972616	NEIL3	0.0107894	2.00464	Induced
16973038	CYP4V2	0.0146674	2.18149	Induced
16977159	SOWAHB	0.0186138	4.71986	Induced
16977361		0.0272302	3.28375	Induced
16978500		0.0461506	2.5973	Induced
16980311	OTUD4	0.00930179	3.176	Induced
16980349		0.0495089	4.8206	Induced
16981876	WWC2-AS2	0.0100506	3.02309	Induced
16982635	TRIP13	0.0376306	2.17117	Induced
16982936	LOC255167	0.0298576	2.99794	Induced
16986104	BTF3	0.0152672	3.112	Induced
16987280		0.0322879	3.29106	Induced
16989052		0.0110832	3.82203	Induced
16989130	UQCRQ	0.0361549	3.16745	Induced
16989949	PURA	0.0496969	2.29114	Induced
16992332		0.0178752	2.04104	Induced
16992989	NSD1	0.0439075	2.17068	Induced
16993183		0.049302	3.07468	Induced
16994680	RN5S180	0.00644389	2.66469	Induced
16994693		0.0139929	5.093	Induced
16995708		0.00988221	3.12471	Induced
16996605	C5orf43	0.0275341	3.95629	Induced
16998515	LOC100133050	0.0226775	3.33931	Induced
16998937	TSSK1B	0.0370749	2.16705	Induced
17000605	C5orf65	0.0415403	5.11825	Induced
17002141	HAVCR2	0.00523711	2.30314	Induced
17004374	FAM50B	0.0333338	2.05488	Induced
17005535	HIST1H4A	0.0497317	2.03337	Induced
17006134	HLA-H	0.0149328	5.8954	Induced
17006297		0.00929827	2.47886	Induced
17007404	MIR219-1	0.0171002	2.56106	Induced
17007673	UHRF1BP1	0.025015	2.93783	Induced
17011012		0.0448769	2.83641	Induced
17012106	LOC100287632	0.0141026	2.82753	Induced
17012140	RN5S215	0.0301414	4.70202	Induced
17014421	LOC729603	0.0164191	3.03479	Induced
17016017		0.0475382	3.32807	Induced
17016221	FAM65B	0.0155095	2.21866	Induced
17017286	C6orf47	0.0284663	4.49693	Induced
17018286	LINC00336	0.0198301	3.30331	Induced
17018385	NUDT3	0.025109	2.53647	Induced
17018388		0.00254133	5.60705	Induced
17019335	CUL9	0.011669	2.17778	Induced
17023350		0.012987	2.21922	Induced
17025410		0.0236175	2.5258	Induced
17027882	APOM	0.0264125	2.84065	Induced
17028453	MIR219-1	0.0155112	3.43557	Induced
17028655	FBRSL1	0.00839971	3.39295	Induced
17029144	C6orf47	0.00644548	4.78074	Induced
17030577	MICB	0.0371013	2.99996	Induced
17030705	APOM	0.0264125	2.84065	Induced
17031265	MIR219-1	0.0155112	3.43557	Induced
17033412	APOM	0.0264125	2.84065	Induced
17033750	MIR219-1	0.0155112	3.43557	Induced
17034399	C6orf47	0.0284663	4.49693	Induced
17035503	APOM	0.0264125	2.84065	Induced
17036014	MIR219-1	0.0155112	3.43557	Induced
17036504	HLA-B	0.00848025	2.92419	Induced
17036647	C6orf47	0.00644548	4.78074	Induced
17038205	APOM	0.0264125	2.84065	Induced
17038733	MIR219-1	0.0155112	3.43557	Induced
17039442	C6orf47	0.00644548	4.78074	Induced
17039661	ZBTB12	0.0497704	2.8113	Induced
17040375	HLA-G	0.0178737	2.61473	Induced
17040800	APOM	0.0264125	2.84065	Induced
17041925	C6orf47	0.00644548	4.78074	Induced
17042719	FLJ44511	0.00929814	4.39941	Induced
17046512	CCT6P3	0.0153405	3.42023	Induced
17046845	POM121	0.0326278	2.22494	Induced
17047707	PHTF2	0.0171969	2.54212	Induced
17049352	NYAP1	0.012987	2.40006	Induced
17051793		0.0439077	4.28885	Induced
17053329		0.0130685	2.52495	Induced
17053436	ABP1	0.00552178	5.37003	Induced
17053906		0.0271205	2.30392	Induced
17054228		0.0411842	5.26435	Induced
17055786	IL6	0.0428841	3.98166	Induced
17057413	SNHG15	0.0443019	4.53159	Induced
17057884	SEC61G	0.0141788	4.4414	Induced
17058219		0.0156268	4.09631	Induced
17060831	NAT16	0.0181842	2.53458	Induced
17064105	EZH2	0.0496976	2.11491	Induced
17065138	DLGAP2	0.0241544	4.21413	Induced
17066694	PDLIM2	0.0467958	2.67583	Induced
17066892		0.00579018	2.80244	Induced
17068812		0.0126696	4.02146	Induced
17071720		0.0199024	3.37959	Induced
17075917		0.0465107	2.61417	Induced
17079472		0.0467145	3.9992	Induced
17080559	TAF2	0.0437512	2.01264	Induced
17081542	FLJ45872	0.0310513	4.58427	Induced
17082012	LOC100133669	0.0065318	5.20546	Induced
17082040	TOP1MT	0.0361549	2.39078	Induced
17082263	SCRIB	0.0230042	3.21278	Induced
17082732	CYHR1	0.0225858	3.3949	Induced
17083108		0.00747762	4.70302	Induced
17086618		0.0179937	4.51005	Induced
17088559		0.00345423	3.38981	Induced
17089502	SLC25A25	0.0496915	3.05568	Induced
17090427	AIF1L	0.0133657	3.08137	Induced
17092078		0.0107891	2.94625	Induced
17092490	NFIB	0.0141444	2.08881	Induced
17096250	ZNF510	2.833260334530643E-4	3.53669	Induced
17098804	MIR199B	0.0495089	3.61071	Induced
17099001	CRAT	0.0492271	2.0058	Induced
17099148	QRFP	0.0398349	4.17003	Induced
17099171		0.0170993	2.42973	Induced
17099651	BRD3	0.0431348	5.3415	Induced
17099887	DNLZ	0.0186137	2.8628	Induced
17100304	ENTPD2	0.0249422	2.25107	Induced
17100350	LRRC26	0.0228234	2.27016	Induced
17103063	INE1	0.0444122	4.45776	Induced
17104223	SPIN4	0.00979336	5.57765	Induced
17105005		0.035501	2.82357	Induced
17105047	PGK1	0.0462934	3.29211	Induced
17105107		0.0320688	3.47512	Induced
17105143	APOOL	0.0232184	2.54986	Induced
17106972	ARHGAP36	0.0208603	4.7546	Induced
17107257	GPR112	0.0352361	3.16312	Induced
17108234	OPN1LW	0.0379744	2.89762	Induced
17108428	PLXNA3	0.00523766	3.58642	Induced
17108843	LOC389906	0.0441892	2.09895	Induced
17109751		0.0300961	3.40681	Induced
17110613		0.0019877	5.43486	Induced
17112167		0.0139088	3.684	Induced
17112195		0.0401526	4.17513	Induced
17112654		0.0444175	4.49806	Induced
17112861	NXF2B	0.0273759	2.38013	Induced
17113043	H2BFWT	0.049186	3.02903	Induced
17113502		0.0104404	4.43803	Induced
17114478	MMGT1	0.0298574	2.45716	Induced
17114546		0.00266627	4.28739	Induced
17114567	SNORD61	0.0416957	2.53242	Induced
17115108	MAGEA1	0.00289867	3.90174	Induced
17115839	SHOX	0.0287067	3.58756	Induced
17117391	LINC00266-4P	0.0221975	3.41022	Induced
17117402		0.0206934	3.02176	Induced
17117404		0.0325408	3.11286	Induced
17117825	PSPN	0.030424	4.07663	Induced
17118019	ATP1B3	0.0492684	3.71615	Induced
17118035	CRMP1	0.00661439	2.1111	Induced
17118185	LOC441179	0.0405833	2.30861	Induced
17118480		0.0244353	5.36599	Induced
17118490		0.0438604	4.21756	Induced
17118608		0.0244353	5.36599	Induced
17118670	RPL5	0.0330246	2.40582	Induced
17120012		0.0169696	3.03727	Induced
17120458		0.0412529	4.00334	Induced
17121332	RPL29P30	0.0221384	2.88054	Induced
17121732		0.0298576	4.34224	Induced
17121848	DNAH17	0.0384207	4.86895	Induced
17122018		0.0105501	2.6356	Induced
17122158		0.0222343	4.09544	Induced
17122160		0.039452	4.29636	Induced
17122164	ZNF865	0.0148073	2.34274	Induced
17122514		0.040287	2.47849	Induced
17122912	ANKRD20A9P	0.0342877	2.00971	Induced
17122972		0.0154198	3.00658	Induced
17123268	TRANK1	0.0316556	2.98556	Induced
17123488	FAM86B1	0.0307238	2.14348	Induced
17123688		0.0311453	3.40989	Induced
17123782	PRDX6	0.0366987	3.2577	Induced
17123968	ZDHHC11	0.020529	4.44432	Induced
17124034		0.029007	4.12509	Induced
17124140	MLIP	0.00273227	3.66252	Induced
17124390		0.0184796	3.47532	Induced
17124398		0.0348243	2.85201	Induced
17124400		0.00258879	5.40574	Induced
17124514	IGLON5	0.0239817	5.30899	Induced
17124788		0.0399629	4.3302	Induced
17124840	ZNF815	0.00318471	3.98457	Induced
17125770	RBMY1A3P	0.0444444	3.09822	Induced
17126282	LOC100131532	0.00464991	3.39828	Induced
17127275		0.0447206	2.65106	Induced
17127287		0.0141553	4.33135	Induced
17127617		0.0226054	2.69115	Induced
16650347		0.0304689	0.438837	Sppressed
16650517		0.0357089	0.375864	Sppressed
16650709		0.00147786	0.332018	Sppressed
16650841		0.0273434	0.283244	Sppressed
16650945		0.0170312	0.376036	Sppressed
16651065		0.0040211	0.396247	Sppressed
16651107		0.0366691	0.483075	Sppressed
16652085		0.0327067	0.218551	Sppressed
16652449		0.0381125	0.204358	Sppressed
16652861		0.023242	0.38802	Sppressed
16653995		0.0102999	0.444547	Sppressed
16655921		0.0387208	0.229607	Sppressed
16655927		0.0375513	0.278473	Sppressed
16656803		0.0216601	0.382343	Sppressed
16657473	OR4F29	0.0427834	0.253398	Sppressed
16657764		0.0419762	0.214301	Sppressed
16664556		0.0384205	0.416209	Sppressed
16664608		0.0213589	0.35827	Sppressed
16666009		0.0202038	0.329732	Sppressed
16666606		0.0337883	0.337636	Sppressed
16666640	SAMD13	0.0258469	0.28924	Sppressed
16666995		0.045415	0.358262	Sppressed
16667028		0.0439079	0.383995	Sppressed
16667416		0.0430016	0.277226	Sppressed
16667492	LOC729987	0.0424105	0.225337	Sppressed
16667908		0.0171567	0.289913	Sppressed
16669417		0.0399628	0.308654	Sppressed
16670323		0.027758	0.335654	Sppressed
16671784	POU5F1P4	0.0237965	0.387964	Sppressed
16672082	TTC24	0.0267841	0.483884	Sppressed
16672306	CD1D	0.0206756	0.283878	Sppressed
16673126	RGS4	0.0221704	0.439468	Sppressed
16673541		0.0299052	0.245438	Sppressed
16675034		0.0274095	0.244631	Sppressed
16675158	PRG4	0.0163929	0.291634	Sppressed
16675197	PLA2G4A	0.0446538	0.194616	Sppressed
16675218		0.0361778	0.330768	Sppressed
16675395		0.0366946	0.343494	Sppressed
16677298		0.0204861	0.239593	Sppressed
16677538		0.00878261	0.196177	Sppressed
16678608		0.0193719	0.445719	Sppressed
16679276		0.0256377	0.304471	Sppressed
16679446		0.0234961	0.299011	Sppressed
16679757	OR2AJ1	0.0170484	0.246178	Sppressed
16679777	OR2L2	0.0444122	0.434948	Sppressed
16679795	OR2M4	0.0308076	0.338266	Sppressed
16679892		0.0479896	0.455638	Sppressed
16679938	OR4F29	0.0427834	0.253398	Sppressed
16683622		0.0364784	0.444637	Sppressed
16686922	AGBL4-IT1	0.0176307	0.38863	Sppressed
16687479	LDLRAD1	0.0449628	0.395547	Sppressed
16688408		0.0319247	0.379207	Sppressed
16688460		0.0417633	0.277588	Sppressed
16688864	TTLL7	0.049782	0.24933	Sppressed
16690004		0.0268237	0.21087	Sppressed
16691400	LOC100506459	0.0478805	0.336869	Sppressed
16692553		0.0375827	0.372874	Sppressed
16692594		0.0140055	0.243713	Sppressed
16692611	HIST2H2BF	0.016315	0.353101	Sppressed
16693952	DPM3	0.0313966	0.379282	Sppressed
16695036		0.0173119	0.22062	Sppressed
16695042	OR6Y1	0.0363034	0.367283	Sppressed
16695147	OR10J5	0.0238033	0.304575	Sppressed
16695931		0.0219437	0.442455	Sppressed
16697159		0.00386504	0.337146	Sppressed
16697476		0.0244002	0.193919	Sppressed
16697594	CRB1	0.003046	0.170622	Sppressed
16698036		0.0129058	0.402833	Sppressed
16699209	USH2A	0.00432469	0.201434	Sppressed
16701632	OR2T27	0.00848177	0.466088	Sppressed
16705116	FAM133CP	0.0430425	0.238797	Sppressed
16705118		0.0207619	0.360799	Sppressed
16706515		0.0353261	0.482291	Sppressed
16707274		0.0165468	0.345233	Sppressed
16709027		0.00998845	0.355096	Sppressed
16709458	TDRD1	0.0357967	0.35787	Sppressed
16711293		0.00905403	0.484003	Sppressed
16711378		0.0312526	0.374066	Sppressed
16712244	TRDMT1	0.0366988	0.196969	Sppressed
16712320		0.0228753	0.1943	Sppressed
16712370		0.0337268	0.377145	Sppressed
16713230	PARD3	0.0306361	0.286913	Sppressed
16713326	MTRNR2L7	0.0302278	0.428542	Sppressed
16713509		0.0413257	0.266897	Sppressed
16713562	C10orf10	0.0364782	0.483416	Sppressed
16714794		0.0331406	0.344632	Sppressed
16714848		0.00950108	0.270635	Sppressed
16717697		0.0268237	0.435473	Sppressed
16718489		0.0495089	0.260086	Sppressed
16718496		0.0370755	0.313575	Sppressed
16719357	MMP21	0.0318977	0.433437	Sppressed
16721525	OR10A2	0.0261588	0.370681	Sppressed
16721566	LOC100506238	0.0073764	0.26892	Sppressed
16722321	PDE3B	0.0114124	0.360178	Sppressed
16723134		0.0465108	0.276943	Sppressed
16723318	PRRG4	0.013984	0.206316	Sppressed
16723937	MIR670	0.00603787	0.402176	Sppressed
16724257		0.0428795	0.236692	Sppressed
16724783	OR8K3	0.0406725	0.298385	Sppressed
16726598	LOC100507609	0.0219437	0.399728	Sppressed
16728729	MIR4692	0.0167891	0.39274	Sppressed
16729023		0.0473053	0.233624	Sppressed
16729850		0.026077	0.25069	Sppressed
16730591	DYNC2H1	0.0250753	0.287091	Sppressed
16732055	FOXR1	0.0110835	0.224102	Sppressed
16732366		0.0127589	0.311171	Sppressed
16732960	CCDC15	0.0164842	0.217589	Sppressed
16733363		0.0491685	0.362103	Sppressed
16733774		0.0318976	0.454159	Sppressed
16734975	OR56A1	0.0229685	0.338393	Sppressed
16735325	OR10A6	0.0373491	0.183703	Sppressed
16736713		0.0113201	0.374015	Sppressed
16736966	DCDC5	0.0255845	0.382493	Sppressed
16737431		0.0334489	0.261347	Sppressed
16738351	OR5I1	0.0386066	0.225925	Sppressed
16739833		0.0302278	0.291791	Sppressed
16741905		0.027015	0.174695	Sppressed
16742517		0.0068654	0.275757	Sppressed
16742763		0.0479734	0.25934	Sppressed
16743964		0.0420046	0.34766	Sppressed
16744585	NXPE1	0.026413	0.279238	Sppressed
16747074		0.00968434	0.190568	Sppressed
16747118		0.0140661	0.401216	Sppressed
16747917	FAM66C	0.0327067	0.289972	Sppressed
16748826	SKP1P2	0.018189	0.233518	Sppressed
16748835	PIK3C2G	0.0264434	0.291017	Sppressed
16748936		0.0267751	0.218347	Sppressed
16749911	C12orf40	0.0475758	0.302522	Sppressed
16750002	MUC19	0.0116696	0.365594	Sppressed
16751080		0.0255845	0.25432	Sppressed
16752160	OR6C1	0.0110271	0.346367	Sppressed
16753294		0.0221702	0.296531	Sppressed
16753585		0.0420165	0.224433	Sppressed
16753630		0.0327892	0.396141	Sppressed
16754532		0.0171808	0.198173	Sppressed
16754581	OTOGL	0.0143518	0.299289	Sppressed
16754771		0.0232049	0.314902	Sppressed
16754956		0.0146628	0.299147	Sppressed
16755900		0.0482854	0.286485	Sppressed
16757561		0.0212375	0.463541	Sppressed
16757861		0.0452664	0.338444	Sppressed
16757952	CABP1	0.0199128	0.37239	Sppressed
16758995		0.0486859	0.288012	Sppressed
16759147		0.0443436	0.25478	Sppressed
16761063	PZP	0.0488745	0.233469	Sppressed
16761106	A2MP1	0.0239815	0.261855	Sppressed
16761242	CLEC1B	0.0314611	0.471488	Sppressed
16761308	C12orf59	0.0337887	0.415356	Sppressed
16762681		0.0332658	0.366158	Sppressed
16763032	PKP2	0.0497729	0.351564	Sppressed
16763138	KIF21A	0.0311972	0.316435	Sppressed
16763195	SLC2A13	0.0305141	0.467503	Sppressed
16763228		0.0344094	0.250005	Sppressed
16763600	AMIGO2	0.034469	0.332214	Sppressed
16764109		0.0252453	0.248271	Sppressed
16767621		0.0225398	0.375145	Sppressed
16768073		0.0152953	0.428972	Sppressed
16768149	RASSF9	0.0364784	0.202359	Sppressed
16768909		0.0129737	0.355953	Sppressed
16769108		0.029338	0.41609	Sppressed
16773243	TPTE2P6	0.0225089	0.252484	Sppressed
16773426	RNU6-78	0.00933805	0.187932	Sppressed
16773467	USP12-AS1	0.0226672	0.260341	Sppressed
16773526	RNU6-63	0.0481794	0.431288	Sppressed
16775096		0.0405833	0.204026	Sppressed
16775189	RN5S31	0.04609	0.225644	Sppressed
16775206		0.0410633	0.218596	Sppressed
16775234	LOC647264	0.0235609	0.274609	Sppressed
16775250		0.038635	0.229348	Sppressed
16775253		0.034944	0.289492	Sppressed
16775505		0.0246084	0.172189	Sppressed
16775668		0.0296242	0.219847	Sppressed
16775755		0.0295522	0.212873	Sppressed
16775765		0.0299567	0.203369	Sppressed
16778099	CCDC169-SOHLH2	0.0192857	0.230052	Sppressed
16778302		0.0101221	0.223637	Sppressed
16778703	KCTD4	0.0342343	0.403235	Sppressed
16778918	KRTAP21-1	0.0274723	0.216982	Sppressed
16779540		0.049186	0.245071	Sppressed
16779584		0.0193704	0.193337	Sppressed
16779608		0.0398458	0.263941	Sppressed
16779640		0.0488842	0.193325	Sppressed
16779951	SCEL-AS1	0.0325833	0.218572	Sppressed
16780189	GPC5-AS1	0.031531	0.30742	Sppressed
16780313	RNY3P8	0.00566326	0.382589	Sppressed
16780696		0.0292005	0.244567	Sppressed
16781177	MCF2L-AS1	0.00950107	0.257643	Sppressed
16781354	OR11H12	0.0148444	0.227384	Sppressed
16781427		0.0255841	0.371468	Sppressed
16781431	OR4N2	0.0326817	0.328592	Sppressed
16781460	OR4L1	0.0207882	0.202207	Sppressed
16781961	TRAV26-2	0.0266175	0.418308	Sppressed
16782014	TRAJ57	0.00761711	0.408769	Sppressed
16782050	MGC40069	0.0318609	0.356045	Sppressed
16782080	TRAJ22	0.034808	0.239339	Sppressed
16783751		0.038767	0.222011	Sppressed
16784848	LRRC9	0.0482168	0.351537	Sppressed
16788574	SNORD113-2	0.00410679	0.458706	Sppressed
16788610	SNORD113-7	0.0410296	0.356495	Sppressed
16788705		0.0170999	0.223447	Sppressed
16789869	POTEM	0.0184601	0.262406	Sppressed
16791531		0.0327065	0.312837	Sppressed
16791535		0.0487773	0.2546	Sppressed
16792194		0.0230045	0.247951	Sppressed
16792305		0.0341084	0.433531	Sppressed
16792467		0.0295273	0.346713	Sppressed
16793421		0.0383188	0.35026	Sppressed
16793644	TMEM30B	0.0422221	0.349697	Sppressed
16795612	EML5	4.3224499777229754E-4	0.398225	Sppressed
16797219		0.00752578	0.269309	Sppressed
16797662		0.0329306	0.49667	Sppressed
16797725	OR4N4	0.0391853	0.470632	Sppressed
16798144	SNORD116-3	1.1908597660093105E-4	0.427829	Sppressed
16798146	SNORD116-5	0.0385482	0.403877	Sppressed
16798150	SNORD116-5	0.0385482	0.403877	Sppressed
16798152	SNORD116-8	2.3617122818206046E-5	0.423435	Sppressed
16798154	SNORD116-3	1.1908597660093105E-4	0.427829	Sppressed
16798216	SNORD116-24	0.0366745	0.431332	Sppressed
16798244	SNRPN	0.0141789	0.278392	Sppressed
16798422	SNORD115-39	0.0248664	0.379607	Sppressed
16798521		0.0364928	0.203756	Sppressed
16798755	ULK4P2	0.0278279	0.243733	Sppressed
16798763		0.0492017	0.332666	Sppressed
16799409		0.0474436	0.321356	Sppressed
16800761		0.0219244	0.470888	Sppressed
16803417		0.0425325	0.24042	Sppressed
16804081	SH3GL3	0.0323429	0.283201	Sppressed
16805394		0.0212128	0.374647	Sppressed
16805397	LOC145820	0.0454555	0.49548	Sppressed
16805474	ARRDC4	0.0252636	0.258082	Sppressed
16805623		0.0387306	0.302774	Sppressed
16805894	LOC646214	0.0348669	0.387349	Sppressed
16805899	CXADRP2	0.032424	0.236384	Sppressed
16806536		0.0492017	0.332666	Sppressed
16806692	ULK4P3	0.0188055	0.233632	Sppressed
16808691		0.0176141	0.341886	Sppressed
16809228	CYP19A1	0.0416787	0.27941	Sppressed
16809872		0.043275	0.246816	Sppressed
16810065	ANXA2	0.0425486	0.274157	Sppressed
16810276	LOC255177	2.468218556131502E-4	0.439149	Sppressed
16810562		0.025585	0.198492	Sppressed
16811283		0.0252223	0.220742	Sppressed
16813524		0.0365425	0.385594	Sppressed
16813526		0.0106914	0.279786	Sppressed
16815791	ATF7IP2	0.0366693	0.471389	Sppressed
16816010		0.0353056	0.477936	Sppressed
16819755		0.0453306	0.200912	Sppressed
16825371	NUPR1	0.0410292	0.299847	Sppressed
16826069		0.0116627	0.291329	Sppressed
16826271		0.0448933	0.179735	Sppressed
16826468		0.00603787	0.356491	Sppressed
16828108	SNORD71	0.0278428	0.327775	Sppressed
16829664		0.0351844	0.220684	Sppressed
16829728	ASPA	0.0449627	0.208701	Sppressed
16835398		0.0177238	0.263684	Sppressed
16836271		0.0479997	0.302757	Sppressed
16837284	LOC100499466	0.00530811	0.200139	Sppressed
16843271		0.0246934	0.292691	Sppressed
16843873	LOC284100	0.0445344	0.311588	Sppressed
16844487	KRT12	0.00898577	0.396739	Sppressed
16844644	KRT33A	0.0444076	0.229506	Sppressed
16848115		0.0356578	0.292926	Sppressed
16850672	LOC284215	0.0316558	0.390913	Sppressed
16851424		0.0495776	0.484797	Sppressed
16851697		0.0229611	0.254036	Sppressed
16851749	DSG3	0.0356136	0.267516	Sppressed
16852129		0.0371836	0.315928	Sppressed
16852310	RN5S458	0.0454555	0.356927	Sppressed
16852718		0.0288041	0.411182	Sppressed
16852979		0.0201095	0.265907	Sppressed
16853068	LOC100505838	0.0490679	0.475923	Sppressed
16853375		0.0469178	0.353211	Sppressed
16853527	MYOM1	0.041833	0.357571	Sppressed
16854792	LOC647946	0.0359937	0.397726	Sppressed
16855469	LINC-ROR	0.0118294	0.43192	Sppressed
16855543		0.0403689	0.30524	Sppressed
16856021		0.033765	0.380734	Sppressed
16856168	OR4F4	0.0352474	0.272332	Sppressed
16857748	CLEC4M	0.0135705	0.386126	Sppressed
16857935		0.0268879	0.318519	Sppressed
16858003		0.0148024	0.486132	Sppressed
16860650		0.0087012	0.290141	Sppressed
16863138	APOC4-APOC2	0.0207395	0.447013	Sppressed
16867905	MBD3L4	0.0443045	0.337733	Sppressed
16869710	OR7C1	0.00215347	0.399001	Sppressed
16871056	LOC284395	0.0270096	0.385069	Sppressed
16872884	PSG6	0.0228272	0.465343	Sppressed
16874683	KLK5	0.0353059	0.32048	Sppressed
16875991	LOC100506437	0.0172017	0.352847	Sppressed
16876819		0.035236	0.435484	Sppressed
16877611		0.0285108	0.481274	Sppressed
16879672		0.0169868	0.312082	Sppressed
16885285		0.0183172	0.384894	Sppressed
16885819		0.0251089	0.226168	Sppressed
16886018	MIR128-1	0.0273751	0.242982	Sppressed
16887259	BBS5	0.0108609	0.286027	Sppressed
16887904		0.0334489	0.422728	Sppressed
16888365	RN5S113	0.0171409	0.225882	Sppressed
16888405	DUSP19	0.0258144	0.239811	Sppressed
16888444		0.0314201	0.330495	Sppressed
16888512	ITGAV	0.0323931	0.349005	Sppressed
16888956		0.0253402	0.392953	Sppressed
16889003		0.0424173	0.224579	Sppressed
16889103		0.0268195	0.423452	Sppressed
16894588	LOC100506474	0.0165861	0.372344	Sppressed
16894733		0.0150991	0.341968	Sppressed
16894848	WDR35	0.0335416	0.19974	Sppressed
16897159	SIX2	0.0171963	0.483657	Sppressed
16898840	FIGLA	0.0227125	0.214748	Sppressed
16899476	SNAR-H	0.0329654	0.32396	Sppressed
16900128	IGKV3-15	0.0423797	0.392059	Sppressed
16900189		0.0075435	0.247113	Sppressed
16900875	MGAT4A	0.0436081	0.21041	Sppressed
16901009	TXNDC9	0.0302923	0.444631	Sppressed
16901288		0.0218768	0.380344	Sppressed
16901416		0.0092982	0.274732	Sppressed
16902378		0.0012476	0.320651	Sppressed
16902383		0.0143607	0.35379	Sppressed
16902902		0.0166449	0.342264	Sppressed
16903138		0.0146797	0.303899	Sppressed
16904223	RBMS1	0.00747795	0.294927	Sppressed
16906184	NCKAP1	0.01537	0.359908	Sppressed
16906240		0.0301408	0.310609	Sppressed
16906337		0.0434675	0.211271	Sppressed
16906654		0.0423882	0.383691	Sppressed
16907641	KLF7-IT1	0.0495057	0.418576	Sppressed
16907863	ERBB4	0.0395625	0.247949	Sppressed
16908683		0.0402425	0.491671	Sppressed
16910443		0.0441903	0.232371	Sppressed
16910801	TMC2	0.0452055	0.275215	Sppressed
16911418	SNAP25	0.0443808	0.248852	Sppressed
16912025		0.017794	0.338442	Sppressed
16912233		0.0305267	0.226735	Sppressed
16914476		0.00977951	0.203238	Sppressed
16916890		0.0124621	0.356167	Sppressed
16917256		0.023448	0.470246	Sppressed
16917855		0.0427183	0.308028	Sppressed
16917918		0.0133649	0.329627	Sppressed
16918166		0.0374513	0.284375	Sppressed
16918567	HMGB3P1	0.0226099	0.224292	Sppressed
16918658	MT1P3	0.0243538	0.349086	Sppressed
16919236		0.0483445	0.434963	Sppressed
16919347		0.0059	0.172758	Sppressed
16920475	BCAS1	0.0398458	0.240802	Sppressed
16921475		0.0301427	0.298383	Sppressed
16921578		0.0329534	0.223127	Sppressed
16921717		0.0243446	0.240209	Sppressed
16921719		0.0276129	0.429813	Sppressed
16921825		0.0361549	0.269926	Sppressed
16922081	KRTAP20-4	0.00644567	0.265185	Sppressed
16922172		0.040763	0.364394	Sppressed
16922775	DSCR10	0.0163699	0.226245	Sppressed
16923663	KRTAP10-10	6.371448513504375E-4	0.374467	Sppressed
16924108		0.011479	0.30759	Sppressed
16924300		0.0257933	0.428468	Sppressed
16924761	GRIK1	0.0161469	0.189052	Sppressed
16924804	KRTAP26-1	0.0411966	0.386903	Sppressed
16925573	DSCR4	0.0488744	0.367966	Sppressed
16926776		0.0380429	0.293406	Sppressed
16927283	USP41	0.0128798	0.272321	Sppressed
16930212	APOBEC3H	0.0193861	0.421032	Sppressed
16932732	USP41	0.0206053	0.285024	Sppressed
16942311	C3orf14	0.0117387	0.424808	Sppressed
16942616		0.00299886	0.480752	Sppressed
16942852		0.00182873	0.195363	Sppressed
16942989		0.034496	0.235349	Sppressed
16943107	CRYBG3	0.00706747	0.200901	Sppressed
16943336	TMEM45A	0.0384206	0.33917	Sppressed
16943524		0.00715047	0.398738	Sppressed
16944241		0.0345866	0.274685	Sppressed
16944297		0.00569586	0.337853	Sppressed
16944784	MYLK-AS1	0.0293855	0.399798	Sppressed
16944924		0.0037594	0.266236	Sppressed
16945993	PPP2R3A	0.041005	0.346134	Sppressed
16946868		0.0110829	0.413544	Sppressed
16947103		0.0154104	0.220066	Sppressed
16947776		0.0340047	0.34902	Sppressed
16948087	NAALADL2	0.0492268	0.264279	Sppressed
16948398	CCDC39-AS1	0.00254129	0.468638	Sppressed
16949584	IL1RAP	0.00822212	0.220308	Sppressed
16951845	LOC100509621	0.0235677	0.45252	Sppressed
16955666		0.0170999	0.172065	Sppressed
16957301		0.0332014	0.220563	Sppressed
16958704	TXNRD3	0.0403995	0.433472	Sppressed
16959241	NPHP3-ACAD11	0.00138223	0.433266	Sppressed
16959579	SLC35G2	0.0493229	0.485864	Sppressed
16960109	RN5S144	0.0260912	0.243743	Sppressed
16960339		0.0175647	0.301702	Sppressed
16960413	ANKUB1	0.0025413	0.217655	Sppressed
16961188		0.0199129	0.206483	Sppressed
16961681	NAALADL2-AS1	0.0366988	0.427671	Sppressed
16961685		0.0396133	0.340439	Sppressed
16961742		0.0271204	0.272774	Sppressed
16961823		0.0481499	0.233559	Sppressed
16961963		0.0270086	0.282005	Sppressed
16962731		0.0332895	0.243866	Sppressed
16964632	EVC	0.0156643	0.199675	Sppressed
16965114		0.0375763	0.2206	Sppressed
16965179	C1QTNF7	0.044144	0.282411	Sppressed
16965432	MIR218-1	0.00303788	0.204665	Sppressed
16965480		0.0461255	0.191708	Sppressed
16965897	LOC100508631	0.00684946	0.29101	Sppressed
16966443		0.0186578	0.402544	Sppressed
16966452		0.0108813	0.220898	Sppressed
16967321		0.0181975	0.234595	Sppressed
16967323	FTLP10	0.0415765	0.331132	Sppressed
16967339	UGT2B10	0.0398333	0.284877	Sppressed
16967376	CSN1S1	0.0284366	0.2101	Sppressed
16967449	ODAM	0.0242487	0.238777	Sppressed
16967505	MUC7	0.00513118	0.22463	Sppressed
16967831	EPGN	0.0187643	0.290445	Sppressed
16968299		0.0466506	0.270152	Sppressed
16968488	WDFY3-AS2	0.0439077	0.476139	Sppressed
16969335		0.0343307	0.300263	Sppressed
16969384	CXXC4	0.0108159	0.477957	Sppressed
16969439	ARHGEF38	0.0391272	0.211306	Sppressed
16969543		0.0495694	0.195343	Sppressed
16970027		0.038635	0.46808	Sppressed
16970923	SCOC	0.0285232	0.197457	Sppressed
16971014		0.0029455	0.441831	Sppressed
16971382	DCLK2	0.0337265	0.326243	Sppressed
16971443	FAM160A1	0.00968425	0.279772	Sppressed
16971479		0.0431348	0.486331	Sppressed
16972245		0.0276394	0.36801	Sppressed
16972660		0.0322219	0.208574	Sppressed
16973112		0.0253492	0.329302	Sppressed
16973127		0.0450904	0.356323	Sppressed
16973271	DUX2	0.00979819	0.451098	Sppressed
16973278	DUX2	0.0234479	0.486988	Sppressed
16973287	DUX2	0.0234479	0.486988	Sppressed
16975045		0.0341085	0.244743	Sppressed
16976275		0.0108111	0.324619	Sppressed
16976288		0.0239564	0.309907	Sppressed
16976468	TMPRSS11F	0.0204377	0.195959	Sppressed
16976583	UGT2A1	0.0293738	0.167517	Sppressed
16978381		0.0333264	0.304383	Sppressed
16979114	MIR302C	0.0139773	0.268526	Sppressed
16979176		0.0444123	0.281294	Sppressed
16979376		0.0308061	0.342542	Sppressed
16979468	QRFPR	0.0288039	0.332906	Sppressed
16979941		0.0391851	0.482086	Sppressed
16979992	NDUFC1	0.0394522	0.393133	Sppressed
16980220		0.019933	0.2899	Sppressed
16980502		0.0166069	0.335278	Sppressed
16980671		0.0221563	0.329945	Sppressed
16981077	MIR4454	0.00964315	0.397721	Sppressed
16981795		0.040287	0.407864	Sppressed
16982145		0.0200388	0.217047	Sppressed
16982326		0.0228755	0.365972	Sppressed
16982339		0.00684939	0.458927	Sppressed
16983496		0.0462205	0.236097	Sppressed
16983597		0.0207686	0.309223	Sppressed
16984175		0.0287397	0.474687	Sppressed
16984634		0.0293498	0.265556	Sppressed
16984940		0.0467493	0.27469	Sppressed
16984968		0.0178132	0.31192	Sppressed
16985023		0.0421737	0.360266	Sppressed
16985127		0.0369495	0.21484	Sppressed
16987296		8.207545001369755E-4	0.425671	Sppressed
16987338	FAM81B	0.0258473	0.319193	Sppressed
16988155		0.0418026	0.24017	Sppressed
16988289		0.0176793	0.374861	Sppressed
16988874	ADAMTS19	0.0106409	0.228342	Sppressed
16990478		0.0286201	0.296683	Sppressed
16990796	SPINK9	0.0487178	0.185972	Sppressed
16991184	IRGM	0.0475042	0.350226	Sppressed
16991762		0.00900756	0.360537	Sppressed
16991988		0.00153964	0.272869	Sppressed
16992265	RANBP17	0.0227267	0.201944	Sppressed
16992379		0.0171279	0.320474	Sppressed
16992627		0.0184609	0.401461	Sppressed
16993302	ZFP2	0.0399626	0.29837	Sppressed
16993681	OR4F29	0.0427834	0.253398	Sppressed
16994428		0.036227	0.499146	Sppressed
16994551		0.0274211	0.289833	Sppressed
16995863		0.0114908	0.246745	Sppressed
16996176	MIR449A	0.0271091	0.300451	Sppressed
16996182		0.0395384	0.214401	Sppressed
16996800		0.044733	0.229609	Sppressed
16997126		0.0433842	0.248097	Sppressed
16997780		0.00619136	0.179292	Sppressed
16997921		0.0222342	0.353976	Sppressed
16998074		0.0244916	0.241834	Sppressed
16998339		0.00769769	0.280332	Sppressed
16998510		0.0366947	0.202329	Sppressed
16998519		0.0140564	0.252959	Sppressed
16998976		0.0109074	0.354523	Sppressed
16999083	SEMA6A	0.0493113	0.369239	Sppressed
16999169		0.0316739	0.265727	Sppressed
16999238		0.0491862	0.377309	Sppressed
16999773	C5orf56	0.0393945	0.398394	Sppressed
17000644	ECSCR	0.0221233	0.262211	Sppressed
17002128	HAVCR1	0.0178144	0.35751	Sppressed
17002274		0.0399914	0.321465	Sppressed
17002496		0.018602	0.229407	Sppressed
17002561		0.00418466	0.191678	Sppressed
17002967		0.00172562	0.337565	Sppressed
17003000	LOC100507387	0.036482	0.402195	Sppressed
17004911		0.0295273	0.40848	Sppressed
17005313		0.0398973	0.301363	Sppressed
17005418	RNY5P5	0.0372626	0.276138	Sppressed
17005726		0.0420447	0.491157	Sppressed
17005782	TRNAI2	0.0264578	0.295167	Sppressed
17006009	LOC100129636	0.0209069	0.184743	Sppressed
17008226	DNAH8	0.0333782	0.273545	Sppressed
17009126		0.0150307	0.305473	Sppressed
17009444	GPR115	0.0137986	0.267812	Sppressed
17009670		0.00568065	0.330699	Sppressed
17009991		0.0298575	0.265973	Sppressed
17010173		0.0465524	0.352934	Sppressed
17010517		0.00661445	0.228354	Sppressed
17010708	RIPPLY2	0.0411855	0.339658	Sppressed
17011165	MIR2113	0.0265653	0.236961	Sppressed
17011209		0.0424701	0.44517	Sppressed
17011586		0.00656188	0.185514	Sppressed
17011827		0.033765	0.373859	Sppressed
17012142		0.00581691	0.366942	Sppressed
17012259		0.0424559	0.339156	Sppressed
17012841		0.0240903	0.291988	Sppressed
17014114	SYNJ2	0.0405325	0.22814	Sppressed
17014295	WTAP	0.0256099	0.495615	Sppressed
17016290		0.0440942	0.300646	Sppressed
17016764	HCG4B	0.0355285	0.210955	Sppressed
17019898	CRISP1	0.00345424	0.497748	Sppressed
17020103	GSTA4	0.0460427	0.367716	Sppressed
17020499	KHDRBS2	0.0254703	0.29687	Sppressed
17021081		0.045327	0.298681	Sppressed
17021083	ELOVL4	0.00793012	0.363418	Sppressed
17021105		0.0152673	0.225599	Sppressed
17022231	LOC100422737	0.0298575	0.204182	Sppressed
17022838		0.0383285	0.455688	Sppressed
17022912		0.00859765	0.172713	Sppressed
17024751		0.0152759	0.222415	Sppressed
17025564	LINC00473	0.0136062	0.43682	Sppressed
17026034		0.0474903	0.275539	Sppressed
17027228	LOC100129636	0.0209069	0.184743	Sppressed
17030075	LOC100129636	0.0209069	0.184743	Sppressed
17032402	LOC100509457	0.013572	0.300276	Sppressed
17032764	LOC100129636	0.0209069	0.184743	Sppressed
17034963	OR2J3	0.0365534	0.250546	Sppressed
17037568	LOC100129636	0.0209069	0.184743	Sppressed
17040278	LOC100129636	0.0209069	0.184743	Sppressed
17043152		0.0116283	0.415507	Sppressed
17043647		0.0484816	0.349608	Sppressed
17043775		0.0121562	0.184141	Sppressed
17044556		0.0303701	0.216975	Sppressed
17044644		0.0141448	0.395903	Sppressed
17044733	PLEKHA8	0.0228357	0.345699	Sppressed
17044929	CCDC129	0.0435729	0.439359	Sppressed
17046085		0.0261033	0.291977	Sppressed
17047851	RN5S235	0.047086	0.469783	Sppressed
17049921		0.0454557	0.281039	Sppressed
17054201		0.0186863	0.210499	Sppressed
17056024		0.0219736	0.222856	Sppressed
17056424		0.00371905	0.254201	Sppressed
17056699		0.00563132	0.270385	Sppressed
17056973		6.371453397140521E-4	0.380205	Sppressed
17058204		0.0224695	0.246159	Sppressed
17058394	SPDYE8P	0.0441069	0.414954	Sppressed
17058978	PION	0.0407001	0.473607	Sppressed
17059096		0.0294059	0.197422	Sppressed
17059119	SEMA3C	0.0170999	0.292029	Sppressed
17059388	KIAA1324L	0.0148999	0.483087	Sppressed
17059824	MIR653	0.00124766	0.35124	Sppressed
17059869	COL1A2	0.0491685	0.426109	Sppressed
17061269	SLC26A5	0.0328483	0.300899	Sppressed
17061372		0.0438537	0.20661	Sppressed
17061846		0.023425	0.403642	Sppressed
17062013	PPP1R3A	0.0124621	0.27394	Sppressed
17062160		0.0396668	0.254797	Sppressed
17062226	LOC100506586	0.0409009	0.297357	Sppressed
17062702	RNU7-54P	0.0116283	0.362335	Sppressed
17064090		0.0440445	0.34926	Sppressed
17066102		0.0331539	0.369538	Sppressed
17066203	NSAP11	0.00857288	0.248491	Sppressed
17066625		0.0387549	0.205395	Sppressed
17068338		0.0414495	0.352362	Sppressed
17069021		0.00335047	0.254892	Sppressed
17069168		0.0462864	0.253662	Sppressed
17069603		0.0423786	0.194481	Sppressed
17070094		0.04288	0.406553	Sppressed
17070177	ZFHX4	0.0261591	0.220253	Sppressed
17070339		0.00684511	0.181026	Sppressed
17070360	RALYL	0.0090108	0.207713	Sppressed
17070482	REXO1L1	0.0465177	0.373748	Sppressed
17070508		0.0205091	0.180724	Sppressed
17070620		0.0439077	0.401869	Sppressed
17070631		0.0397422	0.397354	Sppressed
17071497	GRHL2	0.0302923	0.384151	Sppressed
17071871	PKHD1L1	0.0286215	0.355635	Sppressed
17072019		0.0173113	0.258259	Sppressed
17073066	RN5S278	0.0301111	0.364104	Sppressed
17074331	DEFA3	0.0298575	0.473214	Sppressed
17074342	LOC349196	0.0251485	0.444905	Sppressed
17074654		0.035658	0.276432	Sppressed
17074948		0.0399915	0.188001	Sppressed
17075545		0.0177941	0.335414	Sppressed
17077416		0.00353161	0.442074	Sppressed
17078227	LOC392232	0.0342968	0.301322	Sppressed
17078296	STAU2	0.0104401	0.286434	Sppressed
17078830	CNGB3	0.0355008	0.401287	Sppressed
17078887	RN5S272	0.0329028	0.228933	Sppressed
17079085		0.0389143	0.338024	Sppressed
17080483		0.0285353	0.240764	Sppressed
17080666		0.037064	0.308594	Sppressed
17080834	FER1L6-AS1	0.0100504	0.322905	Sppressed
17081249		0.0499491	0.321257	Sppressed
17082976	PGM5-AS1	0.0456424	0.22582	Sppressed
17083052	KANK1	0.0203316	0.203896	Sppressed
17083620		9.478828678406957E-4	0.455622	Sppressed
17085165		0.0229199	0.238116	Sppressed
17085196	ANKRD20A2	0.0436756	0.233981	Sppressed
17085399	KGFLP1	0.0267841	0.246095	Sppressed
17085419		0.0363559	0.418927	Sppressed
17085439		0.0219246	0.243624	Sppressed
17085459	LOC642929	0.0384061	0.32787	Sppressed
17086254		0.0059217	0.272833	Sppressed
17086305		0.0436183	0.249457	Sppressed
17087171	RN5S289	0.0363364	0.27045	Sppressed
17087688	LINC00587	4.6822564273095495E-4	0.239965	Sppressed
17091733	NOXA1	0.0491861	0.31979	Sppressed
17091977		4.879234569613838E-4	0.203837	Sppressed
17092482		0.0492293	0.345318	Sppressed
17092531	FREM1	0.0396534	0.242115	Sppressed
17093313	PTENP1	0.00824242	0.396693	Sppressed
17094296		0.04294	0.449642	Sppressed
17094350	LOC100287368	0.0381416	0.293306	Sppressed
17094437	FLJ20444	0.046971	0.22397	Sppressed
17094656		0.0254263	0.228571	Sppressed
17094743	LOC100507244	0.0408279	0.215204	Sppressed
17094928		0.00589069	0.342963	Sppressed
17095125		0.0335453	0.214662	Sppressed
17096688		0.0491686	0.240715	Sppressed
17096803	RN5S292	0.0467146	0.242828	Sppressed
17100673	ND4	0.043987	0.242954	Sppressed
17100987		0.0196218	0.455173	Sppressed
17102324		0.0198071	0.216961	Sppressed
17103653	GAGE12C	0.0442668	0.263701	Sppressed
17103655	GAGE12C	0.0236552	0.26697	Sppressed
17103661	GAGE12C	0.0236552	0.26697	Sppressed
17103667	GAGE12C	0.0236552	0.26697	Sppressed
17103673	GAGE12G	0.0135162	0.333705	Sppressed
17103690	GAGE12H	0.00279203	0.285431	Sppressed
17105008		0.0454783	0.236567	Sppressed
17105069	LPAR4	0.0122611	0.348055	Sppressed
17105276		0.0119718	0.379853	Sppressed
17105953	TBC1D8B	0.0176141	0.331582	Sppressed
17107373	F9	0.0494787	0.265161	Sppressed
17113255		0.0491369	0.337611	Sppressed
17113463	LRCH2	0.0305143	0.428955	Sppressed
17117609	KRTAP21-1	0.0361914	0.214344	Sppressed
17117992	ARVP6125	0.0222272	0.483861	Sppressed
17118356	LOC100505613	0.0454249	0.226961	Sppressed
17118874		0.0146628	0.299147	Sppressed
17119310		0.0380429	0.293406	Sppressed
17119408	MIR4454	0.00964315	0.397721	Sppressed
17119442	RN5S515	0.0395384	0.214401	Sppressed
17119690		0.04288	0.406553	Sppressed
17119912		0.013606	0.217028	Sppressed
17119930		0.0329611	0.442839	Sppressed
17119946		0.0359898	0.242814	Sppressed
17119954		0.0146917	0.413078	Sppressed
17119960		0.0286201	0.286236	Sppressed
17120018		0.0164796	0.454402	Sppressed
17120054		0.0205093	0.341835	Sppressed
17120112		0.0407004	0.359387	Sppressed
17120168		0.0497729	0.468013	Sppressed
17120182	FCRL5	0.0488744	0.406372	Sppressed
17120352		0.0467215	0.230211	Sppressed
17120406		0.0253181	0.446653	Sppressed
17120580	NOX4	0.0202627	0.222952	Sppressed
17120586	NOX4	0.0130658	0.183458	Sppressed
17120756		0.0251088	0.403696	Sppressed
17120784		0.0450413	0.284876	Sppressed
17120886	TPTE2P6	0.0376447	0.250018	Sppressed
17120966		0.0290853	0.236745	Sppressed
17120988		8.669253054433866E-4	0.42811	Sppressed
17121054		0.0187816	0.234447	Sppressed
17121240		0.0170999	0.459726	Sppressed
17121256		0.0368556	0.28975	Sppressed
17121362	SLC9B1	0.0147183	0.203342	Sppressed
17121620		0.00194742	0.346026	Sppressed
17122152		0.0018315	0.351419	Sppressed
17122578	LINC00607	0.0391272	0.21288	Sppressed
17122584	LOC100506274	0.0221384	0.308757	Sppressed
17122758		0.00656239	0.259485	Sppressed
17122770	FAM182B	0.0324612	0.457549	Sppressed
17122824		0.0452056	0.224506	Sppressed
17122910		0.0427022	0.218698	Sppressed
17122996		0.0221385	0.42978	Sppressed
17123120	KCNMB3	0.0249329	0.307061	Sppressed
17123192		0.028001	0.34352	Sppressed
17123318		0.0454249	0.404245	Sppressed
17123538	LOC100505875	0.0135431	0.266234	Sppressed
17123546		0.0286958	0.437965	Sppressed
17123576	LINC00616	0.0398965	0.190344	Sppressed
17123594		0.00375943	0.337287	Sppressed
17123660		0.025109	0.325398	Sppressed
17123796		0.0425151	0.389196	Sppressed
17123866	LOC100506272	0.0244355	0.297493	Sppressed
17123910		0.0137379	0.211845	Sppressed
17123928		0.0241883	0.310968	Sppressed
17123952		0.0322759	0.339151	Sppressed
17124044		0.0446166	0.24692	Sppressed
17124082		0.0353314	0.407247	Sppressed
17124164		0.0169241	0.468642	Sppressed
17124234		0.025402	0.326953	Sppressed
17124276		0.0178144	0.379642	Sppressed
17124284		0.0302279	0.390869	Sppressed
17124380	STXBP5-AS1	0.0467956	0.343013	Sppressed
17124466		0.0129865	0.482153	Sppressed
17124552		0.0180873	0.465415	Sppressed
17124816		0.0170647	0.316767	Sppressed
17124902		0.0221384	0.400742	Sppressed
17125076	ADAM5P	0.00946438	0.250384	Sppressed
17125094	CNTNAP3	0.0439625	0.320881	Sppressed
17125224	LOC100653009	0.0239436	0.202311	Sppressed
17125228		0.0330903	0.236196	Sppressed
17125286		0.011621	0.262901	Sppressed
17126010	MIR4454	0.00964315	0.397721	Sppressed
17126248		0.0330246	0.236197	Sppressed
17126280	COPG2IT1	0.0406344	0.406578	Sppressed
17127703		0.0458913	0.354077	Sppressed
17127711		0.0353314	0.371179	Sppressed
