# Supplementary material for: Molecular signature of Epstein Barr virus-positive Burkitt lymphoma and post-transplant lymphoproliferative disorder suggest different roles for Epstein Barr virus
Source: Front Microbiol. 2014 Dec 23;5:728. doi: 10.3389/fmicb.2014.00728 (PMC4274971; doi:10.3389/fmicb.2014.00728)
Supplement: Supplementary file 6 [file DataSheet6.XLS]

## Sheet: Sheet1
Supplementary Data Sheet 6. List of deregulated genes upon transfection of AKATA cell line by ebv-miR-BART6-3p inhibitor
Probe ID	Gene Symbol	p-Value	Fold Change	Expression upon knock down of BART6-3p
16650211		0.0329486	0.348412	Suppressed
16650303		0.0482167	0.428542	Suppressed
16650311		0.0490482	0.276821	Suppressed
16650389		0.0169431	0.248136	Suppressed
16650407		0.0196214	0.191751	Suppressed
16650429		0.0315309	0.398897	Suppressed
16650513		0.0467493	0.267574	Suppressed
16650527		0.0495774	0.303903	Suppressed
16650711		0.0407001	0.465643	Suppressed
16651475		0.022379	0.446553	Suppressed
16652137		0.0123497	0.400945	Suppressed
16652169		0.00781088	0.238204	Suppressed
16652821		0.0286153	0.207961	Suppressed
16652823		0.0391692	0.262489	Suppressed
16652989		0.006495	0.226674	Suppressed
16653005		0.0316755	0.274255	Suppressed
16653135		0.0331407	0.227401	Suppressed
16653153		0.0260913	0.208849	Suppressed
16653185		0.0324639	0.311823	Suppressed
16653245		0.0413421	0.374704	Suppressed
16653247		0.0148755	0.195208	Suppressed
16653271		0.0188759	0.288013	Suppressed
16653557		0.0259327	0.186411	Suppressed
16653577		0.0207193	0.258333	Suppressed
16653925		0.0332684	0.499288	Suppressed
16653927		0.0175536	0.205706	Suppressed
16653991		0.0187983	0.187899	Suppressed
16654037		0.0332684	0.499288	Suppressed
16654039		0.0175536	0.205706	Suppressed
16654133		0.0201275	0.39737	Suppressed
16654387		0.0323847	0.200038	Suppressed
16654483		0.01644	0.19745	Suppressed
16654881		0.0315842	0.223802	Suppressed
16654991		0.0117617	0.250247	Suppressed
16655215		0.0470858	0.415308	Suppressed
16655489		0.0492687	0.414979	Suppressed
16655551		0.00796386	0.350391	Suppressed
16655841		0.0459444	0.206618	Suppressed
16655905		0.0228244	0.395331	Suppressed
16655995		0.00287368	0.213491	Suppressed
16656023		0.0223882	0.241628	Suppressed
16656261		0.045537	0.177573	Suppressed
16656381		0.0247489	0.246172	Suppressed
16656555		0.00822216	0.317604	Suppressed
16656929		0.0250754	0.281326	Suppressed
16656961		0.0124648	0.200145	Suppressed
16657039		0.0217673	0.225586	Suppressed
16657105		0.0112518	0.312114	Suppressed
16657269		0.0096583	0.266055	Suppressed
16657385		0.0350667	0.359701	Suppressed
16657554	KLHL17	0.0326444	0.325253	Suppressed
16658129	ACTRT2	0.0406578	0.37243	Suppressed
16658428	ZBTB48	0.0403025	0.47718	Suppressed
16658568	PARK7	0.01878	0.27241	Suppressed
16658864	PGD	0.0100506	0.262879	Suppressed
16658889	APITD1	0.0175309	0.360076	Suppressed
16660436	ALPL	0.00909197	0.379955	Suppressed
16661020	PAQR7	0.0276617	0.459315	Suppressed
16661051	PDIK1L	0.0211463	0.367244	Suppressed
16661396	LOC644961	0.0199027	0.180274	Suppressed
16661589	RCC1	0.0441669	0.368731	Suppressed
16662338	ZMYM1	0.0285905	0.232903	Suppressed
16662525	ADPRHL2	0.0390241	0.27551	Suppressed
16664624	OSBPL9	0.0220316	0.349353	Suppressed
16666239	ACADM	0.034108	0.329319	Suppressed
16666851	HS2ST1	0.0166822	0.428953	Suppressed
16666881	LMO4	0.00696479	0.197934	Suppressed
16667177		0.0133921	0.242344	Suppressed
16668689	ATP5F1	0.0180873	0.276726	Suppressed
16669121	ATP1A1	0.0198067	0.265961	Suppressed
16670114	BCL9	0.00330042	0.335682	Suppressed
16670632	SETDB1	0.02039	0.254292	Suppressed
16670850	PSMB4	0.00375941	0.433957	Suppressed
16671516	FLAD1	0.00974747	0.417078	Suppressed
16672738	UFC1	0.0458409	0.249094	Suppressed
16672872	SDHC	0.0144104	0.247128	Suppressed
16673278	UCK2	0.0352363	0.302794	Suppressed
16673466	TIPRL	0.0258469	0.224382	Suppressed
16673983	DARS2	0.0129806	0.21533	Suppressed
16674319	FAM20B	0.0343306	0.427766	Suppressed
16675578	PTPRC	0.00518797	0.267638	Suppressed
16677221	MIR3122	0.0496351	0.223238	Suppressed
16677895		0.0334754	0.41269	Suppressed
16678309		0.0437552	0.280826	Suppressed
16678998		0.0398972	0.347262	Suppressed
16679569	EFCAB2	0.00723087	0.171851	Suppressed
16679851	PGBD2	0.0242945	0.226354	Suppressed
16680127	UBE2J2	0.044534	0.262704	Suppressed
16681735	FBXO2	0.0298575	0.490921	Suppressed
16681996	CASP9	0.0205288	0.408066	Suppressed
16682631	EMC1	0.0104586	0.415828	Suppressed
16683712	C1orf135	0.0289608	0.277513	Suppressed
16684152	DNAJC8	0.0399982	0.251259	Suppressed
16684581	SPOCD1	0.0230173	0.355094	Suppressed
16684686	MARCKSL1	0.0444345	0.483556	Suppressed
16684723	ZBTB8OS	0.0178693	0.310908	Suppressed
16685036	ZMYM6NB	0.0432336	0.234928	Suppressed
16685145		0.0418094	0.235389	Suppressed
16685427	C1orf109	0.0151095	0.326543	Suppressed
16685596	RRAGC	0.046511	0.410518	Suppressed
16686253	ERI3-IT1	0.039964	0.206751	Suppressed
16686438	TESK2	0.0217636	0.348767	Suppressed
16686937		0.00747795	0.451512	Suppressed
16687524	CYB5RL	0.0406574	0.384063	Suppressed
16688004		0.0465106	0.266693	Suppressed
16689053	C1orf52	0.0189816	0.448959	Suppressed
16689752	GCLM	0.0499598	0.299784	Suppressed
16691023	SLC16A1	0.00839957	0.284746	Suppressed
16691262	NRAS	0.00735418	0.174593	Suppressed
16691574	RN5S56	0.0217723	0.357064	Suppressed
16693524		0.0155246	0.376741	Suppressed
16693527		0.0438977	0.213146	Suppressed
16693648		0.00962744	0.1721	Suppressed
16693655		0.0098065	0.263853	Suppressed
16694033	MTX1	0.0406114	0.358105	Suppressed
16694036	GBAP1	0.0301702	0.291441	Suppressed
16694593	MEF2D	0.0497732	0.267227	Suppressed
16694661	GPATCH4	0.038476	0.28562	Suppressed
16695321	PEX19	0.0466583	0.357274	Suppressed
16695437	CD48	0.0227061	0.495527	Suppressed
16695535	ARHGAP30	0.00813022	0.328553	Suppressed
16695888	ALDH9A1	0.048017	0.403066	Suppressed
16696062	BRP44	0.0239823	0.229726	Suppressed
16698101	KLHL12	0.0221964	0.341072	Suppressed
16698918	C1orf74	0.0192384	0.23052	Suppressed
16699063		0.0431349	0.383072	Suppressed
16699129	FLVCR1-AS1	0.0378642	0.369759	Suppressed
16699320	GPATCH2	0.0358919	0.34359	Suppressed
16699433		0.0221384	0.245066	Suppressed
16700239	HIST3H2A	0.0403689	0.488587	Suppressed
16700774	ARID4B-IT1	0.028961	0.252078	Suppressed
16700911	ERO1LB	0.0175405	0.320121	Suppressed
16702652		0.0459877	0.214214	Suppressed
16702656	HSPA14	0.0487772	0.280888	Suppressed
16703439	LOC731789	0.0453343	0.239785	Suppressed
16704182	CSGALNACT2	0.0339342	0.392853	Suppressed
16704239	ZNF485	0.0247528	0.375994	Suppressed
16707454	MARCH5	0.0495087	0.447443	Suppressed
16707983	ZDHHC16	0.0196114	0.271651	Suppressed
16708552	NOLC1	0.0396535	0.250733	Suppressed
16708744	WBP1L	0.0499947	0.267393	Suppressed
16709172		0.0272961	0.204289	Suppressed
16709223	SHOC2	0.0129874	0.314731	Suppressed
16711140		0.0166817	0.301698	Suppressed
16711731	USP6NL	0.0479933	0.269652	Suppressed
16711866	SEPHS1	0.0242202	0.230951	Suppressed
16713498	ZNF32	0.0493229	0.231335	Suppressed
16714526		0.0289612	0.291466	Suppressed
16714531		0.0100505	0.387113	Suppressed
16715103	TYSND1	0.0384391	0.409587	Suppressed
16715208		0.0388881	0.355373	Suppressed
16716027	ANXA11	0.0248433	0.285719	Suppressed
16716525	CPEB3	0.0324778	0.473419	Suppressed
16718039	USMG5	0.0127945	0.287466	Suppressed
16718121		0.0365468	0.251134	Suppressed
16718370	SMNDC1	0.0240862	0.438686	Suppressed
16718922	PRDX3	0.0268665	0.219969	Suppressed
16719602		0.0155112	0.491478	Suppressed
16720820	MRPL23	0.0472175	0.297931	Suppressed
16721375	SMPD1	0.00408364	0.27143	Suppressed
16721516		0.0296849	0.44789	Suppressed
16721666		0.0307839	0.262231	Suppressed
16721746	AKIP1	0.0466402	0.220826	Suppressed
16721882		0.0342968	0.433029	Suppressed
16722455		0.0284687	0.295219	Suppressed
16723422	C11orf41	0.0374051	0.496858	Suppressed
16723944	ALKBH3	0.00345424	0.241312	Suppressed
16725556	DAK	0.0341713	0.27923	Suppressed
16725969	TMEM179B	0.0363934	0.325604	Suppressed
16726311	VEGFB	0.033203	0.300402	Suppressed
16727045	KAT5	0.00769847	0.262722	Suppressed
16728153	IGHMBP2	0.0196968	0.305044	Suppressed
16728994	POLD3	0.0355009	0.253604	Suppressed
16729684	TMEM126A	0.0135501	0.431279	Suppressed
16729812	TMEM135	0.0378009	0.181533	Suppressed
16730996	FDX1	0.0217888	0.329746	Suppressed
16732109	VPS11	0.0398289	0.336576	Suppressed
16733787		0.0223845	0.24657	Suppressed
16734674	CHRNA10	0.0299334	0.282254	Suppressed
16735303	LOC283299	0.0239815	0.270724	Suppressed
16735639	TMEM41B	0.00752574	0.228292	Suppressed
16735839		0.0101233	0.33255	Suppressed
16736102		0.0100505	0.282053	Suppressed
16737639	C11orf94	0.0271204	0.485608	Suppressed
16738512	SLC43A1	0.0311023	0.384058	Suppressed
16738734	MIR3162	0.00611625	0.412081	Suppressed
16738774	MRPL16	0.00928695	0.183499	Suppressed
16739256		0.0444595	0.23227	Suppressed
16740211	GPHA2	0.0199154	0.323574	Suppressed
16740770	B3GNT1	0.0185783	0.189561	Suppressed
16740797	MRPL11	0.0466016	0.279813	Suppressed
16740914	PC	1.3885966784690784E-4	0.246447	Suppressed
16741690	CLPB	0.0423271	0.366106	Suppressed
16742115	LIPT2	0.00797863	0.23917	Suppressed
16743612	MIR3920	0.0421736	0.368184	Suppressed
16744075		0.00254129	0.348881	Suppressed
16744106	C11orf65	0.00998844	0.41408	Suppressed
16744991	MPZL3	0.0119719	0.324079	Suppressed
16746104	NFRKB	0.0336275	0.279525	Suppressed
16746640	ERC1	0.0314065	0.43077	Suppressed
16746857	LOC100507424	0.0473773	0.369196	Suppressed
16746954		0.0220912	0.225053	Suppressed
16747004	C12orf5	0.0217431	0.351901	Suppressed
16747338	GAPDH	0.0171029	0.341999	Suppressed
16747501	USP5	0.037805	0.376985	Suppressed
16747835	NECAP1	0.0223195	0.431228	Suppressed
16750488	TMEM106C	0.0230218	0.174107	Suppressed
16750617	LOC255411	0.0152673	0.344514	Suppressed
16750690	WNT1	0.0161023	0.37951	Suppressed
16752016		0.0245845	0.177151	Suppressed
16752021	COPZ1	0.0353056	0.303468	Suppressed
16752024		0.0301286	0.289838	Suppressed
16752029		0.047086	0.432315	Suppressed
16752825	NXPH4	0.0217982	0.448329	Suppressed
16754455		0.0312839	0.387742	Suppressed
16754917	C12orf29	0.0305997	0.355443	Suppressed
16756865	ANKRD13A	0.0125957	0.457273	Suppressed
16757211	ERP29	0.0489241	0.269068	Suppressed
16757225	TRAFD1	0.0284819	0.325857	Suppressed
16757505	LOC100506452	0.0281499	0.241302	Suppressed
16757710	PEBP1	8.669243769137491E-4	0.239741	Suppressed
16757826		0.0476022	0.297351	Suppressed
16757894	GATC	0.0169452	0.311887	Suppressed
16758569	C12orf65	0.0221976	0.294145	Suppressed
16758648		0.0428876	0.208826	Suppressed
16758879	BRI3BP	0.00451264	0.261089	Suppressed
16758885	AACS	0.0492683	0.265183	Suppressed
16759592	PXMP2	0.00266244	0.243813	Suppressed
16760406	MRPL51	0.0334754	0.338889	Suppressed
16763021	YARS2	0.0475382	0.289702	Suppressed
16763235		0.0284667	0.19628	Suppressed
16765284	AAAS	0.0221384	0.297159	Suppressed
16765793	DNAJC14	0.0235677	0.300638	Suppressed
16765845	DGKA	0.00331542	0.261447	Suppressed
16765896		0.041976	0.280751	Suppressed
16766001	CS	0.0186817	0.266442	Suppressed
16766137	TIMELESS	0.0485555	0.264605	Suppressed
16767851	E2F7	0.00226447	0.452469	Suppressed
16769058	DEPDC4	0.0381659	0.364463	Suppressed
16769749		0.00555444	0.186058	Suppressed
16769752		0.0340294	0.232294	Suppressed
16769868	ALKBH2	0.031676	0.403337	Suppressed
16770507	DDX54	0.0154192	0.390854	Suppressed
16771433		0.0282209	0.28188	Suppressed
16771960	RN5S375	0.0424543	0.243884	Suppressed
16772733	GOLGA3	0.0291201	0.271615	Suppressed
16773485	SNORD102	0.00275586	0.248102	Suppressed
16773650	USPL1	0.0462476	0.477622	Suppressed
16775643	NDFIP2	0.0414179	0.495405	Suppressed
16776514	ING1	0.0490835	0.330084	Suppressed
16776905	TFDP1	0.0128945	0.28803	Suppressed
16777401	MIPEP	0.0191203	0.30167	Suppressed
16778368		0.0443435	0.193264	Suppressed
16778786	RN5S27	0.0489845	0.350379	Suppressed
16779720	MZT1	0.0185783	0.259732	Suppressed
16781964	TRAV34	0.0295273	0.208365	Suppressed
16782132	ABHD4	0.0231251	0.384055	Suppressed
16785696	ARG2	0.0110271	0.430979	Suppressed
16785938	TTC9	0.0308062	0.275199	Suppressed
16786548	EIF2B2	0.0495061	0.220422	Suppressed
16786990	ADCK1	0.0440949	0.494219	Suppressed
16788667	SNORD114-16	0.0311921	0.22988	Suppressed
16788711	MIR379	0.0251089	0.422699	Suppressed
16789127	EXOC3L4	0.0221703	0.299377	Suppressed
16789207	SNORA28	0.0287217	0.457466	Suppressed
16790460		0.0371839	0.35795	Suppressed
16790529	RBM23	0.044459	0.2328	Suppressed
16790592	HAUS4	0.0217897	0.385142	Suppressed
16790614	AJUBA	0.0321253	0.356476	Suppressed
16791854	EAPP	0.0214503	0.283416	Suppressed
16792519	POLE2	0.0399641	0.236911	Suppressed
16792810	NIN	0.0185094	0.323748	Suppressed
16793259		0.0468821	0.392255	Suppressed
16793692	KCNH5	0.0345126	0.425304	Suppressed
16795226	SNW1	0.0445917	0.213175	Suppressed
16795720	C14orf102	0.0492843	0.328605	Suppressed
16796469	BDKRB2	0.0471696	0.190885	Suppressed
16796796	MIR1247	0.0493025	0.455526	Suppressed
16797103	C14orf2	0.0413137	0.397781	Suppressed
16797333	LOC100509553	0.0247528	0.183187	Suppressed
16798134	LOC100506948	0.00245325	0.257137	Suppressed
16799517	C15orf23	0.025109	0.392519	Suppressed
16799567	BAHD1	0.00814453	0.308033	Suppressed
16799637	RAD51	0.0411287	0.181512	Suppressed
16799793	NUSAP1	0.0220919	0.239462	Suppressed
16800301	PDIA3	0.0316555	0.406225	Suppressed
16801035	AP4E1	0.0313959	0.388171	Suppressed
16801179	MAPK6	0.0223195	0.333902	Suppressed
16802054	PLEKHO2	0.021565	0.297107	Suppressed
16803008	LOC440288	1.343453525474956E-4	0.295293	Suppressed
16803251	UBE2Q2	0.0369523	0.35069	Suppressed
16803396		0.0178744	0.332522	Suppressed
16803628	TMED3	0.0304906	0.458102	Suppressed
16804294	PDE8A	0.0324811	0.261566	Suppressed
16804478	AEN	0.0143052	0.283781	Suppressed
16804490	ISG20	0.00994214	0.355821	Suppressed
16804559	FANCI	0.0462114	0.170118	Suppressed
16804753	GDPGP1	0.0476023	0.235697	Suppressed
16805382		0.046882	0.405841	Suppressed
16806063	LOC440243	0.0431348	0.308064	Suppressed
16806624	LOC283710	0.046861	0.434484	Suppressed
16807613	NDUFAF1	0.0018498	0.250246	Suppressed
16807848	VPS39	0.039896	0.392491	Suppressed
16809748	MNS1	0.0239436	0.451823	Suppressed
16810011	MIR2116	0.014701	0.294592	Suppressed
16810585	PIF1	0.0258469	0.304017	Suppressed
16810612	SPG21	0.029386	0.377073	Suppressed
16810725	PARP16	0.0106794	0.20603	Suppressed
16810958		0.0105768	0.356531	Suppressed
16810974	SNORD16	0.0441225	0.316693	Suppressed
16810975		0.0441225	0.316693	Suppressed
16811240		0.0343306	0.340815	Suppressed
16811672	EDC3	0.0386309	0.48417	Suppressed
16811739	COX5A	0.0351368	0.342972	Suppressed
16812142	WDR61	0.0116625	0.254968	Suppressed
16812997	DET1	0.0138463	0.243593	Suppressed
16813062	RLBP1	0.0366988	0.306365	Suppressed
16813900	SNRPA1	0.0479904	0.25978	Suppressed
16815342	MMP25	0.0217981	0.471715	Suppressed
16815513	DNAJA3	0.0320323	0.439814	Suppressed
16816627	LOC81691	0.0329766	0.257462	Suppressed
16818431	ZNF267	0.0494789	0.357457	Suppressed
16818701		0.0439625	0.251024	Suppressed
16819430	CPNE2	0.0441146	0.318525	Suppressed
16820289	NUTF2	0.0064908	0.348436	Suppressed
16820508	TMCO7	0.0195065	0.258615	Suppressed
16820927	DHODH	0.00143317	0.327824	Suppressed
16821294	MIR4720	0.0189814	0.32253	Suppressed
16821330	PLCG2	0.0454247	0.29405	Suppressed
16821894	ACSF3	0.00661451	0.341741	Suppressed
16823730		0.0421409	0.246957	Suppressed
16824307		0.00669372	0.269667	Suppressed
16825855	ZNF689	0.0219656	0.245639	Suppressed
16826909	CNOT1	0.0175176	0.225432	Suppressed
16826970	SLC38A7	0.0294709	0.300775	Suppressed
16827248	TRADD	0.00167611	0.262131	Suppressed
16828046	PHLPP2	0.0275243	0.345421	Suppressed
16828367	WDR59	0.0328383	0.353332	Suppressed
16829852	MED11	0.0455201	0.252767	Suppressed
16830543	SENP3-EIF4A1	0.0124547	0.282414	Suppressed
16830782	CYB5D1	0.0491032	0.348809	Suppressed
16831789	ALKBH5	0.0327068	0.200927	Suppressed
16831947	FAM18B1	0.0427843	0.281139	Suppressed
16831958	PRPSAP2	0.024791	0.220188	Suppressed
16832168	SPECC1	0.0469708	0.240553	Suppressed
16832449	TMEM199	0.0385193	0.282794	Suppressed
16834541		0.0110818	0.316392	Suppressed
16834883	NMT1	0.0165658	0.292599	Suppressed
16835322	LRRC46	0.0313959	0.31132	Suppressed
16835335	SP2	0.0343842	0.310154	Suppressed
16835580		0.0293851	0.235631	Suppressed
16835586		0.0264545	0.204526	Suppressed
16835797	EME1	0.036351	0.26166	Suppressed
16836476	PPM1E	0.00424463	0.32015	Suppressed
16836504	SMG8	0.0333782	0.492516	Suppressed
16837101	RGS9	0.00164397	0.17776	Suppressed
16837754	MRPS7	0.00145772	0.230891	Suppressed
16837820	LLGL2	0.0321823	0.428751	Suppressed
16837924	SAP30BP	0.0296612	0.395767	Suppressed
16838094	LOC100507246	0.0355284	0.281738	Suppressed
16838107	METTL23	0.0370177	0.332463	Suppressed
16838234		0.0381657	0.379242	Suppressed
16838359	BIRC5	0.0250527	0.253844	Suppressed
16838746	PP13	0.0392904	0.25119	Suppressed
16838847	CCDC137	0.0259545	0.255712	Suppressed
16839331	YWHAE	0.0221561	0.333344	Suppressed
16839505		0.017294	0.229428	Suppressed
16840122	VMO1	0.0414638	0.291973	Suppressed
16840221		0.0166449	0.272608	Suppressed
16840235	ZNF594	0.0173423	0.36324	Suppressed
16840594		0.0284667	0.328481	Suppressed
16840885	TMEM107	0.0227122	0.220021	Suppressed
16841106	STX8	0.0381127	0.442275	Suppressed
16841934	RAI1-AS1	0.032708	0.229055	Suppressed
16842587	POLDIP2	0.0225858	0.31498	Suppressed
16842673	SPAG5	0.0298029	0.35788	Suppressed
16842766	SDF2	0.0165664	0.331475	Suppressed
16843239		0.0371845	0.441283	Suppressed
16844312	TOP2A	0.0398651	0.238302	Suppressed
16844929	KLHL11	0.0459802	0.306235	Suppressed
16845410	ETV4	0.0436096	0.358167	Suppressed
16845742	EFTUD2	0.0414269	0.268836	Suppressed
16846254	HOXB5	0.0103001	0.468505	Suppressed
16846734	TOB1	0.0189784	0.329957	Suppressed
16847117	MTMR4	0.0379323	0.242399	Suppressed
16848385		0.0438943	0.245251	Suppressed
16848961	TRIM65	0.0164303	0.334507	Suppressed
16849576	LGALS3BP	0.0188874	0.390143	Suppressed
16850363	KANSL1-AS1	0.0391765	0.290627	Suppressed
16851344	SNRPD1	0.041583	0.221195	Suppressed
16852008	MOCOS	0.0381402	0.281189	Suppressed
16852433	POLI	0.021529	0.401504	Suppressed
16852697		0.0107889	0.407264	Suppressed
16853868		0.0402626	0.18706	Suppressed
16854928	ATP5A1	0.0168247	0.184986	Suppressed
16855498		0.0171716	0.423224	Suppressed
16855501		0.0127176	0.25184	Suppressed
16855503		0.0207631	0.425932	Suppressed
16856350	CNN2	0.0278713	0.401458	Suppressed
16856519	MUM1	0.0371838	0.368302	Suppressed
16856946	NFIC	0.0386519	0.255925	Suppressed
16857933		0.0271204	0.262375	Suppressed
16858344	SMARCA4	0.032789	0.362926	Suppressed
16858714	RNASEH2A	0.0397669	0.239387	Suppressed
16858725	LOC100507305	0.0383043	0.28325	Suppressed
16859740	PIK3R2	0.0200568	0.475136	Suppressed
16859795	GDF15	0.0048597	0.241962	Suppressed
16860580	C19orf40	0.03857	0.243975	Suppressed
16860782	ZNF302	0.0205281	0.288587	Suppressed
16861395		0.0334754	0.338128	Suppressed
16861563	ZNF793	0.0174286	0.275914	Suppressed
16861961	IL29	0.0423266	0.490064	Suppressed
16862001	PLEKHG2	0.0316213	0.404846	Suppressed
16862066	TIMM50	0.0470745	0.312781	Suppressed
16862698	PRR19	0.0221702	0.445331	Suppressed
16863635	GLTSCR1	0.0230273	0.249411	Suppressed
16863884	NUCB1	0.0485575	0.302193	Suppressed
16863912	DHDH	0.0419974	0.265051	Suppressed
16864129	FLT3LG	0.0082671	0.415112	Suppressed
16864141	SNORD32A	0.0392905	0.430874	Suppressed
16864163		0.00254118	0.291535	Suppressed
16864275	CPT1C	0.0467145	0.253751	Suppressed
16864925	ZNF845	0.0366077	0.269222	Suppressed
16865036	MIR520A	0.0102997	0.371737	Suppressed
16865244	TSEN34	0.0382626	0.35896	Suppressed
16865685		0.00628373	0.371369	Suppressed
16865737	U2AF2	0.0442208	0.306523	Suppressed
16865752	EPN1	0.0196013	0.480807	Suppressed
16866221	ZNF274	0.0261881	0.381658	Suppressed
16866356	LOC100131691	0.0475044	0.280227	Suppressed
16866501	LPPR3	0.0207136	0.211621	Suppressed
16867172	ZFR2	0.0276624	0.485595	Suppressed
16867715	SLC25A23	0.0375202	0.3316	Suppressed
16867915	INSR	0.0482644	0.247348	Suppressed
16868158	RAB11B-AS1	0.0294945	0.199297	Suppressed
16868847	KANK2	0.0440269	0.18732	Suppressed
16868995	ZNF653	0.0264549	0.260974	Suppressed
16869092	ZNF44	0.0220914	0.238107	Suppressed
16869106	ZNF563	0.0349999	0.455603	Suppressed
16869417	STX10	0.0423785	0.306933	Suppressed
16870854	ZNF676	0.0340047	0.33698	Suppressed
16870984	ZNF681	0.0303393	0.25239	Suppressed
16871807		0.0285133	0.278906	Suppressed
16872203	PAF1	0.0324011	0.206103	Suppressed
16873940	TMEM143	0.0470087	0.266493	Suppressed
16874313	PIH1D1	0.0148491	0.287043	Suppressed
16875101	ZNF468	0.0371295	0.288143	Suppressed
16875274	TFPT	0.0279771	0.249186	Suppressed
16875848	ZNF787	0.048597	0.281499	Suppressed
16877019	RRM2	0.00474641	0.324384	Suppressed
16877518	MIR4757	0.0308075	0.201737	Suppressed
16877637	UBXN2A	0.0405354	0.281047	Suppressed
16878202	TRIM54	0.0346906	0.238889	Suppressed
16880087	ACYP2	0.0224743	0.231808	Suppressed
16881904	MRPL19	0.0245397	0.315362	Suppressed
16882043		0.0388214	0.377287	Suppressed
16882352	ATOH8	0.0148212	0.207953	Suppressed
16882730		0.0160121	0.341546	Suppressed
16883205	COX5B	0.0167179	0.431778	Suppressed
16883945		0.0386313	0.258253	Suppressed
16884629	IL1RN	0.00472539	0.305654	Suppressed
16886018	MIR128-1	0.0198301	0.349188	Suppressed
16886883	TANK	0.0496335	0.42405	Suppressed
16886915		0.0353053	0.452324	Suppressed
16888232	UBE2E3	0.0150736	0.479662	Suppressed
16889627	SNORD70	0.0492007	0.293678	Suppressed
16890470		0.0258477	0.244705	Suppressed
16891629	NYAP2	0.0435361	0.201027	Suppressed
16891812		0.0453268	0.248833	Suppressed
16892039	PSMD1	0.0497317	0.232238	Suppressed
16893191	DUSP28	0.0202314	0.297937	Suppressed
16893992	ADI1	0.0403141	0.257698	Suppressed
16894025		0.0193861	0.280077	Suppressed
16894028		0.0058295	0.294938	Suppressed
16894221		0.0152953	0.235216	Suppressed
16894311	ITGB1BP1	0.0173606	0.26097	Suppressed
16894361	YWHAQ	0.0370967	0.337514	Suppressed
16894452	PDIA6	0.0212378	0.18728	Suppressed
16894782	NT5C1B-RDH14	0.00232208	0.181259	Suppressed
16894979	HS1BP3	0.0129907	0.311824	Suppressed
16895848	PPM1G	0.0353874	0.256168	Suppressed
16897112	PREPL	0.0354294	0.38541	Suppressed
16899086	BOLA3	0.0163929	0.334886	Suppressed
16899150	DCTN1	0.0337883	0.304604	Suppressed
16899248	MOGS	0.0476521	0.262712	Suppressed
16899686	GGCX	0.041696	0.438634	Suppressed
16900245	MRPS5	0.0184798	0.20729	Suppressed
16906509	TMEM194B	0.00195726	0.314558	Suppressed
16907104	KCTD18	0.029963	0.398597	Suppressed
16907156	PPIL3	0.0445669	0.174056	Suppressed
16908433	RNF25	0.0184795	0.247397	Suppressed
16908873		0.0189814	0.460311	Suppressed
16909526		0.0328159	0.368865	Suppressed
16909700	HJURP	0.0448493	0.213919	Suppressed
16909993	ASB1	0.0141547	0.455009	Suppressed
16911040	CDC25B	0.0466586	0.392346	Suppressed
16911187	C20orf196	0.0302923	0.414003	Suppressed
16912580		0.0419923	0.239799	Suppressed
16912597	DNMT3B	0.00497817	0.203372	Suppressed
16913558	SNHG11	0.0339175	0.258702	Suppressed
16915044	C20orf43	0.0141025	0.320457	Suppressed
16916144	LOC100505815	0.0135501	0.33014	Suppressed
16916644	UBOX5	0.0158845	0.367598	Suppressed
16917910	RN5S479	0.0444444	0.456873	Suppressed
16918137	ZNF337	0.00416075	0.274901	Suppressed
16918172	NCOR1P1	0.040583	0.300182	Suppressed
16918455	PXMP4	0.045482	0.276004	Suppressed
16918607	MIR499A	0.0228238	0.419336	Suppressed
16918832	NFS1	0.0378009	0.33409	Suppressed
16919408	C20orf111	0.0439075	0.426359	Suppressed
16920744	GNAS-AS1	0.0282555	0.18398	Suppressed
16921664	CXADR	0.00596933	0.299492	Suppressed
16921850	GABPA	0.0478624	0.20498	Suppressed
16922114	HUNK	0.0334754	0.338098	Suppressed
16922243	IL10RB	0.00162866	0.473683	Suppressed
16922993	PFKL	0.0180598	0.232931	Suppressed
16923332		0.03228	0.482753	Suppressed
16923686	LOC100505746	0.0152674	0.20767	Suppressed
16923766	COL18A1	0.0232185	0.257672	Suppressed
16923938	MCM3AP	0.0171969	0.372146	Suppressed
16924523	MRPL39	0.0219658	0.193354	Suppressed
16924709	RWDD2B	0.0216176	0.275233	Suppressed
16926111	CBS	0.0226774	0.424069	Suppressed
16926635	C21orf56	0.0481793	0.424804	Suppressed
16926922	PEX26	0.0425486	0.209466	Suppressed
16927040	MRPL40	0.0194193	0.283929	Suppressed
16927706	IGLV11-55	0.042993	0.40296	Suppressed
16928046	SMARCB1	0.0164799	0.368164	Suppressed
16928533	ASPHD2	0.0140663	0.462865	Suppressed
16928668	HSCB	0.0493589	0.380444	Suppressed
16928861	UQCR10	0.0278743	0.302286	Suppressed
16929148	RNF185	0.0127657	0.426216	Suppressed
16929163	LIMK2	0.0198301	0.323221	Suppressed
16930138	SUN2	0.0405568	0.483698	Suppressed
16930264	MGAT3	0.00822212	0.319017	Suppressed
16930635	ACO2	0.00569594	0.436004	Suppressed
16931068	PARVG	0.0286202	0.373183	Suppressed
16931990	ATP6V1E1	0.0271203	0.220568	Suppressed
16932359	TXNRD2	0.00361158	0.437461	Suppressed
16933049	VPREB3	0.0241524	0.30768	Suppressed
16933055	CHCHD10	0.0301109	0.336935	Suppressed
16933623	SNORD125	0.0340384	0.31192	Suppressed
16934140	PRR14L	0.03316	0.26099	Suppressed
16934232		0.0348653	0.470007	Suppressed
16934244		0.0493706	0.40613	Suppressed
16934590		0.00543282	0.258913	Suppressed
16935259	SNORD83A	0.0359327	0.232663	Suppressed
16935432	PHF5A	0.0265787	0.31075	Suppressed
16935455	PMM1	0.0186577	0.47776	Suppressed
16935767	MCAT	0.0491372	0.415788	Suppressed
16936585	LMF2	0.0222339	0.464439	Suppressed
16936900	TRNT1	0.0409266	0.266813	Suppressed
16937252	MTMR14	0.0350001	0.379614	Suppressed
16938175		0.035306	0.424344	Suppressed
16939142	OXSR1	0.00811961	0.202069	Suppressed
16941691	SNORD69	0.0127587	0.258708	Suppressed
16941781	PRKCD	0.0218462	0.278412	Suppressed
16941948		0.0287067	0.296175	Suppressed
16942252		0.0257932	0.365007	Suppressed
16942511	KBTBD8	0.0215282	0.214197	Suppressed
16944498		0.0445338	0.352412	Suppressed
16944654	FAM162A	0.00172562	0.374303	Suppressed
16944894	UMPS	0.0407121	0.249275	Suppressed
16944922		0.0335371	0.434004	Suppressed
16946016	PCCB	0.0277847	0.459856	Suppressed
16949830		0.0468177	0.177606	Suppressed
16952787	LARS2-AS1	0.0454248	0.261294	Suppressed
16953568	UQCRC1	0.0244914	0.23963	Suppressed
16954055	RHOA	0.0249419	0.243135	Suppressed
16954440	RASSF1	0.0276282	0.237361	Suppressed
16954730	TWF2	0.0255742	0.36161	Suppressed
16955064	TKT	0.0334746	0.431799	Suppressed
16956962		0.0141559	0.45927	Suppressed
16957951	POLQ	0.042656	0.263932	Suppressed
16958864	RPN1	0.039146	0.235714	Suppressed
16959148	ASTE1	0.0222268	0.205896	Suppressed
16962208	CAMK2N2	0.0300164	0.21987	Suppressed
16962264	MAGEF1	0.00704632	0.316541	Suppressed
16962628	TPRG1-AS2	0.0176141	0.331315	Suppressed
16963602	IQCG	0.0345092	0.408379	Suppressed
16964580		0.0298574	0.388898	Suppressed
16965642	RBPJ	0.0366988	0.413386	Suppressed
16965787		0.0403688	0.262301	Suppressed
16966748	FIP1L1	0.0467952	0.436088	Suppressed
16966897	SRD5A3	0.04744	0.474535	Suppressed
16969410		0.0256951	0.320086	Suppressed
16969686	CCDC109B	0.00752574	0.326114	Suppressed
16970896	RAB33B	0.040953	0.336936	Suppressed
16971415		0.0491686	0.299132	Suppressed
16972357		0.00877219	0.419361	Suppressed
16972425	SAP30	0.00473694	0.215301	Suppressed
16973317	LOC100507653	0.0283064	0.298662	Suppressed
16973362		0.016735	0.268941	Suppressed
16974737		0.0049628	0.272082	Suppressed
16975302		0.0268899	0.300001	Suppressed
16975310	UGDH	0.0360793	0.294429	Suppressed
16975417	MIR4802	0.0400001	0.278208	Suppressed
16975490	BEND4	0.0472109	0.25804	Suppressed
16975999	RPL21P44	0.037097	0.368499	Suppressed
16976117	NMU	0.0348211	0.190323	Suppressed
16977359		0.0204896	0.18594	Suppressed
16978164	ADH5	0.0028223	0.205906	Suppressed
16978278	TRMT10A	0.00264785	0.191761	Suppressed
16978301	LAMTOR3	0.0184401	0.200448	Suppressed
16979046		0.024188	0.195326	Suppressed
16981760	AGA	0.0233561	0.247654	Suppressed
16981787		0.0426222	0.311419	Suppressed
16981880		0.0334754	0.435748	Suppressed
16988062	DCP2	0.0105288	0.257975	Suppressed
16989534	SMAD5	0.0321031	0.216447	Suppressed
16990137		0.0407316	0.380309	Suppressed
16990146	WDR55	0.0323589	0.197497	Suppressed
16991192	GPX3	0.00124766	0.256702	Suppressed
16991261	G3BP1	0.0093378	0.220682	Suppressed
16991447	MRPL22	0.0122559	0.307408	Suppressed
16991617	LSM11	0.0314789	0.225861	Suppressed
16991839	CCNG1	0.00898117	0.235304	Suppressed
16992343		0.0109907	0.197916	Suppressed
16993127	TMED9	0.0310367	0.495211	Suppressed
16993397	CANX	0.0488745	0.274675	Suppressed
16993854		0.00131234	0.344069	Suppressed
16993908	MIR4635	0.0484927	0.304396	Suppressed
16994969	MTMR12	0.0474865	0.325822	Suppressed
16995409	NUP155	0.0131315	0.463839	Suppressed
16996771	SGTB	0.0186173	0.37707	Suppressed
16996847		0.0158253	0.263396	Suppressed
16997068	MRPS27	0.0261588	0.242223	Suppressed
16998007	CETN3	0.0392475	0.19615	Suppressed
16999985	VDAC1	0.00898433	0.420682	Suppressed
17000439	CDC25C	0.0370406	0.253189	Suppressed
17001357	C5orf46	0.0257933	0.399176	Suppressed
17002141	HAVCR2	0.0213763	0.214013	Suppressed
17002194	ADAM19	0.00772211	0.44938	Suppressed
17002304	RNF145	0.0252222	0.315732	Suppressed
17002962	DRD1	0.0361622	0.277472	Suppressed
17003034	KIAA1191	0.0403689	0.369974	Suppressed
17003050	NOP16	0.0205091	0.39261	Suppressed
17003077	RNF44	0.049052	0.324342	Suppressed
17003180	RAB24	0.0440945	0.216511	Suppressed
17003249	PRR7-AS1	0.0355014	0.37964	Suppressed
17004760	TMEM14C	0.0271209	0.294914	Suppressed
17005632	BTN2A2	0.0408786	0.448378	Suppressed
17006297		0.0367054	0.281245	Suppressed
17006318		0.0207633	0.368191	Suppressed
17007406	RING1	0.0394967	0.279135	Suppressed
17007824	FANCE	0.0480761	0.272561	Suppressed
17008088	COX6A1	0.0496976	0.460726	Suppressed
17008404	APOBEC2	0.00783929	0.235105	Suppressed
17008534	TOMM6	0.0392369	0.371535	Suppressed
17010246	KCNQ5	0.0293774	0.360501	Suppressed
17010550		0.0334754	0.471759	Suppressed
17010876	ORC3	0.045877	0.255172	Suppressed
17012245	NKAIN2	0.0449933	0.304583	Suppressed
17013784	C6orf211	0.0445444	0.195293	Suppressed
17014421	LOC729603	0.0291909	0.350532	Suppressed
17014501	MAP3K4	0.0139568	0.223765	Suppressed
17014827		0.0119713	0.466052	Suppressed
17014906	FAM120B	0.031058	0.340282	Suppressed
17015297	LYRM4	0.0239822	0.250191	Suppressed
17016850	HCG18	0.0206788	0.360231	Suppressed
17016956	NRM	0.0452939	0.306434	Suppressed
17016995	FLOT1	0.00496285	0.264391	Suppressed
17017207		0.0261198	0.351171	Suppressed
17017720	FKBPL	0.0212093	0.243372	Suppressed
17018240	DAXX	0.0473118	0.312786	Suppressed
17020152	ELOVL5	0.0146339	0.310462	Suppressed
17020738	KCNQ5-AS1	0.020529	0.407923	Suppressed
17021049	HMGN3	0.0434987	0.461698	Suppressed
17021911	COQ3	0.0450947	0.224115	Suppressed
17022216	RTN4IP1	0.0166776	0.266674	Suppressed
17023308	HDDC2	0.0176916	0.493449	Suppressed
17023677	STX7	0.025044	0.268846	Suppressed
17024559	ZC3H12D	0.0381796	0.272067	Suppressed
17026696	NRM	0.0452939	0.306434	Suppressed
17028455	RING1	0.0394967	0.279135	Suppressed
17028547		0.0124811	0.428738	Suppressed
17028741	HCG18	0.00598885	0.386489	Suppressed
17028847	NRM	0.0452939	0.306434	Suppressed
17029555	FKBPL	0.0212093	0.243372	Suppressed
17029847	HLA-DPA1	0.0405328	0.448226	Suppressed
17031267	RING1	0.0394967	0.279135	Suppressed
17031520	HCG18	0.0206788	0.360231	Suppressed
17031625	NRM	0.0452939	0.306434	Suppressed
17031666	FLOT1	0.00496285	0.264391	Suppressed
17031712	DPCR1	0.0230039	0.38894	Suppressed
17033297	MICB	0.0419924	0.241914	Suppressed
17033752	RING1	0.0394967	0.279135	Suppressed
17034080	NRM	0.0452939	0.306434	Suppressed
17035375	MICB	0.0110968	0.190531	Suppressed
17036016	RING1	0.0394967	0.279135	Suppressed
17036347	NRM	0.0452939	0.306434	Suppressed
17037200	HLA-DQB1	0.0132749	0.265348	Suppressed
17037538	DAXX	0.00450452	0.329134	Suppressed
17038735	RING1	0.0394967	0.279135	Suppressed
17039017	HCG18	0.00577938	0.364151	Suppressed
17039123	NRM	0.0452939	0.306434	Suppressed
17039163	FLOT1	0.00496285	0.264391	Suppressed
17041421	ZBTB9	0.0419759	0.45559	Suppressed
17041601	HCG18	0.00598885	0.386489	Suppressed
17041731	FLOT1	0.00496285	0.264391	Suppressed
17042905	KIAA1908	0.0460899	0.322937	Suppressed
17044403		0.00793014	0.48806	Suppressed
17048027		0.0248672	0.49959	Suppressed
17048232		0.035337	0.462126	Suppressed
17050055	RINT1	0.0457248	0.269943	Suppressed
17051255	CCDC136	0.00178504	0.290325	Suppressed
17052038		0.0436007	0.252968	Suppressed
17052673	TRBJ2-2	0.0134911	0.34044	Suppressed
17053906		0.0286887	0.313513	Suppressed
17053911		0.0331539	0.355769	Suppressed
17055496		0.0375783	0.195349	Suppressed
17056310	FKBP14	0.0328487	0.466931	Suppressed
17056638	LOC401324	0.0299628	0.311832	Suppressed
17056896	VPS41	0.0028223	0.31472	Suppressed
17057238	CAMK2B	0.00737707	0.352069	Suppressed
17057433	TBRG4	0.00231626	0.371097	Suppressed
17057946	PSPH	0.00307768	0.369958	Suppressed
17059551	SRI	0.0222344	0.382623	Suppressed
17059788	HEPACAM2	0.0362648	0.372703	Suppressed
17060281	FAM200A	0.0240906	0.359243	Suppressed
17060442	MIR25	0.0294139	0.295516	Suppressed
17060585	PPP1R35	0.0301115	0.319172	Suppressed
17061545	NAMPT	0.0346752	0.285878	Suppressed
17062832	ZC3HC1	0.0140923	0.316718	Suppressed
17063001		0.00998845	0.376566	Suppressed
17063100	AKR1B1	0.0358915	0.221365	Suppressed
17064135	PDIA4	0.0457248	0.269455	Suppressed
17064800	LOC100506302	0.0283066	0.311205	Suppressed
17066694	PDLIM2	0.0390176	0.220427	Suppressed
17066832		0.00345432	0.30396	Suppressed
17069412	YTHDF3	0.0164799	0.388747	Suppressed
17070061	LY96	0.0331837	0.241001	Suppressed
17070229	ZC2HC1A	0.0436006	0.343016	Suppressed
17071529		0.0387962	0.23856	Suppressed
17071584	ATP6V1C1	0.0291199	0.316106	Suppressed
17071840		0.01613	0.256548	Suppressed
17073234	THEM6	0.0221701	0.487334	Suppressed
17073708	FAM203A	0.00874577	0.357337	Suppressed
17073945	ZNF517	0.0110636	0.375066	Suppressed
17075604	KCTD9	0.0440445	0.265328	Suppressed
17075759	CCDC25	0.0141558	0.352311	Suppressed
17076624	GINS4	0.0334652	0.245266	Suppressed
17078386		0.0170999	0.321862	Suppressed
17079187	CDH17	0.0169244	0.251291	Suppressed
17079918	AZIN1	0.0419185	0.267191	Suppressed
17080408	RAD21	0.0299334	0.224391	Suppressed
17080444		0.0485576	0.407647	Suppressed
17081059	LOC100270680	0.0425104	0.250692	Suppressed
17081665	TRAPPC9	0.0194192	0.430499	Suppressed
17082263	SCRIB	0.0429669	0.389755	Suppressed
17082782	RECQL4	0.0327434	0.200227	Suppressed
17083277	PPAPDC2	0.0198279	0.415532	Suppressed
17085082	ALDH1B1	0.0303252	0.233626	Suppressed
17087836	FKTN	0.0254118	0.270581	Suppressed
17088401	ATP6V1G1	0.0421738	0.467568	Suppressed
17089324	LRSAM1	0.0248618	0.337155	Suppressed
17089626	URM1	0.0167493	0.355742	Suppressed
17089819	PKN3	0.0205092	0.275369	Suppressed
17089844	LOC100506100	0.0293106	0.299928	Suppressed
17089847		0.0469708	0.333388	Suppressed
17089898	NUP188	0.0250937	0.193916	Suppressed
17090322	FUBP3	0.0308062	0.219556	Suppressed
17092737	RPS6	0.0489843	0.289137	Suppressed
17092740		0.0152954	0.489834	Suppressed
17093325	UBAP2	0.00726636	0.219212	Suppressed
17093373	SNORD121A	0.0286887	0.280922	Suppressed
17093620	PIGO	0.0483862	0.296643	Suppressed
17095709		0.0392905	0.332503	Suppressed
17095981	FAM120AOS	0.0175178	0.404244	Suppressed
17097869	MEGF9	0.021529	0.24341	Suppressed
17098071	NDUFA8	0.0266159	0.290594	Suppressed
17098411	HSPA5	0.0290715	0.167792	Suppressed
17098848	TRUB2	0.0270087	0.352624	Suppressed
17098866	MIR219-2	0.0197214	0.225948	Suppressed
17099498	SURF1	0.012261	0.34624	Suppressed
17099549	SLC2A6	0.0171963	0.439509	Suppressed
17100173	EDF1	0.0302279	0.303818	Suppressed
17100597	C9orf37	0.0153671	0.323509	Suppressed
17101799	SYAP1	0.00651992	0.238067	Suppressed
17103024	UBA1	0.0441666	0.416632	Suppressed
17103104	USP11	0.00408408	0.352854	Suppressed
17103353	RBM3	0.0494787	0.276198	Suppressed
17104688	ITGB1BP2	0.0385307	0.310893	Suppressed
17105114	SH3BGRL	0.0176143	0.489939	Suppressed
17105138	UBE2DNL	0.0196012	0.2522	Suppressed
17105829	ZCCHC18	0.0428841	0.334855	Suppressed
17106080	ATG4A	0.0437113	0.23211	Suppressed
17106557	SLC25A43	0.0474017	0.283814	Suppressed
17106640	ZBTB33	0.018983	0.202354	Suppressed
17107134	DDX26B	0.0181974	0.399014	Suppressed
17107695		0.0267551	0.420209	Suppressed
17108304	RPL10	0.0420451	0.277085	Suppressed
17108500	DKC1	0.0442208	0.294241	Suppressed
17108996	FAM9B	0.0353532	0.340417	Suppressed
17109153	TRAPPC2	0.0107125	0.246633	Suppressed
17110509	LOC441493	0.0394969	0.26954	Suppressed
17110849	CACNA1F	0.00611635	0.299625	Suppressed
17111149	KDM5C	0.0106794	0.301656	Suppressed
17111738	OPHN1	0.0131501	0.175363	Suppressed
17111801	IGBP1-AS1	0.0442212	0.398513	Suppressed
17112426	HMGN5	0.013984	0.177209	Suppressed
17113053	LOC286437	0.0335988	0.335726	Suppressed
17113340	GNG5P2	0.0262013	0.267338	Suppressed
17113506		0.0410295	0.389518	Suppressed
17113606	SEPT6	0.0264131	0.4648	Suppressed
17114017	ZDHHC9	0.034496	0.427148	Suppressed
17114803	MIR510	0.0352362	0.48552	Suppressed
17115271	L1CAM	0.0100505	0.233592	Suppressed
17115617	FAM3A	0.0330903	0.410389	Suppressed
17115765	MTCP1	0.0250355	0.354171	Suppressed
17116962	GYG2P1	0.00430694	0.258149	Suppressed
17117418	TNNI1	0.0203715	0.189215	Suppressed
17117435		0.0490985	0.353141	Suppressed
17118386	FAM220A	0.0381657	0.488815	Suppressed
17118432	RBSG2	0.00669313	0.258749	Suppressed
17118536		0.025609	0.300124	Suppressed
17118574		0.0341085	0.294172	Suppressed
17118632		0.00793013	0.280026	Suppressed
17118746	AURKA	0.0396299	0.348725	Suppressed
17118942	MIR4710	0.0438908	0.389356	Suppressed
17119890		0.00616504	0.242249	Suppressed
17119896		0.0283324	0.1807	Suppressed
17119924	GBP1	0.0196694	0.19743	Suppressed
17120438		0.0453957	0.272799	Suppressed
17120804		0.034469	0.371728	Suppressed
17120826	LOC100507377	0.0283476	0.192265	Suppressed
17121030		0.0392902	0.439295	Suppressed
17121176	TCEB1	0.0128945	0.326352	Suppressed
17121180	STARD9	0.0470209	0.279621	Suppressed
17121734		0.0306115	0.361169	Suppressed
17121874	LINC00483	0.0473848	0.465902	Suppressed
17121958	CS	0.0261476	0.164144	Suppressed
17122142		0.0286961	0.433432	Suppressed
17122804	LOC729296	0.0184491	0.283905	Suppressed
17122970		0.0492513	0.293152	Suppressed
17123142	FANCD2	0.0474586	0.20379	Suppressed
17123698		0.0368057	0.339422	Suppressed
17123724	RNF185	0.00143282	0.285585	Suppressed
17123884	SNORD38B	0.041314	0.312588	Suppressed
17124110		0.0113198	0.324327	Suppressed
17124308		0.0383285	0.372327	Suppressed
17124538	INTS4L1	0.0322875	0.178334	Suppressed
17125048	GYG1	0.0204277	0.222219	Suppressed
17125416		0.0294371	0.22606	Suppressed
17125490		0.0486666	0.41593	Suppressed
17125536		0.0373268	0.311327	Suppressed
17125632	CTDSPL2	0.0200568	0.246167	Suppressed
17125656	CROCC	0.0353263	0.322378	Suppressed
17125724		0.0316556	0.274456	Suppressed
17125736	RBMY1A1	0.0411492	0.208465	Suppressed
17125746		0.033337	0.185992	Suppressed
17125940	LOC100506240	0.0257555	0.189443	Suppressed
17126064	LOC100506240	0.0257555	0.189443	Suppressed
17126196	PTCSC1	0.0449628	0.299726	Suppressed
17126214	CDKN2B-AS1	0.008828	0.236263	Suppressed
17127185		0.038103	0.245995	Suppressed
17127197		0.0454247	0.374276	Suppressed
17127203		0.033765	0.385319	Suppressed
17127253		0.0437536	0.490763	Suppressed
17127281		0.0152673	0.492786	Suppressed
17127341		0.0217723	0.312529	Suppressed
16650609		0.0183614	3.08484	Induced
16650647		0.0377881	2.31039	Induced
16650813		0.0466361	4.75161	Induced
16650841		0.0409159	3.46688	Induced
16650845		0.0153404	4.75239	Induced
16650857		0.0465844	2.69904	Induced
16650867		0.0185621	3.88999	Induced
16650935		0.0376294	3.64933	Induced
16651031		0.0287064	2.34658	Induced
16651067		0.019683	2.61801	Induced
16651215		0.0304464	3.18154	Induced
16651451		0.029856	2.72078	Induced
16651705		0.0393924	4.99266	Induced
16651751		0.0363186	5.06929	Induced
16651903		0.0223799	4.05169	Induced
16652239		0.0343668	4.24613	Induced
16652373		0.0124621	5.1306	Induced
16653019		0.0174297	2.06513	Induced
16653327		0.0273752	3.47284	Induced
16653429		0.0273752	3.47284	Induced
16654675		0.0248163	3.47019	Induced
16655013		0.0238129	2.43434	Induced
16655061		0.00758014	3.3154	Induced
16655083		0.0489821	2.83711	Induced
16655143		0.0165665	4.14982	Induced
16655269		0.0482741	3.67098	Induced
16655699		0.0449024	3.55665	Induced
16655959		0.0425255	3.66984	Induced
16656049		0.0211842	2.67079	Induced
16656199		0.0373012	2.75334	Induced
16656635		0.0478656	2.65572	Induced
16656679		0.0366395	2.84916	Induced
16657111		0.012399	3.46141	Induced
16657231		0.0219149	4.45749	Induced
16657289		0.0172017	4.69387	Induced
16657391		0.0284667	2.22024	Induced
16657401		0.0134094	2.78181	Induced
16657429		0.0185026	3.19021	Induced
16657445	OR4F5	0.0253828	4.42008	Induced
16661029		0.012237	3.5426	Induced
16665340		0.0338576	3.9895	Induced
16666105	NEGR1-AS1	0.0173119	2.50015	Induced
16666755	CLCA2	0.0464362	4.41014	Induced
16666982	LRRC8C	0.0141025	2.4428	Induced
16667060	BRDT	0.0293616	3.31948	Induced
16667492	LOC729987	0.0364143	2.70401	Induced
16667530	PALMD	0.0254721	4.28663	Induced
16669361	HAO2-IT1	0.039963	2.43607	Induced
16669989		0.0375473	3.61631	Induced
16670183		0.0422819	2.64148	Induced
16670391	BOLA1	0.0455647	2.68074	Induced
16671033	LINC00302	0.0251089	2.53897	Induced
16671082	LCE1A	0.0378054	4.83059	Induced
16671472	TDRD10	0.0271937	3.49806	Induced
16671642	EFNA1	0.0323429	2.74596	Induced
16672412	CADM3	0.0494181	3.8514	Induced
16673275	LOC100147773	0.0342343	2.22665	Induced
16674283	RN5S69	0.0379748	3.65576	Induced
16674578		0.0225777	2.59423	Induced
16675481	CFHR5	0.0239436	3.24578	Induced
16675794	NAV1	0.0219442	2.74229	Induced
16676789		0.0488744	2.61922	Induced
16676928		0.0469712	4.18458	Induced
16677167	LOC100653135	0.025109	3.47725	Induced
16677190		0.00990601	2.85502	Induced
16677646		0.0217199	3.89653	Induced
16677678	C1orf115	0.0481507	3.53445	Induced
16677808	FAM177B	0.0412018	2.4109	Induced
16677977	DNAH14	0.0212991	3.28807	Induced
16678361	OBSCN	0.0141558	2.423	Induced
16679301	FMN2	0.0299335	2.8787	Induced
16679715	OR2W5	0.0330245	3.66997	Induced
16679717	C1orf150	0.0110636	4.72523	Induced
16679764	OR2L8	0.0382044	2.2936	Induced
16679785	OR2M1P	0.00916984	3.93739	Induced
16679871	FAM138A	0.016771	4.65308	Induced
16679899	LOC100288069	0.0137009	3.96883	Induced
16682329	LOC100506687	0.0303761	2.75318	Induced
16683719	PAQR7	0.0237965	3.43924	Induced
16684138		0.0466507	3.01576	Induced
16684754		0.0360954	2.91088	Induced
16684992		0.0310012	4.02212	Induced
16685222	FAM176B	0.0413581	3.03938	Induced
16685848		0.04288	2.48937	Induced
16688469	PTGER3	0.016645	2.3655	Induced
16688661		0.0431323	3.70272	Induced
16688847		0.012455	5.08512	Induced
16689434	LRRC8C	0.0351359	3.2376	Induced
16689907	CNN3	0.0462976	2.00718	Induced
16690211	COL11A1	0.0175178	2.12169	Induced
16690294	AMY1A	0.0264436	2.93631	Induced
16691668	NOTCH2	0.0268448	3.44492	Induced
16691725	LOC100132314	0.0343224	4.05805	Induced
16691730	FCGR1B	0.0353988	2.53205	Induced
16691893	LOC728855	0.0375504	3.1968	Induced
16691963	PFN1P2	0.0418084	3.78627	Induced
16691969		0.0479936	3.56314	Induced
16692452	NBPF14	0.0470255	2.15597	Induced
16692470	PPIAL4G	0.034944	3.5427	Induced
16692553		0.0285997	2.43539	Induced
16693383	PGLYRP3	0.01878	2.8501	Induced
16693393	PGLYRP4	0.0151654	3.70664	Induced
16695023	CD1B	0.0164651	4.99314	Induced
16695931		0.00720439	5.10411	Induced
16696395	PIGC	0.0275606	4.63861	Induced
16697292		0.0486111	2.07144	Induced
16697416		0.0198812	2.98783	Induced
16697492	KCNT2	0.00839957	4.08594	Induced
16698246		0.034884	4.75212	Induced
16698944		0.0221699	4.29493	Induced
16699371		0.0297681	4.05049	Induced
16699514		0.0456345	4.65984	Induced
16699524	C1orf140	0.0412531	4.13314	Induced
16699778		0.0429082	3.50833	Induced
16700074	CDC42BPA	0.0391882	3.16095	Induced
16700627	LOC100506778	0.041111	3.90875	Induced
16701029		0.0288976	3.88016	Induced
16701183		0.0429082	3.50833	Induced
16701597	OR14A16	0.0479255	4.61858	Induced
16701608	OR2M7	0.03481	3.02837	Induced
16703334		0.0193005	3.53799	Induced
16703561		0.0270282	2.47292	Induced
16703572		0.0194258	3.43688	Induced
16703628		0.0161023	2.22207	Induced
16703661		0.0313967	3.13439	Induced
16703667		0.0414588	4.09905	Induced
16704064	LOC399744	0.0276989	2.63013	Induced
16704192		0.0327068	2.01774	Induced
16704470	AGAP5	0.0150357	3.54416	Induced
16706006		0.0431349	2.31415	Induced
16706080	RN5S320	0.030376	5.17375	Induced
16706400	DLG5	0.0161017	3.87299	Induced
16706512	ZCCHC24	0.037794	3.86353	Induced
16706912	AGAP11	0.0250142	2.87632	Induced
16707791	ENTPD1	0.0276619	4.34462	Induced
16707923		0.00603814	3.69337	Induced
16708984		0.0244453	3.15025	Induced
16711087	RN5S298	0.0187817	2.70359	Induced
16711114	LOC100288619	0.0204277	3.28151	Induced
16711276		0.0243358	3.06178	Induced
16711703		0.0284417	2.2361	Induced
16711795	MIR548AK	0.0436916	3.25065	Induced
16712148	C1QL3	0.00361138	3.50367	Induced
16712168	CUBN	0.0304906	2.4426	Induced
16712526		0.0333327	3.83503	Induced
16712598	GPR158	0.0475382	3.07076	Induced
16712623		0.0359328	2.04231	Induced
16712757		0.0473636	2.93251	Induced
16712877	RN5S308	0.0336415	5.67536	Induced
16713838	ASAH2C	0.0231433	3.25751	Induced
16715064	TACR2	0.0169699	3.18474	Induced
16715074		0.00121829	3.63165	Induced
16715151	NPFFR1	0.0420156	5.82709	Induced
16715847		0.0244474	3.3978	Induced
16716295		0.00778194	3.20416	Induced
16718263	SORCS1	0.00480258	4.60835	Induced
16719411		0.0186688	2.6162	Induced
16719949		0.0194191	3.4235	Induced
16720956	KCNQ1DN	0.0345963	2.39377	Induced
16721008		0.0270171	4.88594	Induced
16721225		0.0458874	4.75075	Induced
16721648		0.0370969	2.09588	Induced
16722987	LUZP2	0.048076	2.24132	Induced
16723692		0.04283	3.68741	Induced
16723823		0.0068494	2.21499	Induced
16724136		0.00510939	3.8614	Induced
16724675	OR4C3	0.0116283	2.19134	Induced
16724683	TRIM49B	0.00256657	3.30981	Induced
16725097	OR4D11	0.0254512	2.36186	Induced
16725103		0.0304465	2.25807	Induced
16725294	LINC00301	0.0302923	3.33353	Induced
16725608	TMEM216	0.047968	2.90258	Induced
16728930		0.00322242	3.20947	Induced
16729789	PRSS23	0.0484815	3.46851	Induced
16730703		0.0326444	2.4718	Induced
16730976	ZC3H12C	0.0471959	4.65893	Induced
16731339	TTC12	0.0464972	3.54964	Induced
16731513		0.0345953	3.91125	Induced
16732663		0.023813	2.04071	Induced
16732669		0.045276	5.29994	Induced
16732700	CRTAM	0.0239815	2.13759	Induced
16732752		0.0324689	5.75552	Induced
16733325	KIRREL3-AS2	0.0381711	3.0558	Induced
16733602		0.0299645	5.21153	Induced
16734646		0.0207709	2.17077	Induced
16734809	OR51H1P	0.0392503	3.38475	Induced
16734836	OR51V1	0.0143757	3.1141	Induced
16736623	MRGPRX2	0.0365639	3.1279	Induced
16736738	LOC100500938	0.0110831	3.62419	Induced
16736764	MUC15	0.0351728	4.18065	Induced
16737515	ALX4	0.0231399	3.77902	Induced
16738268	OR4C5	0.0336612	4.98146	Induced
16738383	OR5M8	0.0318938	4.53736	Induced
16738622		0.0454783	3.64951	Induced
16740378	SLC25A45	0.0171278	2.17507	Induced
16741540		0.0304902	2.474	Induced
16741946		0.0331464	2.99617	Induced
16742742	MIR708	0.0322856	4.03737	Induced
16743322	SNORA8	0.0449634	2.11511	Induced
16743978	GUCY1A2	0.0210173	4.13483	Induced
16744125	KDELC2	0.043461	4.79786	Induced
16744174	RDX	0.0201635	4.63583	Induced
16744391		0.0286201	2.1139	Induced
16744945		0.0127024	4.5763	Induced
16745637	OR8D1	0.0137478	3.83668	Induced
16745640	OR8D2	0.0482006	3.81676	Induced
16745643	OR8B2	0.0453149	2.44759	Induced
16745920		0.0206758	3.40538	Induced
16746980	LOC100507492	0.026184	4.29994	Induced
16747074		0.027194	2.0945	Induced
16748122		0.049663	3.51122	Induced
16748692		0.0244232	2.96879	Induced
16748974		0.0480722	2.86636	Induced
16749010	SLCO1C1	0.0102122	3.56353	Induced
16750597	C12orf54	0.0196399	2.85092	Induced
16753243	LOC100506869	0.0148177	2.85025	Induced
16753641	HMGA2	0.0411855	2.89588	Induced
16753663	LOC100129940	0.0187926	3.92927	Induced
16754310		0.0426227	2.86748	Induced
16754529		0.0357959	2.09549	Induced
16754997		0.038166	3.76476	Induced
16755001		0.027009	2.56221	Induced
16755008	LINC00615	0.00430693	4.10349	Induced
16755291	PGAM1P5	0.0413758	2.03276	Induced
16756719	MYO1H	0.0491616	2.77243	Induced
16757581		0.00635147	3.6237	Induced
16757736		0.0253131	5.08492	Induced
16757762		0.0378009	3.25513	Induced
16758332	LOC100507066	0.0211466	2.6006	Induced
16758564	LOC100507091	0.00569088	3.72624	Induced
16761201	CD69	0.030421	3.70749	Induced
16761231		0.0310219	3.89176	Induced
16761578	LOC338817	0.04288	3.63198	Induced
16761631	DUSP16	0.024791	2.61504	Induced
16761877	EPS8	0.012419	3.7185	Induced
16762202	ST8SIA1	0.0136062	4.89018	Induced
16762681		0.0425647	3.31449	Induced
16763017		0.022697	4.71755	Induced
16763032	PKP2	0.0347925	2.72641	Induced
16763237	LOC100506577	0.029618	4.38348	Induced
16763407		0.025109	2.00452	Induced
16764104		0.0275324	4.29152	Induced
16764602	FAM186A	0.00179515	5.13178	Induced
16766860		0.0462115	3.51329	Induced
16767886		0.0342526	3.8712	Induced
16768133	TSPAN19	0.0272261	3.45771	Induced
16768463		0.0258358	2.59497	Induced
16769481	ALDH1L2	0.0346042	3.4702	Induced
16769896		0.0307839	2.65713	Induced
16771045		0.0495775	2.85444	Induced
16772901		0.0395625	2.83224	Induced
16773165	TNFRSF19	0.0472173	2.81173	Induced
16774464		0.0298623	3.48602	Induced
16775236	FLJ25694	0.0131501	2.65151	Induced
16775377	RNY1P8	0.00818199	3.26026	Induced
16775498		0.0199694	2.51816	Induced
16775546	SCEL	0.00271492	2.68281	Induced
16775844	CLDN10	0.00778187	2.86443	Induced
16776017	DOCK9-AS1	0.0322638	4.92762	Induced
16776186	LOC283481	0.0228238	2.4432	Induced
16777055		0.0499245	3.43196	Induced
16777209	MIR4499	0.0310012	2.32125	Induced
16777533	LINC00357	0.0487396	4.37673	Induced
16777544		0.0278712	3.7655	Induced
16778302		0.0354854	2.70898	Induced
16779305	LINC00282	0.0308062	3.37718	Induced
16779500		0.0027407	4.26134	Induced
16779627		0.0499491	2.23492	Induced
16779637		0.0485543	2.07378	Induced
16779648	FLJ25694	0.0449463	2.48343	Induced
16779663		0.0344711	2.43048	Induced
16780313	RNY3P8	0.0130855	2.56745	Induced
16780317	CLDN10-AS1	0.0109059	3.26819	Induced
16780640		0.0479935	4.46323	Induced
16781352		0.0253417	3.09776	Induced
16781367		0.00405672	4.29892	Induced
16781384		0.00837088	2.95119	Induced
16781431	OR4N2	0.00175543	4.10964	Induced
16781438	OR4Q3	0.0250436	4.28834	Induced
16781440	OR4M1	0.022479	3.46536	Induced
16781456	OR4K15	0.00717987	3.90403	Induced
16781479		0.0161301	4.48613	Induced
16781598		0.00644563	2.65976	Induced
16781838	TRAV5	0.0319007	4.50415	Induced
16783019		0.0497243	3.75855	Induced
16783439		0.0444441	4.44142	Induced
16783662	MIA2	0.00236967	3.79524	Induced
16783755		0.045742	2.45717	Induced
16783758		0.0260991	3.62862	Induced
16784036		0.0252017	3.19636	Induced
16784201	PTGDR	0.0295269	3.59018	Induced
16786064	RGS6	0.0390611	4.13353	Induced
16787349		0.0483383	2.83077	Induced
16787869	SERPINA4	0.031461	3.88156	Induced
16788735	MIR495	0.0198067	2.44134	Induced
16788790	MIR412	0.0467148	2.30788	Induced
16789857		0.0385828	4.14596	Induced
16789861		0.0178293	3.74411	Induced
16789869	POTEM	0.0345774	3.21716	Induced
16789883		0.00837088	2.95119	Induced
16792083	PTCSC3	0.0414262	2.87361	Induced
16792151	FLJ42220	0.0351731	2.31076	Induced
16792333		0.032961	2.15393	Induced
16792932	FRMD6-AS2	0.0337569	2.30263	Induced
16793222		0.0163226	2.25256	Induced
16793936		0.0462932	2.03749	Induced
16793951		0.0278871	3.35424	Induced
16794243		0.00410679	2.23612	Induced
16794397	C14orf57	0.00979338	5.30302	Induced
16795268		0.0268193	3.95809	Induced
16796444	SNHG10	0.0111774	3.50146	Induced
16797490	IGHV3-20	0.0449626	2.08245	Induced
16797619	CHEK2P2	0.0192175	3.9321	Induced
16797690	LOC348120	0.0330762	4.15987	Induced
16797725	OR4N4	0.0432097	4.46208	Induced
16797936		0.0133581	4.21676	Induced
16798210	SNRPN	0.012261	3.29037	Induced
16798218	SNRPN	0.0212375	4.2439	Induced
16798238	SNRPN	0.0221563	3.47874	Induced
16798272	SNRPN	0.0190042	3.84973	Induced
16798895	GOLGA8J	0.0466368	2.28033	Induced
16801682		0.032961	4.18681	Induced
16802044		0.0202309	3.96634	Induced
16802429	NOX5	0.01632	3.43309	Induced
16802696	RN5S399	0.0465745	3.35899	Induced
16802791	ADPGK-AS1	0.00585555	4.60436	Induced
16805797	OR4F15	0.0477379	3.69133	Induced
16805804	FAM138E	0.0409655	4.55762	Induced
16805820		0.00390875	3.36807	Induced
16805915	NF1P2	0.0466736	2.04682	Induced
16806199	GABRB3	0.0345256	2.35091	Induced
16806538		0.022375	4.81447	Induced
16807228		0.026734	3.34046	Induced
16808302	PPIP5K1	0.0168268	2.88196	Induced
16809364		0.0139506	4.21726	Induced
16812314	LOC729911	0.0493031	4.81576	Induced
16812362		6.851649431425386E-4	2.3765	Induced
16812909		0.0458327	5.27358	Induced
16813189	PEX11A	0.032003	3.1824	Induced
16813481		0.0147878	4.07418	Induced
16813511		0.0405802	3.48438	Induced
16813524		0.0377195	3.62592	Induced
16813532		8.784818386694866E-4	4.35362	Induced
16813632		0.0424824	3.27186	Induced
16814065	DDX11L9	0.0175174	2.55006	Induced
16814079	WASIR2	0.0189863	3.20305	Induced
16814183	RGS11	0.0496328	2.879	Induced
16815901		0.0427955	3.21828	Induced
16817349	LOC100507607	0.0342349	2.8161	Induced
16819738		0.00757015	3.65697	Induced
16822643		0.0083997	2.30778	Induced
16826365		0.0449878	2.00588	Induced
16826471		0.0394967	2.89717	Induced
16826479		0.0402184	3.39337	Induced
16826481	LOC388276	0.0340044	3.60893	Induced
16826532		3.6635422817728566E-4	3.21942	Induced
16827022	CDH8	0.0130685	2.34531	Induced
16828108	SNORD71	0.0329536	2.48913	Induced
16828833		0.00113191	2.71489	Induced
16828865	LOC727710	0.0445336	2.4274	Induced
16828903	MIR1910	0.0398631	3.52001	Induced
16829626	LOC100506397	0.0454551	3.02332	Induced
16831024		0.0175178	2.29075	Induced
16832031	SNORD3A	0.044144	2.21631	Induced
16835013	SPPL2C	0.0400061	2.69557	Induced
16835332		0.0436292	5.07642	Induced
16836212		0.0129817	3.30662	Induced
16836786	RNU7-52P	0.0391183	3.43968	Induced
16837061	SNORD104	0.0339525	2.09758	Induced
16837382	KCNJ16	0.0310367	2.35032	Induced
16837411		0.0351361	3.87118	Induced
16839116	FN3K	0.0301405	2.73058	Induced
16839201		0.0479995	4.37542	Induced
16841657	CDRT1	0.00848848	4.85026	Induced
16842436	CCDC144NL	0.0109124	3.39562	Induced
16843074	RNY4P13	0.0169868	3.18981	Induced
16844430	KRT25	0.0232153	3.89608	Induced
16844638	KRTAP16-1	0.026784	3.74605	Induced
16846435		0.0184491	4.65945	Induced
16847542	MARCH10	0.0318976	3.11615	Induced
16848372		0.0102548	4.39858	Induced
16848376	KCNJ2-AS1	0.0429756	4.31324	Induced
16848583	CD300LB	0.0423266	3.63245	Induced
16850724	ARHGAP28	0.0410299	2.5595	Induced
16850980		0.0447203	3.31409	Induced
16852145	SLC14A2	0.0231271	3.19956	Induced
16852683	PMAIP1	0.0256942	2.63519	Induced
16852849	SERPINB11	0.0387819	3.73749	Induced
16853012		0.0426599	4.74205	Induced
16853016		0.0479768	4.02276	Induced
16853472		0.00496803	3.25197	Induced
16854044		0.0202014	2.70237	Induced
16854787		0.00523738	2.17404	Induced
16854851		0.0343306	2.76362	Induced
16855340	SNORA37	0.0448472	2.47127	Induced
16855355	RAB27B	0.0332085	2.76431	Induced
16855469	LINC-ROR	0.024291	4.05868	Induced
16856021		0.027009	4.35981	Induced
16856998	GIPC3	0.043862	2.71547	Induced
16857519	EMR1	0.0345126	2.12237	Induced
16857552	MBD3L2	0.0447587	2.52677	Induced
16857837		0.0400065	2.28375	Induced
16857968	OR7E24	0.0132295	2.74388	Induced
16858605	RN5S466	0.0316555	2.12006	Induced
16862986	IGSF23	0.00153964	2.53066	Induced
16865092	MIR522	0.0273791	2.23686	Induced
16866374	FAM138A	0.016771	4.65308	Induced
16867901	MBD3L2	0.0406073	3.66444	Induced
16870990	LOC100505851	0.0337571	3.13863	Induced
16871113		0.0469708	2.42054	Induced
16872621	LOC100505535	0.0122371	2.79718	Induced
16874298	SLC17A7	0.0398965	3.65903	Induced
16877309		0.00113186	4.39111	Induced
16879205	FAM82A1	0.00143188	4.38961	Induced
16880868		0.0238129	5.11662	Induced
16881918	RN5S98	0.0240728	2.29012	Induced
16882035		0.0427303	4.33102	Induced
16882414	SNORD94	0.0409737	3.97125	Induced
16882553	MIR4771-1	0.0358464	2.70921	Induced
16882821		0.0466321	2.1273	Induced
16883733	IL18RAP	0.0317637	2.4358	Induced
16883826	LOC150568	0.00901081	3.21005	Induced
16885238		0.0359828	2.91332	Induced
16885317		0.011446	3.49806	Induced
16885497		0.0376299	2.53537	Induced
16885509	CCDC74B-AS1	0.0281499	4.00858	Induced
16885614		0.0273526	2.96841	Induced
16885685	POTEE	0.010233	3.20331	Induced
16885793		0.0273526	2.96841	Induced
16886156		0.0104404	3.26601	Induced
16887237	DHRS9	0.0341982	4.35383	Induced
16887417		0.00393246	3.45009	Induced
16887463	SP5	0.045425	2.66846	Induced
16887694		0.0426573	5.09216	Induced
16887761		0.0324005	2.41875	Induced
16888027	RN5S112	0.00693442	2.51546	Induced
16888085		0.0364786	3.67332	Induced
16888512	ITGAV	0.0179995	3.75604	Induced
16888705		0.0449626	3.70951	Induced
16888958		0.00929835	2.41765	Induced
16888982		0.0460996	3.19507	Induced
16888999	PCGEM1	0.0170457	2.26415	Induced
16889169	PLCL1	0.0356738	2.2658	Induced
16889559		0.0368256	5.12356	Induced
16890534		0.0223194	2.25918	Induced
16891562		0.0374055	2.00142	Induced
16892774		0.0316758	3.33735	Induced
16892777		0.0347771	2.70765	Induced
16892823	IQCA1	0.0499491	2.70204	Induced
16893136		0.0381668	2.59973	Induced
16894083		0.0311823	3.12146	Induced
16894091		0.0428841	3.45662	Induced
16894181	LINC00299	0.0353261	5.23909	Induced
16894588	LOC100506474	0.0467558	3.84852	Induced
16895982	RBKS	0.0294401	5.12678	Induced
16896019	LOC100505774	0.0164796	3.72087	Induced
16897035		0.00408342	2.63215	Induced
16897444		0.00999509	3.11819	Induced
16897450	NRXN1	0.0320688	4.39958	Induced
16897499		0.0330226	2.37528	Induced
16897619	TSPYL6	0.0368057	3.06351	Induced
16897766		0.0209749	2.78535	Induced
16897940		0.019004	4.78254	Induced
16898427		0.0281752	3.38045	Induced
16898461		0.0366692	3.04706	Induced
16898491		0.0154774	3.48711	Induced
16899476	SNAR-H	0.0130684	4.04315	Induced
16899680	RNU7-64P	0.0489922	3.99302	Induced
16900136	IGKC	0.0396478	3.23309	Induced
16900156	IGKC	0.043898	2.92814	Induced
16900166	IGKC	0.0318045	2.62571	Induced
16900389	GPAT2	0.0176616	2.19779	Induced
16901356		0.0256942	2.20779	Induced
16901716	RGPD6	0.0403023	3.22257	Induced
16901892	MIR4771-1	0.0358464	2.70921	Induced
16902035		0.0258575	3.3412	Induced
16902831		0.0273526	2.96841	Induced
16903400		0.0355286	3.24051	Induced
16903409		0.0351151	4.09987	Induced
16903419		0.0163786	3.73203	Induced
16903484		0.0339176	3.18074	Induced
16904510		0.0454735	3.25991	Induced
16905472		0.0136061	2.23786	Induced
16905514		0.043694	3.2138	Induced
16905516	TTC30B	0.0226775	3.32983	Induced
16906063		0.0163927	2.05232	Induced
16907324	MPP4	0.0296664	4.31492	Induced
16908307	CXCR1	0.0471245	3.87985	Induced
16910573	DEFB126	0.0213067	2.10872	Induced
16911673		0.00898543	3.35688	Induced
16912099		0.0406861	2.88514	Induced
16913065	PROCR	0.00289867	4.17411	Induced
16913075	RN5S483	0.0161019	4.96356	Induced
16913719		0.0355076	4.1175	Induced
16914996		0.00862955	3.416	Induced
16916485	SIRPD	0.0487529	4.35577	Induced
16916976	RN5-8S7	0.0492229	3.97429	Induced
16916996		0.0366988	3.01295	Induced
16917061	FERMT1	0.00598887	3.27781	Induced
16917214		0.0290069	2.00094	Induced
16917259		0.00870111	2.25031	Induced
16917545		0.0292659	2.51093	Induced
16917612		0.049052	3.70889	Induced
16918210	MLLT10P1	0.0279882	2.4941	Induced
16918230	DEFB122	0.0479558	2.62567	Induced
16918542		0.0355	2.42124	Induced
16920036		0.0256952	2.86346	Induced
16920241		0.01355	3.68312	Induced
16920497	CYP24A1	0.0331033	2.94748	Induced
16920520		0.0345424	4.06608	Induced
16920806	SYCP2	0.0339725	2.68932	Induced
16921461		0.0406345	2.61859	Induced
16921464		0.0447597	3.07805	Induced
16921511		0.0273974	4.15692	Induced
16921724	NCAM2	0.00423332	3.23614	Induced
16921789		0.0232397	2.84839	Induced
16922759	KCNJ15	0.0365468	3.37909	Induced
16923179	UBASH3A	0.0169977	4.93364	Induced
16923745	LOC642852	0.00194745	3.2179	Induced
16924174	MIR3118-5	0.0298575	4.97038	Induced
16924349	TMPRSS15	0.0322877	3.97329	Induced
16924383		0.0353438	2.28607	Induced
16924592	CYYR1	0.0310511	2.39646	Induced
16924749		0.0400473	2.99065	Induced
16925312		0.0329617	2.24818	Induced
16925316	KCNE2	0.0418033	2.66622	Induced
16927785	GGTLC2	0.0173254	2.62666	Induced
16927955		0.0219244	2.80085	Induced
16928666		0.0181842	3.7238	Induced
16929359		0.0384206	3.08732	Induced
16930967		0.0248595	4.38323	Induced
16931856		0.0362366	2.88809	Induced
16931882		0.00837088	2.95119	Induced
16931884	OR11H1	0.0124775	3.17392	Induced
16932758		0.0211454	2.81973	Induced
16932928	PRAME	0.0353263	3.9694	Induced
16933158	C22orf45	0.0268836	3.83646	Induced
16933756		0.0387549	3.02094	Induced
16934247		0.041576	3.48465	Induced
16934248	BPIFC	0.0441146	4.91277	Induced
16934432		0.0367679	3.83799	Induced
16935285		0.0119903	4.38742	Induced
16935287		0.0204379	4.18618	Induced
16935994	SMC1B	0.0298419	2.631	Induced
16937090		6.302807476379545E-4	4.74103	Induced
16938133	GALNTL2	0.0364977	3.02311	Induced
16938309	ZNF385D-AS1	0.0284571	2.51911	Induced
16941560	STAB1	0.0152677	2.21301	Induced
16942256		0.00536389	5.20194	Induced
16942720	MIR1324	0.0497728	4.07807	Induced
16942950		0.0377324	4.18112	Induced
16942983		0.045754	3.57522	Induced
16943181	GPR15	0.012987	2.84294	Induced
16943397		0.0133239	3.202	Induced
16943647	LOC285205	0.0186012	2.35182	Induced
16943743		0.0112932	4.08654	Induced
16945230		0.0362373	3.93686	Induced
16946759		0.0302278	2.9742	Induced
16947117		0.0458997	4.71595	Induced
16947667		0.0498621	3.86614	Induced
16948465		0.0135161	2.75006	Induced
16949274		0.0273793	3.50818	Induced
16950343		0.0061652	2.08789	Induced
16951591		0.00839965	3.04504	Induced
16951797	EOMES	0.025613	2.66694	Induced
16955872		0.0368319	3.9383	Induced
16955875		0.0220315	3.17994	Induced
16956655		0.00635149	3.15372	Induced
16956930		0.028171	2.7618	Induced
16956963		0.0412812	2.58207	Induced
16957880		0.0271387	4.94286	Induced
16958618		0.025031	2.97246	Induced
16958844	GATA2	0.0458682	2.55443	Induced
16958972	SNORA7B	0.0465097	3.24253	Induced
16959797	RBP2	0.0368256	2.00788	Induced
16960207	PLSCR5	0.0202039	4.62075	Induced
16960223		0.00960497	2.89274	Induced
16960262		0.0460665	2.97213	Induced
16961056	SPTSSB	0.0474318	2.48426	Induced
16961162	SLITRK3	0.0295478	4.17499	Induced
16961679		0.00282247	2.7656	Induced
16961958	FLJ46066	0.0308061	4.19889	Induced
16962519	ADIPOQ	0.0228755	5.11558	Induced
16962689	GMNC	0.032009	4.32509	Induced
16962699	OSTN-AS1	0.0172207	4.51974	Induced
16962731		0.0364141	2.93822	Induced
16964841		0.0161301	3.26021	Induced
16965004	LOC100288520	0.00928046	3.0639	Induced
16965509		0.0452489	2.73084	Induced
16965765		0.0229879	2.67306	Induced
16965813		0.0343306	3.72994	Induced
16966548	NIPAL1	0.0443434	3.86032	Induced
16967003	RN5S161	0.0379534	2.90408	Induced
16967137		0.0372625	3.74643	Induced
16967449	ODAM	0.031102	2.75778	Induced
16967843	EREG	0.0355007	4.96189	Induced
16968237	LOC100505702	0.0438554	3.381	Induced
16968299		0.0412019	2.89949	Induced
16968405		0.0172018	2.64807	Induced
16969182	C4orf17	0.0470883	2.9437	Induced
16969401		0.0137006	2.65995	Induced
16969766	ENPEP	0.0434675	3.73567	Induced
16970212		0.00153964	2.25527	Induced
16970215		0.00645593	3.0585	Induced
16970432		0.0419315	2.1295	Induced
16970527	SLC25A31	0.0105577	3.4204	Induced
16970906	MGST2	0.01878	3.093	Induced
16971017		0.0340508	2.48778	Induced
16971785		0.0471694	2.11971	Induced
16971822	GRIA2	0.0334176	3.04738	Induced
16971941		0.0235928	4.29521	Induced
16972070		0.033757	3.96047	Induced
16972346		0.0474435	4.684	Induced
16973196		0.0146857	2.60957	Induced
16973236		0.011612	4.68041	Induced
16973243		0.0258575	3.04742	Induced
16974356	RN5S156	0.0356661	4.25631	Induced
16974493		0.0277699	2.94155	Induced
16974529	FGFBP2	0.0483677	3.72695	Induced
16974822		0.0438623	4.20244	Induced
16976329	EPHA5	0.0486896	2.85701	Induced
16977058	CXCL11	0.00699	2.79321	Induced
16977162		0.0183373	2.70378	Induced
16977606		0.00582949	2.02905	Induced
16978080	C4orf37	0.0381671	3.21704	Induced
16978976	CFI	0.0428842	2.57772	Induced
16979101	MIR302B	0.00669344	4.38026	Induced
16979444	TNIP3	0.00960497	2.19327	Induced
16979654		0.0242855	2.71066	Induced
16979938		0.0124349	3.88694	Induced
16980126	RNF150	0.0286009	3.54628	Induced
16980231	FREM3	0.0228956	3.79643	Induced
16980245	GYPE	0.0352475	3.00548	Induced
16980392	LOC100505545	0.0241075	4.19328	Induced
16980497		0.0183085	2.88968	Induced
16980727		0.0288133	2.31855	Induced
16980768		0.0333292	2.05416	Induced
16981208	RN5S171	0.0266199	4.92039	Induced
16981210		0.0128271	3.36503	Induced
16981468	HSP90AA6P	0.0286448	4.32939	Induced
16981477		0.0180771	4.60984	Induced
16981884	WWC2-AS1	0.0210181	4.49318	Induced
16981889	CLDN22	2.4682147669853404E-4	5.36577	Induced
16982979		0.0344693	2.11808	Induced
16983283		0.0443449	4.42012	Induced
16983484	LOC646241	0.0367323	4.45538	Induced
16983540	PMCHL1	0.0353314	2.7347	Induced
16983597		0.0282202	2.25818	Induced
16983652	CDH6	0.0124703	3.04642	Induced
16983740		0.0186768	3.58965	Induced
16984304	C7	0.0414258	2.07335	Induced
16984362		0.0226838	3.92846	Induced
16984755		0.0343376	3.29619	Induced
16985127		0.00898543	2.296	Induced
16985242	FAM159B	0.0154261	2.69462	Induced
16985849		0.0491209	3.13363	Induced
16987638		0.0383285	2.85899	Induced
16988264		0.0467752	3.91437	Induced
16988471	ZNF474	0.0147338	2.63819	Induced
16988980		0.00598261	3.47137	Induced
16990127		0.0400001	3.59346	Induced
16990534	ARHGAP26-IT1	0.0390791	4.2769	Induced
16991246	SPARC	0.0382394	3.88417	Induced
16991775	GABRA6	0.0255154	3.55404	Induced
16992547		0.0476021	4.57171	Induced
16992553		0.0180873	2.45303	Induced
16993653		0.0297733	2.99425	Induced
16994303		0.0435293	2.86957	Induced
16994370	ANKRD33B-AS1	0.029007	2.21517	Induced
16994739		0.0342877	2.52308	Induced
16995035		0.0135207	2.77962	Induced
16995039		0.0259111	5.49986	Induced
16995487	EGFLAM-AS2	0.0298623	4.49711	Induced
16995629	C9	1.9993988821542956E-4	2.12119	Induced
16995835		0.0425649	2.22041	Induced
16996068		0.00640592	4.12548	Induced
16996433	PLK2	0.00980254	4.09182	Induced
16996472		0.0100505	2.10479	Induced
16996637		0.0167687	5.11079	Induced
16996838		0.00161052	5.72804	Induced
16996893		0.00158321	4.046	Induced
16997496		0.0415933	2.62686	Induced
16997851	MIR4280	0.0107125	4.78525	Induced
16998449		0.0298574	2.21792	Induced
16998887		0.0493228	2.74301	Induced
16999372		0.0465103	4.95256	Induced
16999475	FBN2	0.0160728	3.88913	Induced
16999754	LOC553103	0.0113199	4.32306	Induced
17001244		0.0404901	2.81604	Induced
17001295		0.0467349	3.61429	Induced
17001976	NMUR2	0.0355011	3.11292	Induced
17002032		0.00149043	3.70437	Induced
17002595		0.0492965	4.4142	Induced
17002745		0.0458999	2.83493	Induced
17002898	STC2	0.0378905	2.63685	Induced
17004429		0.0450294	2.59478	Induced
17004948		0.0402586	2.93291	Induced
17005273		0.0302925	2.7524	Induced
17005414		0.0268136	2.09126	Induced
17005488	HIST1H2BA	0.0370667	5.1283	Induced
17005573	HIST1H2BD	0.0230003	3.00218	Induced
17005862	HIST1H3H	0.0202786	2.05721	Induced
17005985		0.0390168	3.47366	Induced
17006021		0.037184	2.20908	Induced
17006030		0.00839957	2.43734	Induced
17006568	TCF19	0.00916981	2.00629	Induced
17008226	DNAH8	0.029548	3.05956	Induced
17009444	GPR115	0.0493724	3.07456	Induced
17009563	MIR206	0.0384062	3.96752	Induced
17009991		0.0145033	3.20917	Induced
17010188		0.0132708	3.3758	Induced
17010198	RIMS1	0.0278323	3.06397	Induced
17011209		0.0174297	2.23682	Induced
17011245		0.0071665	3.62884	Induced
17011414	RN5S212	0.00786618	2.91091	Induced
17011755	WISP3	0.0025413	3.08425	Induced
17011796		0.0113667	3.60694	Induced
17011809		0.038319	5.42829	Induced
17012241		0.00290842	3.67294	Induced
17012416	C6orf58	0.0274058	3.23794	Induced
17012553		0.0178144	5.96747	Induced
17012556	LOC100507203	0.0493845	3.56395	Induced
17012882	LOC100507390	0.0130684	2.26372	Induced
17013062		0.00294551	2.01283	Induced
17013223	PHACTR2	0.045764	3.34473	Induced
17013375		0.0323841	4.88983	Induced
17013410	ADGB	0.0319983	3.97888	Induced
17013464		0.00396231	4.01123	Induced
17013512	SAMD5	0.00271491	2.62359	Induced
17013650	ULBP2	0.0317639	4.13225	Induced
17013782		0.0370177	3.59961	Induced
17013856	VIP	0.0333372	2.58321	Induced
17014439		0.0179995	2.83543	Induced
17015647	ERVFRD-1	0.0416142	2.57036	Induced
17016074		0.0183849	4.05346	Induced
17016457	HIST1H2BK	0.0392357	4.24236	Induced
17017872	BTNL2	0.0112501	2.79557	Induced
17020993		0.0353057	2.5893	Induced
17021316		0.0281209	2.13737	Induced
17021323	TBX18	0.015845	3.82431	Induced
17022616		0.0199774	3.81135	Induced
17023305		0.0408388	3.56146	Induced
17023350		0.0125957	3.99743	Induced
17023981		0.00676163	3.54136	Induced
17024172	LOC100130476	0.0266248	4.45753	Induced
17024298		0.0272225	3.61034	Induced
17024374	FUCA2	0.00812024	5.15643	Induced
17024425		0.0239815	2.40789	Induced
17025012	RN5S224	0.0367056	4.17478	Induced
17026056		0.0388793	2.38458	Induced
17026066	OR2H1	0.0408788	4.10402	Induced
17026523	OR12D3	0.0474868	3.13337	Induced
17027211		0.0390168	3.47366	Induced
17027237		0.037184	2.20908	Induced
17027243		0.00839957	2.43734	Induced
17027260	OR2H1	0.0408788	4.10402	Induced
17028309	HCG23	0.0228959	3.3484	Induced
17029685	C6orf10	0.0456225	3.69368	Induced
17030084		0.037184	2.20908	Induced
17030090		0.00839957	2.43734	Induced
17031135	HCG23	0.0228959	3.3484	Induced
17032367	C6orf10	0.0337884	3.45918	Induced
17032773		0.037184	2.20908	Induced
17032779		0.00839957	2.43734	Induced
17032796	OR2H1	0.0408788	4.10402	Induced
17033600	HCG23	0.018682	3.17694	Induced
17034236	HLA-C	0.0337569	2.69976	Induced
17035876	HCG23	0.018682	3.17694	Induced
17037577		0.037184	2.20908	Induced
17037689	HCG9	0.0490411	3.27515	Induced
17038059	MICA	0.04815	5.28237	Induced
17039209	HCG21	0.0152673	2.87039	Induced
17039885	C6orf10	0.0261963	4.26372	Induced
17040287		0.037184	2.20908	Induced
17040293		0.00839957	2.43734	Induced
17040310	OR2H1	0.0408788	4.10402	Induced
17041221	HCG23	0.018682	3.17694	Induced
17042728		0.0393173	2.14407	Induced
17043853		0.0437534	4.17997	Induced
17045076		0.0179282	2.01518	Induced
17045130	LOC401324	0.00851234	4.67176	Induced
17045540		0.0133609	2.20113	Induced
17045834		0.0429082	3.50833	Induced
17046011		0.0276617	3.28401	Induced
17046096		0.0186578	4.09265	Induced
17046105	VSTM2A	0.0244459	2.69686	Induced
17046867	LOC541473	0.046882	3.12195	Induced
17047382	TRIM73	0.023617	2.66257	Induced
17047650		0.01542	3.25544	Induced
17047868	GRM3	0.0366693	3.04227	Induced
17049060		0.0120007	2.713	Induced
17051524	TMEM209	0.00877207	3.92983	Induced
17052348	TMEM178B	0.0431354	2.12802	Induced
17052648	TRBV29-1	0.0179935	2.0502	Induced
17055453		0.0250478	3.94024	Induced
17055610		0.0437553	3.45394	Induced
17056415	NEUROD6	0.0265923	4.52155	Induced
17056424		0.00735973	2.57244	Induced
17056963	LINC00265	0.0122608	2.87072	Induced
17056992	GLI3	0.0359655	4.83449	Induced
17057134	RASA4CP	0.0222267	2.40896	Induced
17058083	LOC643955	0.0301853	4.01028	Induced
17059355	SEMA3D	0.0196012	2.03321	Induced
17060852	DGAT2L7	0.00916981	3.00835	Induced
17061634	SLC26A3	0.00569587	3.85498	Induced
17061757		0.0354388	3.34524	Induced
17062037		0.0493482	2.91477	Induced
17062083	LOC286009	0.0356911	2.399	Induced
17062105	ST7-AS1	0.0362269	3.94098	Induced
17063573	RN5S248	0.00420334	2.41083	Induced
17063945	LOC100507507	0.0440708	4.99288	Induced
17064085		0.0119718	3.05332	Induced
17064698		0.0374049	2.32094	Induced
17065057	LOC100508047	7.705904728563716E-4	2.3248	Induced
17065125		0.013125	4.29869	Induced
17065383	DEFB107A	0.0204071	2.90775	Induced
17066013		0.00213341	3.26511	Induced
17067602		0.030489	4.00548	Induced
17068134		0.0471112	2.29736	Induced
17069718		0.0437478	3.43254	Induced
17069728	PREX2	0.00254129	2.68797	Induced
17070202		0.0138325	2.74791	Induced
17070245		0.0418291	2.60972	Induced
17070482	REXO1L1	0.0434147	2.37206	Induced
17070613		0.00319882	3.22537	Induced
17070800		0.0288847	4.0807	Induced
17071257		0.0430252	3.86539	Induced
17071769		0.0342847	3.17941	Induced
17071871	PKHD1L1	0.0490935	3.86382	Induced
17071976		0.0272649	2.75048	Induced
17071983		0.0201832	5.58105	Induced
17072012		0.00841911	2.60038	Induced
17072110	COLEC10	0.014228	3.74707	Induced
17072125	MAL2	0.0207632	2.18469	Induced
17072133		0.0393677	3.18768	Induced
17072617		0.0135162	2.95487	Induced
17072641		0.0146339	2.14752	Induced
17072739		0.00524472	3.03595	Induced
17074010	LOC100653358	0.0404212	2.26723	Induced
17074020		0.017503	5.13144	Induced
17074331	DEFA3	0.0490265	3.95394	Induced
17074342	LOC349196	0.00153232	2.4914	Induced
17074414	DEFB107A	0.0204071	2.90775	Induced
17074716	DEFB134	0.0479731	3.80377	Induced
17074721	LOC441268	0.0403651	2.72188	Induced
17074842	LOC340357	0.0175513	3.66687	Induced
17074848	DLC1	0.0323635	4.25877	Induced
17075549		0.0371839	3.01837	Induced
17077352	SDR16C6P	0.0240905	4.56164	Induced
17078383		0.0286201	2.06229	Induced
17078396		0.0265127	3.14409	Induced
17078401	ZFHX4-AS1	0.0361538	3.07479	Induced
17078999	LOC100127983	0.0307135	2.80684	Induced
17079181	MIR378D2	0.0110831	2.78438	Induced
17079525	MIR875	0.0287064	4.4979	Induced
17080512		0.0071794	2.41984	Induced
17080663		0.045771	3.33727	Induced
17080985		0.00773618	4.96672	Induced
17081648		0.0329617	2.65473	Induced
17082973	MIR1302-11	0.0321766	4.48372	Induced
17083255	GLIS3-AS1	0.0307292	4.68072	Induced
17083776	SH3GL2	0.0177744	5.12928	Induced
17084082	LOC100506422	0.0372861	4.39376	Induced
17084094		0.0388219	2.9837	Induced
17084359	TRBV20OR9-2	0.00665234	4.41452	Induced
17084704		0.0498484	3.20335	Induced
17085359	FAM27C	0.0189815	3.92738	Induced
17085379	FAM27A	0.0189815	3.92738	Induced
17085404		0.0217983	2.0384	Induced
17085416		0.0250142	2.75977	Induced
17085419		0.0329621	3.11129	Induced
17085443		0.0224887	3.24475	Induced
17085516	PGM5-AS1	0.0440943	4.18468	Induced
17085930		0.0384759	2.24718	Induced
17086565		0.0434985	2.53699	Induced
17086693		0.0358916	2.3157	Induced
17087209	LOC441455	0.032961	4.73951	Induced
17087684		0.0221702	3.49371	Induced
17087983		0.00950085	3.54669	Induced
17088541		0.00310184	4.40364	Induced
17088549		0.0246363	4.06643	Induced
17088787		0.0394357	3.2315	Induced
17088790	OR1J2	0.0311716	4.11153	Induced
17091877	TUBBP5	0.00723084	3.04839	Induced
17091917	FAM138C	0.041534	4.84872	Induced
17092076		0.013833	3.01985	Induced
17092394		0.0239817	2.96045	Induced
17092415	LOC100506267	0.0479732	3.07843	Induced
17092749		0.043866	5.0554	Induced
17092819	IFNA21	0.0141451	2.62841	Induced
17092827	IFNA7	0.0229879	2.44568	Induced
17092879	MIR31	0.00931276	3.86095	Induced
17093018	C9orf11	0.0275337	3.45126	Induced
17093722	RMRP	0.0127942	3.10529	Induced
17094163		0.0399987	4.50762	Induced
17094217	FAM75A4	0.0475213	3.29099	Induced
17094252	ANKRD20A3	0.0391559	2.63803	Induced
17094327		0.0154199	3.32614	Induced
17094389	CNTNAP3	0.0125593	2.10307	Induced
17094447	ANKRD30BP2	0.0114131	3.38428	Induced
17094496	MIR1299	0.0248811	3.31489	Induced
17094590	ANKRD30BP2	0.0114131	3.38428	Induced
17094662		0.0258575	3.3412	Induced
17095111	GNAQ	0.00410679	4.14988	Induced
17095125		0.00990593	2.26268	Induced
17095246		0.0183613	2.97487	Induced
17095370		0.0201253	4.37217	Induced
17095511		0.0291897	3.25232	Induced
17097037	MIR3927	0.0295865	3.54075	Induced
17097150	OR2K2	0.0318045	4.35432	Induced
17097700		0.0312339	3.15348	Induced
17098016	GSN-AS1	0.0329617	2.00824	Induced
17100420	NRARP	0.0127945	3.21462	Induced
17100643		0.0474406	2.28663	Induced
17100729	RNU6-55	0.0290874	3.20288	Induced
17100749	POTEC	0.0298575	4.97038	Induced
17100764		0.0273974	4.15692	Induced
17100771	LOC100289026	0.0443254	4.0814	Induced
17100775		0.0311773	2.55104	Induced
17100793		0.0194388	3.35709	Induced
17100826	LOC100507395	0.0195518	2.01596	Induced
17100897		0.0311773	2.55104	Induced
17100903	LOC100288657	0.00436247	2.78534	Induced
17100907	LOC100288657	0.00436247	2.78534	Induced
17100911	LOC100288657	0.00436247	2.78534	Induced
17100915	LOC100288657	0.00436247	2.78534	Induced
17100919	LOC100288657	0.00436247	2.78534	Induced
17100923	LOC100288657	0.00436247	2.78534	Induced
17100927	LOC100288657	0.00436247	2.78534	Induced
17100931	LOC100288657	0.00436247	2.78534	Induced
17100935	LOC100288657	0.00436247	2.78534	Induced
17100939	LOC100288657	0.00436247	2.78534	Induced
17100943	LOC100288657	0.00436247	2.78534	Induced
17100947	LOC100288657	0.00436247	2.78534	Induced
17102208	FAM48B1	0.0484922	2.50528	Induced
17102293	VENTXP1	0.0490517	3.90088	Induced
17103272	SSX4B	0.0230133	4.64492	Induced
17105222		0.0254512	3.87524	Induced
17105539		0.0295546	2.9447	Induced
17106212	TDGF1P3	0.0220517	4.7658	Induced
17106398	SLC6A14	0.0232199	2.44612	Induced
17106679		0.0316754	3.07442	Induced
17107230	FHL1	0.0374171	3.10932	Induced
17108201		0.0227267	2.87753	Induced
17108576	TMLHE	0.0430831	3.21255	Induced
17109109		0.0377447	2.22203	Induced
17109498	PPEF1-AS1	0.0209798	3.51172	Induced
17113785	CT47A1	0.0192965	2.87683	Induced
17113793	CT47A10	0.031379	2.46843	Induced
17113799	CT47A10	0.031379	2.46843	Induced
17113805	CT47A10	0.031379	2.46843	Induced
17113811	CT47A10	0.031379	2.46843	Induced
17113834	CT47A10	0.031379	2.46843	Induced
17113840	CT47A10	0.031379	2.46843	Induced
17113846	CT47A10	0.031379	2.46843	Induced
17113852	CT47A1	0.0403792	2.41243	Induced
17114192	FRMD7	0.0491612	2.5874	Induced
17114312	MIR20B	0.00916981	2.45017	Induced
17114797	MIR509-1	0.0268612	3.69807	Induced
17114801	MIR509-1	0.0230493	3.93373	Induced
17114962	LOC100507199	0.0122609	3.18822	Induced
17116323	FAM41AY1	0.0219432	3.15999	Induced
17117057	FAM41AY1	0.0219432	3.15999	Induced
17117463	LOC100509635	0.00874599	2.02118	Induced
17117531	SKCG-1	0.0387668	2.86914	Induced
17117732	LOC124685	0.00518791	4.2988	Induced
17117790	SLC35G3	0.0391273	2.31965	Induced
17117905	LOC100131174	0.0244458	4.55	Induced
17118050	LOC729724	0.0156516	2.43971	Induced
17118086	LOC729724	0.00554264	2.22683	Induced
17118088	LOC729724	0.0167063	2.34437	Induced
17118090	LOC729724	0.0156516	2.43971	Induced
17118092	LOC729724	0.0156516	2.43971	Induced
17118331	LOC100653146	0.0431348	3.33334	Induced
17118401	LOC100132249	0.0109387	3.08557	Induced
17118656	MIR1273F	0.0482409	2.06089	Induced
17118898		0.0462115	3.51329	Induced
17119148	RPL13A	0.0128408	2.08893	Induced
17119280		0.043113	2.34474	Induced
17119404		0.0333292	2.05416	Induced
17119418		0.0343376	3.29619	Induced
17119422		0.0471457	2.53714	Induced
17119762		0.0435076	2.83322	Induced
17119804		0.0336286	2.10939	Induced
17119946		0.0141641	3.01066	Induced
17119956	ANKRD20A17P	0.0194435	2.71387	Induced
17119962	LOC728802	0.0231534	3.46024	Induced
17119974		0.0201647	4.95774	Induced
17120066		0.029965	2.02937	Induced
17120114		0.00341281	3.87851	Induced
17120154		0.0455596	2.57318	Induced
17120160		4.789700678585455E-4	3.22932	Induced
17120164		0.0433845	4.73975	Induced
17120168		0.046366	3.43774	Induced
17120176		0.0244459	2.99545	Induced
17120308	ANKRD20A12P	0.0170483	2.69919	Induced
17120350	SVIL	0.0107362	4.17481	Induced
17120650		0.00430682	2.09711	Induced
17120854	FEM1AP4	0.0286462	3.77337	Induced
17121044		0.0407191	2.4959	Induced
17121126	FLJ39632	0.0391735	4.18383	Induced
17121134	FLJ39632	0.0292717	4.26595	Induced
17121162	LOC100653133	0.039764	2.26571	Induced
17121208		0.0409748	3.34838	Induced
17121262	LOC283701	0.0325141	2.45968	Induced
17121572		0.0141553	2.02101	Induced
17121898		0.0138984	2.47349	Induced
17122070		0.026775	2.40271	Induced
17122230	IGSF3	0.0265829	2.55146	Induced
17122284		0.0392109	3.79721	Induced
17122488		0.0208299	2.11443	Induced
17122490		0.0328484	2.80206	Induced
17122572		0.0158449	3.07079	Induced
17122576	LINC00607	0.0316555	3.83532	Induced
17122606	LOC100505498	0.0425486	2.47935	Induced
17122614		0.0406574	3.54402	Induced
17122630		0.00874955	4.65444	Induced
17122682		0.0160466	4.8732	Induced
17122708	FAM182A	0.0292718	3.01533	Induced
17123098	LOC284861	0.0317037	3.14866	Induced
17123118		0.0326186	2.21388	Induced
17123434		0.0354855	3.63231	Induced
17123502		0.0206931	3.44165	Induced
17123552		0.0286884	5.26015	Induced
17123612		0.0124811	3.66249	Induced
17123614		0.0152673	2.27921	Induced
17123768		0.0313361	3.76751	Induced
17123880		0.00635147	5.66098	Induced
17123952		0.022911	4.17972	Induced
17123988		0.0090076	2.2502	Induced
17124106		3.460883154954395E-4	3.06558	Induced
17124116		0.0251415	2.4325	Induced
17124278		0.035136	4.00416	Induced
17124286		0.0378658	4.05687	Induced
17124336		0.035136	2.97974	Induced
17124352	HCG16	0.0172017	5.09216	Induced
17124450		0.00506489	3.83132	Induced
17124516		0.0152673	5.4715	Induced
17124532		0.0269185	3.0322	Induced
17124624		0.0189785	2.02633	Induced
17124626		0.0178866	3.11726	Induced
17124644		0.00916965	3.79298	Induced
17124672		0.0228238	2.86862	Induced
17124916	LOC100506380	0.0215867	2.82859	Induced
17124926		0.049137	3.74184	Induced
17125016		0.0417495	3.73673	Induced
17125126	LOC100653237	0.0325284	4.4457	Induced
17125214		0.0106794	3.51202	Induced
17125226		7.990386008917413E-4	2.99242	Induced
17125252		0.0254659	4.16865	Induced
17125268		0.00416258	3.02119	Induced
17125272	LOC283788	0.033154	3.49867	Induced
17125278		0.00649787	4.4642	Induced
17125286		0.0268194	3.34152	Induced
17125298		0.0240279	5.00245	Induced
17125310		0.0399951	3.2652	Induced
17125316		0.0257996	3.1183	Induced
17125350		0.0176386	2.36775	Induced
17125354		0.0176386	2.36775	Induced
17125606		0.0316556	2.29344	Induced
17125640		0.00706745	3.79823	Induced
17125898	LOC100509638	0.0109972	5.28023	Induced
17126174	LOC100132249	0.0194067	3.21867	Induced
17126226		0.0251089	2.36456	Induced
17126234		0.0385359	3.35067	Induced
17126270	ND4L	0.0344686	3.7146	Induced
17126272		0.0435076	2.83322	Induced
17126294	LOC100134138	0.0429188	2.42445	Induced
17127159		0.0289852	4.60806	Induced
17127181		0.0287028	3.07177	Induced
17127233		0.0376306	4.59671	Induced
17127681		0.0289612	2.23253	Induced
17127687		0.0384414	4.02199	Induced
17127703		0.0406261	3.45053	Induced
