# Supplementary material for: Molecular signature of Epstein Barr virus-positive Burkitt lymphoma and post-transplant lymphoproliferative disorder suggest different roles for Epstein Barr virus
Source: Front Microbiol. 2014 Dec 23;5:728. doi: 10.3389/fmicb.2014.00728 (PMC4274971; doi:10.3389/fmicb.2014.00728)
Supplement: Supplementary file 7 [file DataSheet7.XLS]

## Sheet: Sheet1
Supplementary Data Sheet 7. List of genes regulated by ebv-miR-BART6-3p.
Gene Symbol	Correlation of expression regarding BART6-3p
AAAS	Positively Corralated
AACS	Positively Corralated
ABHD4	Positively Corralated
ABP1	Positively Corralated
ACADM	Positively Corralated
ACO2	Positively Corralated
ACSF3	Positively Corralated
ACTRT2	Positively Corralated
ACVRL1	Positively Corralated
ACYP1	Positively Corralated
ACYP2	Positively Corralated
ADAM19	Positively Corralated
ADARB2-AS1	Positively Corralated
ADCK1	Positively Corralated
ADH5	Positively Corralated
ADI1	Positively Corralated
ADPRHL2	Positively Corralated
AEN	Positively Corralated
AGA	Positively Corralated
AGSK1	Positively Corralated
AHNAK2	Positively Corralated
AIF1L	Positively Corralated
AJUBA	Positively Corralated
AKIP1	Positively Corralated
AKR1B1	Positively Corralated
AKT1S1	Positively Corralated
ALDH1B1	Positively Corralated
ALDH9A1	Positively Corralated
ALKBH2	Positively Corralated
ALKBH3	Positively Corralated
ALKBH5	Positively Corralated
ALPL	Positively Corralated
ANAPC13	Positively Corralated
ANKRD13A	Positively Corralated
ANKRD20A9P	Positively Corralated
ANKRD53	Positively Corralated
ANXA11	Positively Corralated
AP1S3	Positively Corralated
AP4E1	Positively Corralated
APBA2	Positively Corralated
APITD1	Positively Corralated
APOBEC2	Positively Corralated
APOM	Positively Corralated
APOOL	Positively Corralated
ARG2	Positively Corralated
ARHGAP30	Positively Corralated
ARHGAP36	Positively Corralated
ARHGEF15	Positively Corralated
ARID4B-IT1	Positively Corralated
ASB1	Positively Corralated
ASB7	Positively Corralated
ASPHD1	Positively Corralated
ASPHD2	Positively Corralated
ASTE1	Positively Corralated
ATG4A	Positively Corralated
ATOH1	Positively Corralated
ATOH8	Positively Corralated
ATP1A1	Positively Corralated
ATP1B3	Positively Corralated
ATP5A1	Positively Corralated
ATP5F1	Positively Corralated
ATP6V1C1	Positively Corralated
ATP6V1E1	Positively Corralated
ATP6V1G1	Positively Corralated
ATPAF1-AS1	Positively Corralated
AURKA	Positively Corralated
AURKAIP1	Positively Corralated
AVPI1	Positively Corralated
AZI1	Positively Corralated
AZIN1	Positively Corralated
B3GNT1	Positively Corralated
B4GALNT3	Positively Corralated
BAHD1	Positively Corralated
BCL9	Positively Corralated
BDKRB2	Positively Corralated
BEND4	Positively Corralated
BEST1	Positively Corralated
BIRC5	Positively Corralated
BOLA3	Positively Corralated
BPESC1	Positively Corralated
BRD3	Positively Corralated
BRI3BP	Positively Corralated
BRP44	Positively Corralated
BTF3	Positively Corralated
BTN2A2	Positively Corralated
C11orf41	Positively Corralated
C11orf65	Positively Corralated
C11orf94	Positively Corralated
C12orf29	Positively Corralated
C12orf5	Positively Corralated
C12orf65	Positively Corralated
C14orf102	Positively Corralated
C14orf109	Positively Corralated
C14orf2	Positively Corralated
C15orf23	Positively Corralated
C16orf45	Positively Corralated
C17orf107	Positively Corralated
C19orf40	Positively Corralated
C19orf81	Positively Corralated
C1orf109	Positively Corralated
C1orf111	Positively Corralated
C1orf135	Positively Corralated
C1orf52	Positively Corralated
C1orf74	Positively Corralated
C20orf111	Positively Corralated
C20orf196	Positively Corralated
C20orf43	Positively Corralated
C21orf56	Positively Corralated
C2orf69	Positively Corralated
C3orf78	Positively Corralated
C4orf29	Positively Corralated
C5orf43	Positively Corralated
C5orf46	Positively Corralated
C5orf65	Positively Corralated
C6orf211	Positively Corralated
C6orf47	Positively Corralated
C9orf37	Positively Corralated
CACNA1F	Positively Corralated
CAMK2B	Positively Corralated
CAMK2N2	Positively Corralated
CAMTA2	Positively Corralated
CANX	Positively Corralated
CASP9	Positively Corralated
CBS	Positively Corralated
CCDC109B	Positively Corralated
CCDC136	Positively Corralated
CCDC137	Positively Corralated
CCDC25	Positively Corralated
CCNG1	Positively Corralated
CCT6P3	Positively Corralated
CD48	Positively Corralated
CDC25B	Positively Corralated
CDC25C	Positively Corralated
CDH17	Positively Corralated
CDKN1C	Positively Corralated
CDKN2B-AS1	Positively Corralated
CDRT1	Positively Corralated
CERS5	Positively Corralated
CETN3	Positively Corralated
CHCHD10	Positively Corralated
CHRNA10	Positively Corralated
CHST8	Positively Corralated
CLCF1	Positively Corralated
CLDN5	Positively Corralated
CLPB	Positively Corralated
CNFN	Positively Corralated
CNN2	Positively Corralated
CNOT1	Positively Corralated
COL18A1	Positively Corralated
COPZ1	Positively Corralated
COQ3	Positively Corralated
COX5A	Positively Corralated
COX5B	Positively Corralated
COX6A1	Positively Corralated
CPEB3	Positively Corralated
CPNE2	Positively Corralated
CPT1C	Positively Corralated
CPT2	Positively Corralated
CRAT	Positively Corralated
CRMP1	Positively Corralated
CROCC	Positively Corralated
CS	Positively Corralated
CSGALNACT2	Positively Corralated
CSNK1E	Positively Corralated
CSNK1G1	Positively Corralated
CTAGE7P	Positively Corralated
CTDSPL2	Positively Corralated
CUL9	Positively Corralated
CXADR	Positively Corralated
CYB5D1	Positively Corralated
CYB5RL	Positively Corralated
CYHR1	Positively Corralated
CYP1B1-AS1	Positively Corralated
CYP46A1	Positively Corralated
CYP4V2	Positively Corralated
DAK	Positively Corralated
DARS2	Positively Corralated
DAXX	Positively Corralated
DBI	Positively Corralated
DBNDD2	Positively Corralated
DCP2	Positively Corralated
DCTN1	Positively Corralated
DDX26B	Positively Corralated
DDX5	Positively Corralated
DDX54	Positively Corralated
DEPDC4	Positively Corralated
DET1	Positively Corralated
DGKA	Positively Corralated
DHDH	Positively Corralated
DHODH	Positively Corralated
DHRS3	Positively Corralated
DHX58	Positively Corralated
DISP2	Positively Corralated
DKC1	Positively Corralated
DLGAP2	Positively Corralated
DNAH17	Positively Corralated
DNAJA2	Positively Corralated
DNAJA3	Positively Corralated
DNAJC14	Positively Corralated
DNAJC27	Positively Corralated
DNAJC7	Positively Corralated
DNAJC8	Positively Corralated
DNLZ	Positively Corralated
DNMT3B	Positively Corralated
DPCR1	Positively Corralated
DPYSL5	Positively Corralated
DRD1	Positively Corralated
DUSP12	Positively Corralated
DUSP28	Positively Corralated
DVL1	Positively Corralated
E2F7	Positively Corralated
EAPP	Positively Corralated
EDC3	Positively Corralated
EDF1	Positively Corralated
EFCAB2	Positively Corralated
EFTUD2	Positively Corralated
EIF2B2	Positively Corralated
EIF4ENIF1	Positively Corralated
ELOVL5	Positively Corralated
EMC1	Positively Corralated
EME1	Positively Corralated
ENTPD2	Positively Corralated
EPN1	Positively Corralated
EPOR	Positively Corralated
ERC1	Positively Corralated
ERI3-IT1	Positively Corralated
ERO1LB	Positively Corralated
ERP29	Positively Corralated
ETV4	Positively Corralated
EXOC3L2	Positively Corralated
EXOC3L4	Positively Corralated
EXOSC10	Positively Corralated
EZH2	Positively Corralated
FAAH	Positively Corralated
FAM120AOS	Positively Corralated
FAM120B	Positively Corralated
FAM162A	Positively Corralated
FAM175B	Positively Corralated
FAM18B1	Positively Corralated
FAM200A	Positively Corralated
FAM203A	Positively Corralated
FAM20B	Positively Corralated
FAM211B	Positively Corralated
FAM213B	Positively Corralated
FAM220A	Positively Corralated
FAM3A	Positively Corralated
FAM50B	Positively Corralated
FAM57A	Positively Corralated
FAM65B	Positively Corralated
FAM86B1	Positively Corralated
FAM9B	Positively Corralated
FANCD2	Positively Corralated
FANCE	Positively Corralated
FANCI	Positively Corralated
FBRSL1	Positively Corralated
FBXO2	Positively Corralated
FBXO41	Positively Corralated
FDX1	Positively Corralated
FIP1L1	Positively Corralated
FKBP14	Positively Corralated
FKBPL	Positively Corralated
FKTN	Positively Corralated
FLAD1	Positively Corralated
FLJ43585	Positively Corralated
FLJ44511	Positively Corralated
FLJ45872	Positively Corralated
FLOT1	Positively Corralated
FLT3LG	Positively Corralated
FLVCR1-AS1	Positively Corralated
FOXN4	Positively Corralated
FUBP3	Positively Corralated
FUT1	Positively Corralated
G3BP1	Positively Corralated
GABPA	Positively Corralated
GAPDH	Positively Corralated
GATC	Positively Corralated
GBAP1	Positively Corralated
GBP1	Positively Corralated
GCLM	Positively Corralated
GCSHP3	Positively Corralated
GDF15	Positively Corralated
GDPGP1	Positively Corralated
GGCX	Positively Corralated
GINS4	Positively Corralated
GLS2	Positively Corralated
GLTSCR1	Positively Corralated
GNAS-AS1	Positively Corralated
GNG5P2	Positively Corralated
GOLGA3	Positively Corralated
GPATCH2	Positively Corralated
GPATCH4	Positively Corralated
GPHA2	Positively Corralated
GPR112	Positively Corralated
GPR83	Positively Corralated
GPX3	Positively Corralated
GTPBP1	Positively Corralated
GYG1	Positively Corralated
GYG2P1	Positively Corralated
GYS1	Positively Corralated
GZF1	Positively Corralated
H2BFWT	Positively Corralated
HABP2	Positively Corralated
HAPLN2	Positively Corralated
HAUS4	Positively Corralated
HAVCR2	Positively Corralated
HCG18	Positively Corralated
HDAC7	Positively Corralated
HDDC2	Positively Corralated
HEPACAM2	Positively Corralated
HINFP	Positively Corralated
HIST1H4A	Positively Corralated
HIST2H2BC	Positively Corralated
HIST3H2A	Positively Corralated
HJURP	Positively Corralated
HLA-B	Positively Corralated
HLA-DPA1	Positively Corralated
HLA-DQB1	Positively Corralated
HLA-G	Positively Corralated
HLA-H	Positively Corralated
HM13-IT1	Positively Corralated
HMG20A	Positively Corralated
HMGN3	Positively Corralated
HMGN5	Positively Corralated
HOXB5	Positively Corralated
HOXD9	Positively Corralated
HS1BP3	Positively Corralated
HS2ST1	Positively Corralated
HSCB	Positively Corralated
HSPA14	Positively Corralated
HSPA5	Positively Corralated
HTR3B	Positively Corralated
HUNK	Positively Corralated
IAH1	Positively Corralated
IGBP1-AS1	Positively Corralated
IGFN1	Positively Corralated
IGHMBP2	Positively Corralated
IGLON5	Positively Corralated
IGLV11-55	Positively Corralated
IL10RB	Positively Corralated
IL1RN	Positively Corralated
IL29	Positively Corralated
IL6	Positively Corralated
INE1	Positively Corralated
ING1	Positively Corralated
INSR	Positively Corralated
INTS4L1	Positively Corralated
IQCG	Positively Corralated
ISG20	Positively Corralated
ITGAE	Positively Corralated
ITGB1BP1	Positively Corralated
ITGB1BP2	Positively Corralated
KANK2	Positively Corralated
KANSL1-AS1	Positively Corralated
KAT5	Positively Corralated
KBTBD8	Positively Corralated
KCNH4	Positively Corralated
KCNH5	Positively Corralated
KCNIP2	Positively Corralated
KCNK13	Positively Corralated
KCNQ5	Positively Corralated
KCNQ5-AS1	Positively Corralated
KCTD18	Positively Corralated
KCTD2	Positively Corralated
KCTD9	Positively Corralated
KDM5C	Positively Corralated
KIAA1191	Positively Corralated
KIAA1211	Positively Corralated
KIAA1908	Positively Corralated
KLHL11	Positively Corralated
KLHL12	Positively Corralated
KLHL17	Positively Corralated
KLHL22	Positively Corralated
KLHL29	Positively Corralated
KRT8P41	Positively Corralated
L1CAM	Positively Corralated
LAMTOR3	Positively Corralated
LARS2-AS1	Positively Corralated
LDHD	Positively Corralated
LGALS3BP	Positively Corralated
LGALS9C	Positively Corralated
LHX4	Positively Corralated
LIMK2	Positively Corralated
LINC00112	Positively Corralated
LINC00229	Positively Corralated
LINC00266-4P	Positively Corralated
LINC00336	Positively Corralated
LINC00483	Positively Corralated
LIPT2	Positively Corralated
LLGL2	Positively Corralated
LLPH	Positively Corralated
LMF2	Positively Corralated
LMO4	Positively Corralated
LMX1A	Positively Corralated
LOC100127910	Positively Corralated
LOC100129726	Positively Corralated
LOC100130238	Positively Corralated
LOC100131532	Positively Corralated
LOC100131691	Positively Corralated
LOC100133050	Positively Corralated
LOC100133124	Positively Corralated
LOC100133669	Positively Corralated
LOC100270680	Positively Corralated
LOC100287558	Positively Corralated
LOC100287632	Positively Corralated
LOC100292680	Positively Corralated
LOC100505633	Positively Corralated
LOC100505746	Positively Corralated
LOC100505815	Positively Corralated
LOC100505876	Positively Corralated
LOC100506100	Positively Corralated
LOC100506201	Positively Corralated
LOC100506240	Positively Corralated
LOC100506302	Positively Corralated
LOC100506452	Positively Corralated
LOC100506603	Positively Corralated
LOC100506948	Positively Corralated
LOC100507246	Positively Corralated
LOC100507305	Positively Corralated
LOC100507377	Positively Corralated
LOC100507424	Positively Corralated
LOC100507653	Positively Corralated
LOC100509553	Positively Corralated
LOC255167	Positively Corralated
LOC255411	Positively Corralated
LOC283299	Positively Corralated
LOC283710	Positively Corralated
LOC285074	Positively Corralated
LOC286437	Positively Corralated
LOC389634	Positively Corralated
LOC389906	Positively Corralated
LOC400236	Positively Corralated
LOC400743	Positively Corralated
LOC401324	Positively Corralated
LOC440243	Positively Corralated
LOC440288	Positively Corralated
LOC440894	Positively Corralated
LOC441179	Positively Corralated
LOC441493	Positively Corralated
LOC644961	Positively Corralated
LOC646034	Positively Corralated
LOC729296	Positively Corralated
LOC729603	Positively Corralated
LOC731789	Positively Corralated
LOC80054	Positively Corralated
LOC81691	Positively Corralated
LPPR3	Positively Corralated
LRRC26	Positively Corralated
LRRC46	Positively Corralated
LRRC55	Positively Corralated
LRSAM1	Positively Corralated
LSM11	Positively Corralated
LY96	Positively Corralated
LYRM4	Positively Corralated
MAGEA1	Positively Corralated
MAGEF1	Positively Corralated
MAP1LC3A	Positively Corralated
MAP3K4	Positively Corralated
MAPK6	Positively Corralated
MARCH5	Positively Corralated
MARCKSL1	Positively Corralated
MARK2	Positively Corralated
MCAT	Positively Corralated
MCM3AP	Positively Corralated
MED11	Positively Corralated
MEF2D	Positively Corralated
MEGF9	Positively Corralated
METTL23	Positively Corralated
MEX3B	Positively Corralated
MGAT3	Positively Corralated
MICB	Positively Corralated
MIPEP	Positively Corralated
MIR1237	Positively Corralated
MIR1247	Positively Corralated
MIR1253	Positively Corralated
MIR128-1	Positively Corralated
MIR130B	Positively Corralated
MIR199B	Positively Corralated
MIR2116	Positively Corralated
MIR219-1	Positively Corralated
MIR219-2	Positively Corralated
MIR25	Positively Corralated
MIR3116-1	Positively Corralated
MIR3122	Positively Corralated
MIR3161	Positively Corralated
MIR3162	Positively Corralated
MIR3177	Positively Corralated
MIR338	Positively Corralated
MIR3657	Positively Corralated
MIR379	Positively Corralated
MIR3920	Positively Corralated
MIR4302	Positively Corralated
MIR4635	Positively Corralated
MIR4696	Positively Corralated
MIR4706	Positively Corralated
MIR4710	Positively Corralated
MIR4720	Positively Corralated
MIR4757	Positively Corralated
MIR4773-1	Positively Corralated
MIR4802	Positively Corralated
MIR499A	Positively Corralated
MIR510	Positively Corralated
MIR520A	Positively Corralated
MIR627	Positively Corralated
MLIP	Positively Corralated
MMGT1	Positively Corralated
MMP25	Positively Corralated
MNS1	Positively Corralated
MOB1A	Positively Corralated
MOCOS	Positively Corralated
MOGS	Positively Corralated
MORC2-AS1	Positively Corralated
MPZL3	Positively Corralated
MRPL11	Positively Corralated
MRPL16	Positively Corralated
MRPL19	Positively Corralated
MRPL22	Positively Corralated
MRPL23	Positively Corralated
MRPL39	Positively Corralated
MRPL40	Positively Corralated
MRPL51	Positively Corralated
MRPS27	Positively Corralated
MRPS5	Positively Corralated
MRPS7	Positively Corralated
MTCP1	Positively Corralated
MTMR12	Positively Corralated
MTMR14	Positively Corralated
MTMR4	Positively Corralated
MTNR1B	Positively Corralated
MTX1	Positively Corralated
MUM1	Positively Corralated
MZT1	Positively Corralated
NAMPT	Positively Corralated
NANOS2	Positively Corralated
NAT16	Positively Corralated
NAT8	Positively Corralated
NCOR1P1	Positively Corralated
NDFIP2	Positively Corralated
NDUFA4L2	Positively Corralated
NDUFA8	Positively Corralated
NDUFAF1	Positively Corralated
NECAP1	Positively Corralated
NEFH	Positively Corralated
NEIL3	Positively Corralated
NFIB	Positively Corralated
NFIC	Positively Corralated
NFRKB	Positively Corralated
NFS1	Positively Corralated
NIN	Positively Corralated
NKAIN2	Positively Corralated
NMT1	Positively Corralated
NMU	Positively Corralated
NOLC1	Positively Corralated
NOP16	Positively Corralated
NRAS	Positively Corralated
NRM	Positively Corralated
NRTN	Positively Corralated
NSD1	Positively Corralated
NT5C1B-RDH14	Positively Corralated
NTF4	Positively Corralated
NUCB1	Positively Corralated
NUDT3	Positively Corralated
NUP155	Positively Corralated
NUP188	Positively Corralated
NUSAP1	Positively Corralated
NUTF2	Positively Corralated
NXF2B	Positively Corralated
NXPH4	Positively Corralated
NYAP1	Positively Corralated
NYAP2	Positively Corralated
OPHN1	Positively Corralated
OPN1LW	Positively Corralated
ORC3	Positively Corralated
OSBPL9	Positively Corralated
OTOF	Positively Corralated
OTUD4	Positively Corralated
OXSR1	Positively Corralated
PAF1	Positively Corralated
PAQR7	Positively Corralated
PARD6G-AS1	Positively Corralated
PARK7	Positively Corralated
PARP16	Positively Corralated
PARVG	Positively Corralated
PAX2	Positively Corralated
PC	Positively Corralated
PCCB	Positively Corralated
PDE8A	Positively Corralated
PDIA3	Positively Corralated
PDIA4	Positively Corralated
PDIA6	Positively Corralated
PDIK1L	Positively Corralated
PDLIM2	Positively Corralated
PDPK1	Positively Corralated
PEBP1	Positively Corralated
PEX19	Positively Corralated
PEX26	Positively Corralated
PFKL	Positively Corralated
PGBD2	Positively Corralated
PGD	Positively Corralated
PGK1	Positively Corralated
PHF5A	Positively Corralated
PHLPP2	Positively Corralated
PHTF2	Positively Corralated
PIF1	Positively Corralated
PIGO	Positively Corralated
PIH1D1	Positively Corralated
PIK3R2	Positively Corralated
PITPNB	Positively Corralated
PITPNC1	Positively Corralated
PKN3	Positively Corralated
PLCG2	Positively Corralated
PLEKHG2	Positively Corralated
PLEKHO2	Positively Corralated
PLXNA3	Positively Corralated
PMM1	Positively Corralated
PNPLA5	Positively Corralated
POLD3	Positively Corralated
POLDIP2	Positively Corralated
POLE2	Positively Corralated
POLI	Positively Corralated
POLQ	Positively Corralated
POM121	Positively Corralated
PP13	Positively Corralated
PPAPDC2	Positively Corralated
PPIEL	Positively Corralated
PPIL3	Positively Corralated
PPM1E	Positively Corralated
PPM1G	Positively Corralated
PPP1R13L	Positively Corralated
PPP1R35	Positively Corralated
PRDX3	Positively Corralated
PRDX6	Positively Corralated
PREPL	Positively Corralated
PRKCD	Positively Corralated
PROX2	Positively Corralated
PRPSAP2	Positively Corralated
PRR14L	Positively Corralated
PRR19	Positively Corralated
PRR24	Positively Corralated
PRR7-AS1	Positively Corralated
PRRG2	Positively Corralated
PRSS33	Positively Corralated
PSMB4	Positively Corralated
PSMD1	Positively Corralated
PSPH	Positively Corralated
PSPN	Positively Corralated
PTCSC1	Positively Corralated
PTPN5	Positively Corralated
PTPRC	Positively Corralated
PTPRVP	Positively Corralated
PURA	Positively Corralated
PVRL2	Positively Corralated
PXMP2	Positively Corralated
PXMP4	Positively Corralated
PYROXD2	Positively Corralated
QRFP	Positively Corralated
RAB11B-AS1	Positively Corralated
RAB24	Positively Corralated
RAB33B	Positively Corralated
RAB40B	Positively Corralated
RAD21	Positively Corralated
RAD51	Positively Corralated
RAI1-AS1	Positively Corralated
RASD2	Positively Corralated
RASGEF1A	Positively Corralated
RASSF1	Positively Corralated
RAX2	Positively Corralated
RBBP9	Positively Corralated
RBM23	Positively Corralated
RBM26-AS1	Positively Corralated
RBM3	Positively Corralated
RBMY1A1	Positively Corralated
RBMY1A3P	Positively Corralated
RBPJ	Positively Corralated
RBSG2	Positively Corralated
RCC1	Positively Corralated
RECQL4	Positively Corralated
RELT	Positively Corralated
RFXAP	Positively Corralated
RGS9	Positively Corralated
RHOA	Positively Corralated
RHOQ	Positively Corralated
RIMBP3	Positively Corralated
RIMKLB	Positively Corralated
RING1	Positively Corralated
RINT1	Positively Corralated
RLBP1	Positively Corralated
RN5S130	Positively Corralated
RN5S180	Positively Corralated
RN5S215	Positively Corralated
RN5S27	Positively Corralated
RN5S319	Positively Corralated
RN5S375	Positively Corralated
RN5S418	Positively Corralated
RN5S479	Positively Corralated
RN5S56	Positively Corralated
RNASEH2A	Positively Corralated
RNF115	Positively Corralated
RNF145	Positively Corralated
RNF185	Positively Corralated
RNF215	Positively Corralated
RNF223	Positively Corralated
RNF25	Positively Corralated
RNF44	Positively Corralated
RNU5B-3P	Positively Corralated
RPL10	Positively Corralated
RPL21P44	Positively Corralated
RPL29P30	Positively Corralated
RPL5	Positively Corralated
RPN1	Positively Corralated
RPP25	Positively Corralated
RPS17	Positively Corralated
RPS6	Positively Corralated
RPS9	Positively Corralated
RQCD1	Positively Corralated
RRAGC	Positively Corralated
RRM2	Positively Corralated
RSF1-IT1	Positively Corralated
RTN4IP1	Positively Corralated
RTP4	Positively Corralated
RUVBL1-AS1	Positively Corralated
RWDD2B	Positively Corralated
SAP30	Positively Corralated
SAP30BP	Positively Corralated
SART1	Positively Corralated
SCRIB	Positively Corralated
SDF2	Positively Corralated
SDHC	Positively Corralated
SEC61G	Positively Corralated
SENP3-EIF4A1	Positively Corralated
SEPHS1	Positively Corralated
SEPT6	Positively Corralated
SERF2	Positively Corralated
SERPINA13	Positively Corralated
SETDB1	Positively Corralated
SGCA	Positively Corralated
SGTB	Positively Corralated
SH3BGRL	Positively Corralated
SHBG	Positively Corralated
SHOC2	Positively Corralated
SHOX	Positively Corralated
SIN3A	Positively Corralated
SLC16A1	Positively Corralated
SLC22A31	Positively Corralated
SLC25A23	Positively Corralated
SLC25A25	Positively Corralated
SLC25A43	Positively Corralated
SLC26A10	Positively Corralated
SLC2A6	Positively Corralated
SLC38A7	Positively Corralated
SLC43A1	Positively Corralated
SLC7A6OS	Positively Corralated
SMAD5	Positively Corralated
SMARCA4	Positively Corralated
SMARCB1	Positively Corralated
SMG8	Positively Corralated
SMNDC1	Positively Corralated
SMPD1	Positively Corralated
SNHG11	Positively Corralated
SNHG15	Positively Corralated
SNORA14B	Positively Corralated
SNORA28	Positively Corralated
SNORD102	Positively Corralated
SNORD114-16	Positively Corralated
SNORD121A	Positively Corralated
SNORD125	Positively Corralated
SNORD16	Positively Corralated
SNORD32A	Positively Corralated
SNORD38B	Positively Corralated
SNORD61	Positively Corralated
SNORD69	Positively Corralated
SNORD70	Positively Corralated
SNORD83A	Positively Corralated
SNRPA1	Positively Corralated
SNRPD1	Positively Corralated
SNRPE	Positively Corralated
SNRPN	Positively Corralated
SNW1	Positively Corralated
SNX20	Positively Corralated
SNX4	Positively Corralated
SORBS1	Positively Corralated
SOWAHB	Positively Corralated
SP2	Positively Corralated
SPAG5	Positively Corralated
SPECC1	Positively Corralated
SPEG	Positively Corralated
SPG21	Positively Corralated
SPHK1	Positively Corralated
SPIN4	Positively Corralated
SPOCD1	Positively Corralated
SRCIN1	Positively Corralated
SRD5A3	Positively Corralated
SRI	Positively Corralated
SSR2	Positively Corralated
STARD9	Positively Corralated
STX10	Positively Corralated
STX7	Positively Corralated
STX8	Positively Corralated
SUFU	Positively Corralated
SUN2	Positively Corralated
SURF1	Positively Corralated
SYAP1	Positively Corralated
TAF2	Positively Corralated
TANK	Positively Corralated
TBC1D28	Positively Corralated
TBRG4	Positively Corralated
TBX10	Positively Corralated
TCEB1	Positively Corralated
TECTB	Positively Corralated
TESK2	Positively Corralated
TFDP1	Positively Corralated
TFPT	Positively Corralated
THEM6	Positively Corralated
TIMELESS	Positively Corralated
TIMM50	Positively Corralated
TIPRL	Positively Corralated
TKT	Positively Corralated
TLE3	Positively Corralated
TLX2	Positively Corralated
TMCO3	Positively Corralated
TMCO7	Positively Corralated
TMED3	Positively Corralated
TMED9	Positively Corralated
TMEM106C	Positively Corralated
TMEM107	Positively Corralated
TMEM126A	Positively Corralated
TMEM135	Positively Corralated
TMEM143	Positively Corralated
TMEM145	Positively Corralated
TMEM14C	Positively Corralated
TMEM179B	Positively Corralated
TMEM194B	Positively Corralated
TMEM199	Positively Corralated
TMEM234	Positively Corralated
TMEM41B	Positively Corralated
TMPRSS13	Positively Corralated
TMPRSS2	Positively Corralated
TMPRSS6	Positively Corralated
TNKS1BP1	Positively Corralated
TNNI1	Positively Corralated
TNNI2	Positively Corralated
TOB1	Positively Corralated
TOM1L2	Positively Corralated
TOMM6	Positively Corralated
TOP1MT	Positively Corralated
TOP2A	Positively Corralated
TPCN1	Positively Corralated
TPRG1-AS2	Positively Corralated
TRADD	Positively Corralated
TRAFD1	Positively Corralated
TRANK1	Positively Corralated
TRAPPC2	Positively Corralated
TRAPPC9	Positively Corralated
TRAV34	Positively Corralated
TRBJ2-2	Positively Corralated
TRHDE-AS1	Positively Corralated
TRIB2	Positively Corralated
TRIM54	Positively Corralated
TRIM65	Positively Corralated
TRIP13	Positively Corralated
TRMT10A	Positively Corralated
TRNT1	Positively Corralated
TRUB2	Positively Corralated
TSEN34	Positively Corralated
TSPO	Positively Corralated
TSSK1B	Positively Corralated
TTC13	Positively Corralated
TTC39A	Positively Corralated
TTC9	Positively Corralated
TWF2	Positively Corralated
TXNRD2	Positively Corralated
TYSND1	Positively Corralated
U2AF2	Positively Corralated
UBA1	Positively Corralated
UBAP2	Positively Corralated
UBB	Positively Corralated
UBE2DNL	Positively Corralated
UBE2E3	Positively Corralated
UBE2J2	Positively Corralated
UBE2Q2	Positively Corralated
UBOX5	Positively Corralated
UBXN2A	Positively Corralated
UCK2	Positively Corralated
UFC1	Positively Corralated
UGDH	Positively Corralated
UHRF1BP1	Positively Corralated
UMPS	Positively Corralated
UQCR10	Positively Corralated
UQCRC1	Positively Corralated
UQCRQ	Positively Corralated
URM1	Positively Corralated
USMG5	Positively Corralated
USP11	Positively Corralated
USP5	Positively Corralated
USP6NL	Positively Corralated
USPL1	Positively Corralated
VAX1	Positively Corralated
VDAC1	Positively Corralated
VEGFB	Positively Corralated
VMO1	Positively Corralated
VN1R1	Positively Corralated
VPREB3	Positively Corralated
VPS11	Positively Corralated
VPS39	Positively Corralated
VPS41	Positively Corralated
VSTM4	Positively Corralated
WBP1L	Positively Corralated
WDFY4	Positively Corralated
WDR52	Positively Corralated
WDR55	Positively Corralated
WDR59	Positively Corralated
WDR61	Positively Corralated
WNT1	Positively Corralated
WWC2-AS2	Positively Corralated
XAF1	Positively Corralated
YARS2	Positively Corralated
YTHDF3	Positively Corralated
YWHAE	Positively Corralated
YWHAQ	Positively Corralated
ZBTB12	Positively Corralated
ZBTB33	Positively Corralated
ZBTB48	Positively Corralated
ZBTB8OS	Positively Corralated
ZBTB9	Positively Corralated
ZC2HC1A	Positively Corralated
ZC3H12D	Positively Corralated
ZC3HC1	Positively Corralated
ZCCHC18	Positively Corralated
ZDHHC11	Positively Corralated
ZDHHC16	Positively Corralated
ZDHHC9	Positively Corralated
ZFR2	Positively Corralated
ZMYM1	Positively Corralated
ZMYM6NB	Positively Corralated
ZNF267	Positively Corralated
ZNF274	Positively Corralated
ZNF302	Positively Corralated
ZNF32	Positively Corralated
ZNF331	Positively Corralated
ZNF337	Positively Corralated
ZNF362	Positively Corralated
ZNF417	Positively Corralated
ZNF429	Positively Corralated
ZNF44	Positively Corralated
ZNF468	Positively Corralated
ZNF485	Positively Corralated
ZNF510	Positively Corralated
ZNF517	Positively Corralated
ZNF543	Positively Corralated
ZNF563	Positively Corralated
ZNF585B	Positively Corralated
ZNF594	Positively Corralated
ZNF653	Positively Corralated
ZNF676	Positively Corralated
ZNF681	Positively Corralated
ZNF689	Positively Corralated
ZNF699	Positively Corralated
ZNF787	Positively Corralated
ZNF793	Positively Corralated
ZNF815	Positively Corralated
ZNF845	Positively Corralated
ZNF865	Positively Corralated
ZSCAN20	Positively Corralated
A2MP1	Negatively Corralated
ADAM5P	Negatively Corralated
ADAMTS19	Negatively Corralated
ADGB	Negatively Corralated
ADIPOQ	Negatively Corralated
ADPGK-AS1	Negatively Corralated
AGAP11	Negatively Corralated
AGAP5	Negatively Corralated
AGBL4-IT1	Negatively Corralated
ALDH1L2	Negatively Corralated
ALX4	Negatively Corralated
AMIGO2	Negatively Corralated
AMY1A	Negatively Corralated
ANKRD20A12P	Negatively Corralated
ANKRD20A17P	Negatively Corralated
ANKRD20A2	Negatively Corralated
ANKRD20A3	Negatively Corralated
ANKRD30BP2	Negatively Corralated
ANKRD33B-AS1	Negatively Corralated
ANKUB1	Negatively Corralated
ANXA2	Negatively Corralated
APOBEC3H	Negatively Corralated
APOC4-APOC2	Negatively Corralated
ARHGAP26-IT1	Negatively Corralated
ARHGAP28	Negatively Corralated
ARHGEF38	Negatively Corralated
ARRDC4	Negatively Corralated
ARVP6125	Negatively Corralated
ASAH2C	Negatively Corralated
ASPA	Negatively Corralated
ATF7IP2	Negatively Corralated
BBS5	Negatively Corralated
BCAS1	Negatively Corralated
BOLA1	Negatively Corralated
BPIFC	Negatively Corralated
BRDT	Negatively Corralated
BTNL2	Negatively Corralated
C10orf10	Negatively Corralated
C12orf40	Negatively Corralated
C12orf54	Negatively Corralated
C12orf59	Negatively Corralated
C14orf57	Negatively Corralated
C1orf115	Negatively Corralated
C1orf140	Negatively Corralated
C1orf150	Negatively Corralated
C1QL3	Negatively Corralated
C1QTNF7	Negatively Corralated
C22orf45	Negatively Corralated
C3orf14	Negatively Corralated
C4orf17	Negatively Corralated
C4orf37	Negatively Corralated
C5orf56	Negatively Corralated
C6orf10	Negatively Corralated
C6orf58	Negatively Corralated
C7	Negatively Corralated
C9	Negatively Corralated
C9orf11	Negatively Corralated
CABP1	Negatively Corralated
CADM3	Negatively Corralated
CCDC129	Negatively Corralated
CCDC144NL	Negatively Corralated
CCDC15	Negatively Corralated
CCDC169-SOHLH2	Negatively Corralated
CCDC39-AS1	Negatively Corralated
CCDC74B-AS1	Negatively Corralated
CD1B	Negatively Corralated
CD1D	Negatively Corralated
CD300LB	Negatively Corralated
CD69	Negatively Corralated
CDC42BPA	Negatively Corralated
CDH6	Negatively Corralated
CDH8	Negatively Corralated
CDRT1	Negatively Corralated
CFHR5	Negatively Corralated
CFI	Negatively Corralated
CHEK2P2	Negatively Corralated
CLCA2	Negatively Corralated
CLDN10	Negatively Corralated
CLDN10-AS1	Negatively Corralated
CLDN22	Negatively Corralated
CLEC1B	Negatively Corralated
CLEC4M	Negatively Corralated
CNGB3	Negatively Corralated
CNN3	Negatively Corralated
CNTNAP3	Negatively Corralated
COL11A1	Negatively Corralated
COL1A2	Negatively Corralated
COLEC10	Negatively Corralated
COPG2IT1	Negatively Corralated
CRB1	Negatively Corralated
CRISP1	Negatively Corralated
CRTAM	Negatively Corralated
CRYBG3	Negatively Corralated
CSN1S1	Negatively Corralated
CT47A1	Negatively Corralated
CT47A10	Negatively Corralated
CUBN	Negatively Corralated
CXADRP2	Negatively Corralated
CXCL11	Negatively Corralated
CXCR1	Negatively Corralated
CXXC4	Negatively Corralated
CYP19A1	Negatively Corralated
CYP24A1	Negatively Corralated
CYYR1	Negatively Corralated
DCDC5	Negatively Corralated
DCLK2	Negatively Corralated
DDX11L9	Negatively Corralated
DEFA3	Negatively Corralated
DEFB107A	Negatively Corralated
DEFB122	Negatively Corralated
DEFB126	Negatively Corralated
DEFB134	Negatively Corralated
DGAT2L7	Negatively Corralated
DHRS9	Negatively Corralated
DLC1	Negatively Corralated
DLG5	Negatively Corralated
DNAH14	Negatively Corralated
DNAH8	Negatively Corralated
DOCK9-AS1	Negatively Corralated
DPM3	Negatively Corralated
DSCR10	Negatively Corralated
DSCR4	Negatively Corralated
DSG3	Negatively Corralated
DUSP16	Negatively Corralated
DUSP19	Negatively Corralated
DUX2	Negatively Corralated
DYNC2H1	Negatively Corralated
ECSCR	Negatively Corralated
EFNA1	Negatively Corralated
EGFLAM-AS2	Negatively Corralated
ELOVL4	Negatively Corralated
EML5	Negatively Corralated
EMR1	Negatively Corralated
ENPEP	Negatively Corralated
ENTPD1	Negatively Corralated
EOMES	Negatively Corralated
EPGN	Negatively Corralated
EPHA5	Negatively Corralated
EPS8	Negatively Corralated
ERBB4	Negatively Corralated
EREG	Negatively Corralated
ERVFRD-1	Negatively Corralated
EVC	Negatively Corralated
F9	Negatively Corralated
FAM133CP	Negatively Corralated
FAM138A	Negatively Corralated
FAM138C	Negatively Corralated
FAM138E	Negatively Corralated
FAM159B	Negatively Corralated
FAM160A1	Negatively Corralated
FAM176B	Negatively Corralated
FAM177B	Negatively Corralated
FAM182A	Negatively Corralated
FAM182B	Negatively Corralated
FAM186A	Negatively Corralated
FAM27A	Negatively Corralated
FAM27C	Negatively Corralated
FAM41AY1	Negatively Corralated
FAM48B1	Negatively Corralated
FAM66C	Negatively Corralated
FAM75A4	Negatively Corralated
FAM81B	Negatively Corralated
FAM82A1	Negatively Corralated
FBN2	Negatively Corralated
FCGR1B	Negatively Corralated
FCRL5	Negatively Corralated
FEM1AP4	Negatively Corralated
FER1L6-AS1	Negatively Corralated
FERMT1	Negatively Corralated
FGFBP2	Negatively Corralated
FHL1	Negatively Corralated
FIGLA	Negatively Corralated
FLJ20444	Negatively Corralated
FLJ25694	Negatively Corralated
FLJ39632	Negatively Corralated
FLJ42220	Negatively Corralated
FLJ46066	Negatively Corralated
FMN2	Negatively Corralated
FN3K	Negatively Corralated
FOXR1	Negatively Corralated
FREM1	Negatively Corralated
FREM3	Negatively Corralated
FRMD6-AS2	Negatively Corralated
FRMD7	Negatively Corralated
FTLP10	Negatively Corralated
FUCA2	Negatively Corralated
GABRA6	Negatively Corralated
GABRB3	Negatively Corralated
GAGE12C	Negatively Corralated
GAGE12G	Negatively Corralated
GAGE12H	Negatively Corralated
GALNTL2	Negatively Corralated
GATA2	Negatively Corralated
GGTLC2	Negatively Corralated
GIPC3	Negatively Corralated
GLI3	Negatively Corralated
GLIS3-AS1	Negatively Corralated
GMNC	Negatively Corralated
GNAQ	Negatively Corralated
GOLGA8J	Negatively Corralated
GPAT2	Negatively Corralated
GPC5-AS1	Negatively Corralated
GPR115	Negatively Corralated
GPR15	Negatively Corralated
GPR158	Negatively Corralated
GRHL2	Negatively Corralated
GRIA2	Negatively Corralated
GRIK1	Negatively Corralated
GRM3	Negatively Corralated
GSN-AS1	Negatively Corralated
GSTA4	Negatively Corralated
GUCY1A2	Negatively Corralated
GYPE	Negatively Corralated
HAO2-IT1	Negatively Corralated
HAVCR1	Negatively Corralated
HCG16	Negatively Corralated
HCG21	Negatively Corralated
HCG23	Negatively Corralated
HCG4B	Negatively Corralated
HCG9	Negatively Corralated
HIST1H2BA	Negatively Corralated
HIST1H2BD	Negatively Corralated
HIST1H2BK	Negatively Corralated
HIST1H3H	Negatively Corralated
HIST2H2BF	Negatively Corralated
HLA-C	Negatively Corralated
HMGA2	Negatively Corralated
HMGB3P1	Negatively Corralated
HSP90AA6P	Negatively Corralated
IFNA21	Negatively Corralated
IFNA7	Negatively Corralated
IGHV3-20	Negatively Corralated
IGKC	Negatively Corralated
IGKV3-15	Negatively Corralated
IGSF23	Negatively Corralated
IGSF3	Negatively Corralated
IL18RAP	Negatively Corralated
IL1RAP	Negatively Corralated
IQCA1	Negatively Corralated
IRGM	Negatively Corralated
ITGAV	Negatively Corralated
KANK1	Negatively Corralated
KCNE2	Negatively Corralated
KCNJ15	Negatively Corralated
KCNJ16	Negatively Corralated
KCNJ2-AS1	Negatively Corralated
KCNMB3	Negatively Corralated
KCNQ1DN	Negatively Corralated
KCNT2	Negatively Corralated
KCTD4	Negatively Corralated
KDELC2	Negatively Corralated
KGFLP1	Negatively Corralated
KHDRBS2	Negatively Corralated
KIAA1324L	Negatively Corralated
KIF21A	Negatively Corralated
KIRREL3-AS2	Negatively Corralated
KLF7-IT1	Negatively Corralated
KLK5	Negatively Corralated
KRT12	Negatively Corralated
KRT25	Negatively Corralated
KRT33A	Negatively Corralated
KRTAP10-10	Negatively Corralated
KRTAP16-1	Negatively Corralated
KRTAP20-4	Negatively Corralated
KRTAP21-1	Negatively Corralated
KRTAP26-1	Negatively Corralated
LCE1A	Negatively Corralated
LDLRAD1	Negatively Corralated
LINC00265	Negatively Corralated
LINC00282	Negatively Corralated
LINC00299	Negatively Corralated
LINC00301	Negatively Corralated
LINC00302	Negatively Corralated
LINC00357	Negatively Corralated
LINC00473	Negatively Corralated
LINC00587	Negatively Corralated
LINC00607	Negatively Corralated
LINC00615	Negatively Corralated
LINC00616	Negatively Corralated
LINC-ROR	Negatively Corralated
LOC100127983	Negatively Corralated
LOC100129636	Negatively Corralated
LOC100129940	Negatively Corralated
LOC100130476	Negatively Corralated
LOC100131174	Negatively Corralated
LOC100132249	Negatively Corralated
LOC100132314	Negatively Corralated
LOC100134138	Negatively Corralated
LOC100147773	Negatively Corralated
LOC100287368	Negatively Corralated
LOC100288069	Negatively Corralated
LOC100288520	Negatively Corralated
LOC100288619	Negatively Corralated
LOC100288657	Negatively Corralated
LOC100289026	Negatively Corralated
LOC100422737	Negatively Corralated
LOC100499466	Negatively Corralated
LOC100500938	Negatively Corralated
LOC100505498	Negatively Corralated
LOC100505535	Negatively Corralated
LOC100505545	Negatively Corralated
LOC100505613	Negatively Corralated
LOC100505702	Negatively Corralated
LOC100505774	Negatively Corralated
LOC100505838	Negatively Corralated
LOC100505851	Negatively Corralated
LOC100505875	Negatively Corralated
LOC100506238	Negatively Corralated
LOC100506267	Negatively Corralated
LOC100506272	Negatively Corralated
LOC100506274	Negatively Corralated
LOC100506380	Negatively Corralated
LOC100506397	Negatively Corralated
LOC100506422	Negatively Corralated
LOC100506437	Negatively Corralated
LOC100506459	Negatively Corralated
LOC100506474	Negatively Corralated
LOC100506577	Negatively Corralated
LOC100506586	Negatively Corralated
LOC100506687	Negatively Corralated
LOC100506778	Negatively Corralated
LOC100506869	Negatively Corralated
LOC100507066	Negatively Corralated
LOC100507091	Negatively Corralated
LOC100507199	Negatively Corralated
LOC100507203	Negatively Corralated
LOC100507244	Negatively Corralated
LOC100507387	Negatively Corralated
LOC100507390	Negatively Corralated
LOC100507395	Negatively Corralated
LOC100507492	Negatively Corralated
LOC100507507	Negatively Corralated
LOC100507607	Negatively Corralated
LOC100507609	Negatively Corralated
LOC100508047	Negatively Corralated
LOC100508631	Negatively Corralated
LOC100509457	Negatively Corralated
LOC100509621	Negatively Corralated
LOC100509635	Negatively Corralated
LOC100509638	Negatively Corralated
LOC100653009	Negatively Corralated
LOC100653133	Negatively Corralated
LOC100653135	Negatively Corralated
LOC100653146	Negatively Corralated
LOC100653237	Negatively Corralated
LOC100653358	Negatively Corralated
LOC124685	Negatively Corralated
LOC145820	Negatively Corralated
LOC150568	Negatively Corralated
LOC255177	Negatively Corralated
LOC283481	Negatively Corralated
LOC283701	Negatively Corralated
LOC283788	Negatively Corralated
LOC284100	Negatively Corralated
LOC284215	Negatively Corralated
LOC284395	Negatively Corralated
LOC284861	Negatively Corralated
LOC285205	Negatively Corralated
LOC286009	Negatively Corralated
LOC338817	Negatively Corralated
LOC340357	Negatively Corralated
LOC348120	Negatively Corralated
LOC349196	Negatively Corralated
LOC388276	Negatively Corralated
LOC392232	Negatively Corralated
LOC399744	Negatively Corralated
LOC401324	Negatively Corralated
LOC441268	Negatively Corralated
LOC441455	Negatively Corralated
LOC541473	Negatively Corralated
LOC553103	Negatively Corralated
LOC642852	Negatively Corralated
LOC642929	Negatively Corralated
LOC643955	Negatively Corralated
LOC646214	Negatively Corralated
LOC646241	Negatively Corralated
LOC647264	Negatively Corralated
LOC647946	Negatively Corralated
LOC727710	Negatively Corralated
LOC728802	Negatively Corralated
LOC728855	Negatively Corralated
LOC729724	Negatively Corralated
LOC729911	Negatively Corralated
LOC729987	Negatively Corralated
LPAR4	Negatively Corralated
LRCH2	Negatively Corralated
LRRC8C	Negatively Corralated
LRRC9	Negatively Corralated
LUZP2	Negatively Corralated
MAL2	Negatively Corralated
MARCH10	Negatively Corralated
MBD3L2	Negatively Corralated
MBD3L4	Negatively Corralated
MCF2L-AS1	Negatively Corralated
MGAT4A	Negatively Corralated
MGC40069	Negatively Corralated
MGST2	Negatively Corralated
MIA2	Negatively Corralated
MICA	Negatively Corralated
MIR1273F	Negatively Corralated
MIR128-1	Negatively Corralated
MIR1299	Negatively Corralated
MIR1302-11	Negatively Corralated
MIR1324	Negatively Corralated
MIR1910	Negatively Corralated
MIR206	Negatively Corralated
MIR20B	Negatively Corralated
MIR2113	Negatively Corralated
MIR218-1	Negatively Corralated
MIR302B	Negatively Corralated
MIR302C	Negatively Corralated
MIR31	Negatively Corralated
MIR3118-5	Negatively Corralated
MIR378D2	Negatively Corralated
MIR3927	Negatively Corralated
MIR412	Negatively Corralated
MIR4280	Negatively Corralated
MIR4454	Negatively Corralated
MIR4499	Negatively Corralated
MIR449A	Negatively Corralated
MIR4692	Negatively Corralated
MIR4771-1	Negatively Corralated
MIR495	Negatively Corralated
MIR509-1	Negatively Corralated
MIR522	Negatively Corralated
MIR548AK	Negatively Corralated
MIR653	Negatively Corralated
MIR670	Negatively Corralated
MIR708	Negatively Corralated
MIR875	Negatively Corralated
MLLT10P1	Negatively Corralated
MMP21	Negatively Corralated
MPP4	Negatively Corralated
MRGPRX2	Negatively Corralated
MT1P3	Negatively Corralated
MTRNR2L7	Negatively Corralated
MUC15	Negatively Corralated
MUC19	Negatively Corralated
MUC7	Negatively Corralated
MYLK-AS1	Negatively Corralated
MYO1H	Negatively Corralated
MYOM1	Negatively Corralated
NAALADL2	Negatively Corralated
NAALADL2-AS1	Negatively Corralated
NAV1	Negatively Corralated
NBPF14	Negatively Corralated
NCAM2	Negatively Corralated
NCKAP1	Negatively Corralated
ND4	Negatively Corralated
ND4L	Negatively Corralated
NDUFC1	Negatively Corralated
NEGR1-AS1	Negatively Corralated
NEUROD6	Negatively Corralated
NF1P2	Negatively Corralated
NIPAL1	Negatively Corralated
NMUR2	Negatively Corralated
NOTCH2	Negatively Corralated
NOX4	Negatively Corralated
NOX5	Negatively Corralated
NOXA1	Negatively Corralated
NPFFR1	Negatively Corralated
NPHP3-ACAD11	Negatively Corralated
NRARP	Negatively Corralated
NRXN1	Negatively Corralated
NSAP11	Negatively Corralated
NUPR1	Negatively Corralated
NXPE1	Negatively Corralated
OBSCN	Negatively Corralated
ODAM	Negatively Corralated
OR10A2	Negatively Corralated
OR10A6	Negatively Corralated
OR10J5	Negatively Corralated
OR11H1	Negatively Corralated
OR11H12	Negatively Corralated
OR12D3	Negatively Corralated
OR14A16	Negatively Corralated
OR1J2	Negatively Corralated
OR2AJ1	Negatively Corralated
OR2H1	Negatively Corralated
OR2J3	Negatively Corralated
OR2K2	Negatively Corralated
OR2L2	Negatively Corralated
OR2L8	Negatively Corralated
OR2M1P	Negatively Corralated
OR2M4	Negatively Corralated
OR2M7	Negatively Corralated
OR2T27	Negatively Corralated
OR2W5	Negatively Corralated
OR4C3	Negatively Corralated
OR4C5	Negatively Corralated
OR4D11	Negatively Corralated
OR4F15	Negatively Corralated
OR4F29	Negatively Corralated
OR4F4	Negatively Corralated
OR4F5	Negatively Corralated
OR4K15	Negatively Corralated
OR4L1	Negatively Corralated
OR4M1	Negatively Corralated
OR4N2	Negatively Corralated
OR4N4	Negatively Corralated
OR4Q3	Negatively Corralated
OR51H1P	Negatively Corralated
OR51V1	Negatively Corralated
OR56A1	Negatively Corralated
OR5I1	Negatively Corralated
OR5M8	Negatively Corralated
OR6C1	Negatively Corralated
OR6Y1	Negatively Corralated
OR7C1	Negatively Corralated
OR7E24	Negatively Corralated
OR8B2	Negatively Corralated
OR8D1	Negatively Corralated
OR8D2	Negatively Corralated
OR8K3	Negatively Corralated
OSTN-AS1	Negatively Corralated
OTOGL	Negatively Corralated
PALMD	Negatively Corralated
PAQR7	Negatively Corralated
PARD3	Negatively Corralated
PCGEM1	Negatively Corralated
PDE3B	Negatively Corralated
PEX11A	Negatively Corralated
PFN1P2	Negatively Corralated
PGAM1P5	Negatively Corralated
PGLYRP3	Negatively Corralated
PGLYRP4	Negatively Corralated
PGM5-AS1	Negatively Corralated
PHACTR2	Negatively Corralated
PIGC	Negatively Corralated
PIK3C2G	Negatively Corralated
PION	Negatively Corralated
PKHD1L1	Negatively Corralated
PKP2	Negatively Corralated
PLA2G4A	Negatively Corralated
PLCL1	Negatively Corralated
PLEKHA8	Negatively Corralated
PLK2	Negatively Corralated
PLSCR5	Negatively Corralated
PMAIP1	Negatively Corralated
PMCHL1	Negatively Corralated
POTEC	Negatively Corralated
POTEE	Negatively Corralated
POTEM	Negatively Corralated
POU5F1P4	Negatively Corralated
PPEF1-AS1	Negatively Corralated
PPIAL4G	Negatively Corralated
PPIP5K1	Negatively Corralated
PPP1R3A	Negatively Corralated
PPP2R3A	Negatively Corralated
PRAME	Negatively Corralated
PREX2	Negatively Corralated
PRG4	Negatively Corralated
PROCR	Negatively Corralated
PRRG4	Negatively Corralated
PRSS23	Negatively Corralated
PSG6	Negatively Corralated
PTCSC3	Negatively Corralated
PTENP1	Negatively Corralated
PTGDR	Negatively Corralated
PTGER3	Negatively Corralated
PZP	Negatively Corralated
QRFPR	Negatively Corralated
RAB27B	Negatively Corralated
RALYL	Negatively Corralated
RANBP17	Negatively Corralated
RASA4CP	Negatively Corralated
RASSF9	Negatively Corralated
RBKS	Negatively Corralated
RBMS1	Negatively Corralated
RBP2	Negatively Corralated
RDX	Negatively Corralated
REXO1L1	Negatively Corralated
RGPD6	Negatively Corralated
RGS11	Negatively Corralated
RGS4	Negatively Corralated
RGS6	Negatively Corralated
RIMS1	Negatively Corralated
RIPPLY2	Negatively Corralated
RMRP	Negatively Corralated
RN5-8S7	Negatively Corralated
RN5S112	Negatively Corralated
RN5S113	Negatively Corralated
RN5S144	Negatively Corralated
RN5S156	Negatively Corralated
RN5S161	Negatively Corralated
RN5S171	Negatively Corralated
RN5S212	Negatively Corralated
RN5S224	Negatively Corralated
RN5S235	Negatively Corralated
RN5S248	Negatively Corralated
RN5S272	Negatively Corralated
RN5S278	Negatively Corralated
RN5S289	Negatively Corralated
RN5S292	Negatively Corralated
RN5S298	Negatively Corralated
RN5S308	Negatively Corralated
RN5S31	Negatively Corralated
RN5S320	Negatively Corralated
RN5S399	Negatively Corralated
RN5S458	Negatively Corralated
RN5S466	Negatively Corralated
RN5S483	Negatively Corralated
RN5S515	Negatively Corralated
RN5S69	Negatively Corralated
RN5S98	Negatively Corralated
RNF150	Negatively Corralated
RNU6-55	Negatively Corralated
RNU6-63	Negatively Corralated
RNU6-78	Negatively Corralated
RNU7-52P	Negatively Corralated
RNU7-54P	Negatively Corralated
RNU7-64P	Negatively Corralated
RNY1P8	Negatively Corralated
RNY3P8	Negatively Corralated
RNY4P13	Negatively Corralated
RNY5P5	Negatively Corralated
RPL13A	Negatively Corralated
SAMD13	Negatively Corralated
SAMD5	Negatively Corralated
SCEL	Negatively Corralated
SCEL-AS1	Negatively Corralated
SCOC	Negatively Corralated
SDR16C6P	Negatively Corralated
SEMA3C	Negatively Corralated
SEMA3D	Negatively Corralated
SEMA6A	Negatively Corralated
SERPINA4	Negatively Corralated
SERPINB11	Negatively Corralated
SH3GL2	Negatively Corralated
SH3GL3	Negatively Corralated
SIRPD	Negatively Corralated
SIX2	Negatively Corralated
SKCG-1	Negatively Corralated
SKP1P2	Negatively Corralated
SLC14A2	Negatively Corralated
SLC17A7	Negatively Corralated
SLC25A31	Negatively Corralated
SLC25A45	Negatively Corralated
SLC26A3	Negatively Corralated
SLC26A5	Negatively Corralated
SLC2A13	Negatively Corralated
SLC35G2	Negatively Corralated
SLC35G3	Negatively Corralated
SLC6A14	Negatively Corralated
SLC9B1	Negatively Corralated
SLCO1C1	Negatively Corralated
SLITRK3	Negatively Corralated
SMC1B	Negatively Corralated
SNAP25	Negatively Corralated
SNAR-H	Negatively Corralated
SNHG10	Negatively Corralated
SNORA37	Negatively Corralated
SNORA7B	Negatively Corralated
SNORA8	Negatively Corralated
SNORD104	Negatively Corralated
SNORD113-2	Negatively Corralated
SNORD113-7	Negatively Corralated
SNORD115-39	Negatively Corralated
SNORD116-24	Negatively Corralated
SNORD116-3	Negatively Corralated
SNORD116-5	Negatively Corralated
SNORD116-8	Negatively Corralated
SNORD3A	Negatively Corralated
SNORD71	Negatively Corralated
SNORD94	Negatively Corralated
SNRPN	Negatively Corralated
SORCS1	Negatively Corralated
SP5	Negatively Corralated
SPARC	Negatively Corralated
SPDYE8P	Negatively Corralated
SPINK9	Negatively Corralated
SPPL2C	Negatively Corralated
SPTSSB	Negatively Corralated
SSX4B	Negatively Corralated
ST7-AS1	Negatively Corralated
ST8SIA1	Negatively Corralated
STAB1	Negatively Corralated
STAU2	Negatively Corralated
STC2	Negatively Corralated
STXBP5-AS1	Negatively Corralated
SVIL	Negatively Corralated
SYCP2	Negatively Corralated
SYNJ2	Negatively Corralated
TACR2	Negatively Corralated
TBC1D8B	Negatively Corralated
TBX18	Negatively Corralated
TCF19	Negatively Corralated
TDGF1P3	Negatively Corralated
TDRD1	Negatively Corralated
TDRD10	Negatively Corralated
TMC2	Negatively Corralated
TMEM178B	Negatively Corralated
TMEM209	Negatively Corralated
TMEM216	Negatively Corralated
TMEM30B	Negatively Corralated
TMEM45A	Negatively Corralated
TMLHE	Negatively Corralated
TMPRSS11F	Negatively Corralated
TMPRSS15	Negatively Corralated
TNFRSF19	Negatively Corralated
TNIP3	Negatively Corralated
TPTE2P6	Negatively Corralated
TRAJ22	Negatively Corralated
TRAJ57	Negatively Corralated
TRAV26-2	Negatively Corralated
TRAV5	Negatively Corralated
TRBV20OR9-2	Negatively Corralated
TRBV29-1	Negatively Corralated
TRDMT1	Negatively Corralated
TRIM49B	Negatively Corralated
TRIM73	Negatively Corralated
TRNAI2	Negatively Corralated
TSPAN19	Negatively Corralated
TSPYL6	Negatively Corralated
TTC12	Negatively Corralated
TTC24	Negatively Corralated
TTC30B	Negatively Corralated
TTLL7	Negatively Corralated
TUBBP5	Negatively Corralated
TXNDC9	Negatively Corralated
TXNRD3	Negatively Corralated
UBASH3A	Negatively Corralated
UGT2A1	Negatively Corralated
UGT2B10	Negatively Corralated
ULBP2	Negatively Corralated
ULK4P2	Negatively Corralated
ULK4P3	Negatively Corralated
USH2A	Negatively Corralated
USP12-AS1	Negatively Corralated
USP41	Negatively Corralated
VENTXP1	Negatively Corralated
VIP	Negatively Corralated
VSTM2A	Negatively Corralated
WASIR2	Negatively Corralated
WDFY3-AS2	Negatively Corralated
WDR35	Negatively Corralated
WISP3	Negatively Corralated
WTAP	Negatively Corralated
WWC2-AS1	Negatively Corralated
ZC3H12C	Negatively Corralated
ZCCHC24	Negatively Corralated
ZFHX4	Negatively Corralated
ZFHX4-AS1	Negatively Corralated
ZFP2	Negatively Corralated
ZNF385D-AS1	Negatively Corralated
ZNF474	Negatively Corralated
