# Supplementary material for: Molecular signature of Epstein Barr virus-positive Burkitt lymphoma and post-transplant lymphoproliferative disorder suggest different roles for Epstein Barr virus
Source: Front Microbiol. 2014 Dec 23;5:728. doi: 10.3389/fmicb.2014.00728 (PMC4274971; doi:10.3389/fmicb.2014.00728)
Supplement: Supplementary file 8 [file DataSheet8.XLS]

## Sheet: Sheet1
Supplementary Data Sheet 8. Candidate viral latent protein targets up-regulated in EBV+ PTLD_DLBCL.
Candidate target mRNA	Status (EBV+ PTLD_DLBCL vs EBV+ BL)	Related latent protein	Reference	Method
7A5	Up-regulation	EBNA-3s	White et al. 2010	Experimental
ACSM3	Up-regulation	EBNA-3s	White et al. 2010	Experimental
AGRN	Up-regulation	EBNA-3s	White et al. 2010	Experimental
ANKDD1A	Up-regulation	EBNA-3s	White et al. 2010	Experimental
ANXA1	Up-regulation	EBNA-3s	White et al. 2010	Experimental
ATF3	Up-regulation	LMP-1	Vockerodt et al. 2008	Experimental
ATXN1	Up-regulation	EBNA-3s	White et al. 2010	Experimental
BATF3	Up-regulation	LMP-1	Vockerodt et al. 2008	Experimental
BCL2	Up-regulation	EBNA-3s	White et al. 2010	Experimental
BCL2	Up-regulation	LMP-1	Vockerodt et al. 2008	Experimental
BCL2L14	Up-regulation	EBNA-3s	White et al. 2010	Experimental
BMP6	Up-regulation	LMP-1	Vockerodt et al. 2008	Experimental
C10orf47	Up-regulation	LMP-1	Vockerodt et al. 2008	Experimental
C12orf55	Up-regulation	EBNA-3s	White et al. 2010	Experimental
C20orf103	Up-regulation	EBNA-3s	White et al. 2010	Experimental
C21orf42	Up-regulation	EBNA-3s	White et al. 2010	Experimental
C21orf42	Up-regulation	LMP-1	Vockerodt et al. 2008	Experimental
C4orf47	Up-regulation	EBNA-3s	White et al. 2010	Experimental
CAPN2	Up-regulation	LMP-1	Vockerodt et al. 2008	Experimental
CASP10	Up-regulation	EBNA-3s	White et al. 2010	Experimental
CASP5	Up-regulation	EBNA-3s	White et al. 2010	Experimental
CCDC50	Up-regulation	LMP-1	Vockerodt et al. 2008	Experimental
CCL22	Up-regulation	EBNA-3s	White et al. 2010	Experimental
CCL22	Up-regulation	LMP-1	Vockerodt et al. 2008	Experimental
CCR6	Up-regulation	EBNA-3s	White et al. 2010	Experimental
CCR7	Up-regulation	LMP-1	Vockerodt et al. 2008	Experimental
CD226	Up-regulation	EBNA-3s	White et al. 2010	Experimental
CD274	Up-regulation	LMP-1	Vockerodt et al. 2008	Experimental
CD300A	Up-regulation	EBNA-3s	White et al. 2010	Experimental
CD44	Up-regulation	EBNA-3s	White et al. 2010	Experimental
CD44	Up-regulation	LMP-1	Vockerodt et al. 2008	Experimental
CD58	Up-regulation	EBNA-3s	White et al. 2010	Experimental
CD58	Up-regulation	LMP-1	Vockerodt et al. 2008	Experimental
CDK6	Up-regulation	LMP-1	Vockerodt et al. 2008	Experimental
CHST11	Up-regulation	EBNA-3s	White et al. 2010	Experimental
CHST7	Up-regulation	EBNA-3s	White et al. 2010	Experimental
CHST7	Up-regulation	LMP-1	Vockerodt et al. 2008	Experimental
COP1	Up-regulation	EBNA-3s	White et al. 2010	Experimental
CREB3L2	Up-regulation	EBNA-3s	White et al. 2010	Experimental
CUGBP2	Up-regulation	EBNA-3s	White et al. 2010	Experimental
CUL1	Up-regulation	LMP-1	Vockerodt et al. 2008	Experimental
DENND4C	Up-regulation	EBNA-3s	White et al. 2010	Experimental
DGKH	Up-regulation	EBNA-3s	White et al. 2010	Experimental
DHX58	Up-regulation	EBNA-3s	White et al. 2010	Experimental
DOCK10	Up-regulation	LMP-1	Vockerodt et al. 2008	Experimental
EBI3	Up-regulation	EBNA-3s	White et al. 2010	Experimental
EBI3	Up-regulation	LMP-1	Vockerodt et al. 2008	Experimental
EIF2AK2	Up-regulation	EBNA-3s	White et al. 2010	Experimental
ENC1	Up-regulation	EBNA-3s	White et al. 2010	Experimental
ENTPD1	Up-regulation	EBNA-3s	White et al. 2010	Experimental
FAM101B	Up-regulation	EBNA-3s	White et al. 2010	Experimental
FCGR2C	Up-regulation	EBNA-3s	White et al. 2010	Experimental
FGR	Up-regulation	EBNA-2	Maier et al. 2006	Experimental
FNDC3B	Up-regulation	EBNA-3s	White et al. 2010	Experimental
FNIP2	Up-regulation	EBNA-3s	White et al. 2010	Experimental
FRMD3	Up-regulation	EBNA-3s	White et al. 2010	Experimental
FSD1L	Up-regulation	LMP-1	Vockerodt et al. 2008	Experimental
GALNT10	Up-regulation	EBNA-2	Maier et al. 2006	Experimental
GALNT10	Up-regulation	EBNA-3s	White et al. 2010	Experimental
GATA3	Up-regulation	EBNA-3s	White et al. 2010	Experimental
GBP1	Up-regulation	EBNA-3s	White et al. 2010	Experimental
GBP4	Up-regulation	EBNA-3s	White et al. 2010	Experimental
GPR132	Up-regulation	EBNA-3s	White et al. 2010	Experimental
GPR183	Up-regulation	EBNA-3s	White et al. 2010	Experimental
GPR183	Up-regulation	LMP-1	Vockerodt et al. 2008	Experimental
GPR55	Up-regulation	LMP-1	Vockerodt et al. 2008	Experimental
GPR77	Up-regulation	EBNA-3s	White et al. 2010	Experimental
HAVCR2	Up-regulation	EBNA-3s	White et al. 2010	Experimental
HEY1	Up-regulation	EBNA-2	Maier et al. 2006	Experimental
HHAT	Up-regulation	EBNA-3s	White et al. 2010	Experimental
HOMEZ	Up-regulation	EBNA-3s	White et al. 2010	Experimental
HRASLS2	Up-regulation	EBNA-3s	White et al. 2010	Experimental
HSPA6	Up-regulation	LMP-1	Vockerodt et al. 2008	Experimental
ICAM1	Up-regulation	EBNA-3s	White et al. 2010	Experimental
ICAM1	Up-regulation	LMP-1	Vockerodt et al. 2008	Experimental
IFI44	Up-regulation	EBNA-3s	White et al. 2010	Experimental
IFI44L	Up-regulation	EBNA-3s	White et al. 2010	Experimental
IFI6	Up-regulation	EBNA-3s	White et al. 2010	Experimental
IFIH1	Up-regulation	EBNA-3s	White et al. 2010	Experimental
IFIT2	Up-regulation	EBNA-3s	White et al. 2010	Experimental
IFIT3	Up-regulation	EBNA-2	Maier et al. 2006	Experimental
IFIT3	Up-regulation	EBNA-3s	White et al. 2010	Experimental
IL12A	Up-regulation	EBNA-3s	White et al. 2010	Experimental
IL2RB	Up-regulation	EBNA-3s	White et al. 2010	Experimental
IRF9	Up-regulation	EBNA-3s	White et al. 2010	Experimental
ISG15	Up-regulation	EBNA-3s	White et al. 2010	Experimental
ITGA4	Up-regulation	EBNA-2	Maier et al. 2006	Experimental
ITGA4	Up-regulation	EBNA-3s	White et al. 2010	Experimental
ITGB7	Up-regulation	EBNA-3s	White et al. 2010	Experimental
ITM2C	Up-regulation	EBNA-3s	White et al. 2010	Experimental
JAK2	Up-regulation	EBNA-3s	White et al. 2010	Experimental
KIAA1618	Up-regulation	EBNA-3s	White et al. 2010	Experimental
KLHDC7B	Up-regulation	EBNA-3s	White et al. 2010	Experimental
KLHL9	Up-regulation	EBNA-3s	White et al. 2010	Experimental
LCP2	Up-regulation	EBNA-3s	White et al. 2010	Experimental
LIMD1	Up-regulation	EBNA-3s	White et al. 2010	Experimental
LOC256021	Up-regulation	LMP-1	Vockerodt et al. 2008	Experimental
MARCKS	Up-regulation	LMP-1	Vockerodt et al. 2008	Experimental
MCTP1	Up-regulation	EBNA-2	Maier et al. 2006	Experimental
MCTP1	Up-regulation	EBNA-3s	White et al. 2010	Experimental
MEI1	Up-regulation	EBNA-3s	White et al. 2010	Experimental
MLKL	Up-regulation	EBNA-3s	White et al. 2010	Experimental
MLLT3	Up-regulation	EBNA-3s	White et al. 2010	Experimental
MOBKL2B	Up-regulation	EBNA-3s	White et al. 2010	Experimental
MR1	Up-regulation	EBNA-3s	White et al. 2010	Experimental
N4BP2L1	Up-regulation	EBNA-3s	White et al. 2010	Experimental
NID1	Up-regulation	LMP-1	Vockerodt et al. 2008	Experimental
OAS2	Up-regulation	EBNA-3s	White et al. 2010	Experimental
OAS3	Up-regulation	EBNA-3s	White et al. 2010	Experimental
OASL	Up-regulation	EBNA-3s	White et al. 2010	Experimental
OTUB2	Up-regulation	EBNA-3s	White et al. 2010	Experimental
OTUD7B	Up-regulation	EBNA-3s	White et al. 2010	Experimental
OXTR	Up-regulation	LMP-1	Vockerodt et al. 2008	Experimental
PARP14	Up-regulation	EBNA-3s	White et al. 2010	Experimental
PARP9	Up-regulation	EBNA-3s	White et al. 2010	Experimental
PDCD1LG2	Up-regulation	EBNA-3s	White et al. 2010	Experimental
PIK3R3	Up-regulation	EBNA-3s	White et al. 2010	Experimental
PIK3R5	Up-regulation	EBNA-3s	White et al. 2010	Experimental
PIK3R5	Up-regulation	LMP-1	Vockerodt et al. 2008	Experimental
PIK3R6	Up-regulation	EBNA-3s	White et al. 2010	Experimental
PIP3-E	Up-regulation	EBNA-3s	White et al. 2010	Experimental
PLA1A	Up-regulation	LMP-1	Vockerodt et al. 2008	Experimental
PLSCR1	Up-regulation	EBNA-3s	White et al. 2010	Experimental
PRRT3	Up-regulation	EBNA-3s	White et al. 2010	Experimental
PRRT3	Up-regulation	LMP-1	Vockerodt et al. 2008	Experimental
PTPRM	Up-regulation	EBNA-3s	White et al. 2010	Experimental
RAPGEF2	Up-regulation	EBNA-2	Maier et al. 2006	Experimental
RAPGEF2	Up-regulation	EBNA-3s	White et al. 2010	Experimental
RBM43	Up-regulation	EBNA-3s	White et al. 2010	Experimental
RDX	Up-regulation	EBNA-3s	White et al. 2010	Experimental
RDX	Up-regulation	LMP-1	Vockerodt et al. 2008	Experimental
RHOBTB3	Up-regulation	EBNA-3s	White et al. 2010	Experimental
RHOBTB3	Up-regulation	LMP-1	Vockerodt et al. 2008	Experimental
RHOF	Up-regulation	EBNA-3s	White et al. 2010	Experimental
RHOF	Up-regulation	LMP-1	Vockerodt et al. 2008	Experimental
RNF213	Up-regulation	EBNA-3s	White et al. 2010	Experimental
SAMD9L	Up-regulation	EBNA-3s	White et al. 2010	Experimental
SAMSN1	Up-regulation	EBNA-2	Maier et al. 2006	Experimental
SAMSN1	Up-regulation	EBNA-3s	White et al. 2010	Experimental
SELPLG	Up-regulation	EBNA-3s	White et al. 2010	Experimental
SEMA4C	Up-regulation	EBNA-3s	White et al. 2010	Experimental
SEMA4C	Up-regulation	LMP-1	Vockerodt et al. 2008	Experimental
SEMA7A	Up-regulation	EBNA-3s	White et al. 2010	Experimental
SEPT11	Up-regulation	LMP-1	Vockerodt et al. 2008	Experimental
SEPT8	Up-regulation	EBNA-3s	White et al. 2010	Experimental
SIDT1	Up-regulation	EBNA-3s	White et al. 2010	Experimental
SLAMF1	Up-regulation	EBNA-2	Maier et al. 2006	Experimental
SLAMF1	Up-regulation	EBNA-3s	White et al. 2010	Experimental
SLAMF7	Up-regulation	EBNA-3s	White et al. 2010	Experimental
SLAMF7	Up-regulation	LMP-1	Vockerodt et al. 2008	Experimental
SLC12A6	Up-regulation	EBNA-3s	White et al. 2010	Experimental
SLC2A3	Up-regulation	EBNA-3s	White et al. 2010	Experimental
SLC6A4	Up-regulation	EBNA-3s	White et al. 2010	Experimental
SLC8A3	Up-regulation	LMP-1	Vockerodt et al. 2008	Experimental
SNX11	Up-regulation	LMP-1	Vockerodt et al. 2008	Experimental
SOCS2	Up-regulation	EBNA-3s	White et al. 2010	Experimental
SP100	Up-regulation	EBNA-3s	White et al. 2010	Experimental
SPECC1	Up-regulation	EBNA-3s	White et al. 2010	Experimental
SRGN	Up-regulation	EBNA-3s	White et al. 2010	Experimental
STAT1	Up-regulation	EBNA-3s	White et al. 2010	Experimental
STAT2	Up-regulation	EBNA-3s	White et al. 2010	Experimental
STAT3	Up-regulation	EBNA-3s	White et al. 2010	Experimental
STX11	Up-regulation	EBNA-3s	White et al. 2010	Experimental
SYNPO	Up-regulation	EBNA-3s	White et al. 2010	Experimental
SYNPO	Up-regulation	LMP-1	Vockerodt et al. 2008	Experimental
SYTL3	Up-regulation	EBNA-3s	White et al. 2010	Experimental
TACC1	Up-regulation	EBNA-3s	White et al. 2010	Experimental
TAP1	Up-regulation	EBNA-3s	White et al. 2010	Experimental
TLR7	Up-regulation	EBNA-3s	White et al. 2010	Experimental
TMEM136	Up-regulation	EBNA-3s	White et al. 2010	Experimental
TMEM140	Up-regulation	EBNA-3s	White et al. 2010	Experimental
TMPRSS3	Up-regulation	EBNA-3s	White et al. 2010	Experimental
TNFRSF1B	Up-regulation	EBNA-3s	White et al. 2010	Experimental
TNFRSF8	Up-regulation	LMP-1	Vockerodt et al. 2008	Experimental
TNFSF14	Up-regulation	EBNA-3s	White et al. 2010	Experimental
TNFSF4	Up-regulation	EBNA-3s	White et al. 2010	Experimental
TNFSF9	Up-regulation	EBNA-3s	White et al. 2010	Experimental
TPCN2	Up-regulation	LMP-1	Vockerodt et al. 2008	Experimental
TPK1	Up-regulation	EBNA-3s	White et al. 2010	Experimental
TRAF1	Up-regulation	EBNA-3s	White et al. 2010	Experimental
TRAF1	Up-regulation	LMP-1	Vockerodt et al. 2008	Experimental
TRAF3	Up-regulation	EBNA-3s	White et al. 2010	Experimental
TREM1	Up-regulation	EBNA-3s	White et al. 2010	Experimental
TRIM21	Up-regulation	EBNA-3s	White et al. 2010	Experimental
TRIM69	Up-regulation	EBNA-3s	White et al. 2010	Experimental
TRPV2	Up-regulation	EBNA-3s	White et al. 2010	Experimental
TTC18	Up-regulation	EBNA-3s	White et al. 2010	Experimental
USP18	Up-regulation	EBNA-3s	White et al. 2010	Experimental
UST	Up-regulation	EBNA-3s	White et al. 2010	Experimental
VEGFA	Up-regulation	EBNA-3s	White et al. 2010	Experimental
VIL1	Up-regulation	EBNA-3s	White et al. 2010	Experimental
VIM	Up-regulation	LMP-1	Vockerodt et al. 2008	Experimental
WDR64	Up-regulation	EBNA-3s	White et al. 2010	Experimental
WDR91	Up-regulation	LMP-1	Vockerodt et al. 2008	Experimental
XAF1	Up-regulation	EBNA-3s	White et al. 2010	Experimental
ZBP1	Up-regulation	EBNA-3s	White et al. 2010	Experimental
ZBTB32	Up-regulation	EBNA-3s	White et al. 2010	Experimental
ZMYND11	Up-regulation	EBNA-3s	White et al. 2010	Experimental
ZNF74	Up-regulation	EBNA-3s	White et al. 2010	Experimental
