# Supplementary material for: Molecular signature of Epstein Barr virus-positive Burkitt lymphoma and post-transplant lymphoproliferative disorder suggest different roles for Epstein Barr virus
Source: Front Microbiol. 2014 Dec 23;5:728. doi: 10.3389/fmicb.2014.00728 (PMC4274971; doi:10.3389/fmicb.2014.00728)
Supplement: Supplementary file 9 [file DataSheet9.XLS]

## Sheet: Sheet1
Supplementary Data Sheet 9. Candidate viral latent protein targets down-regulated in EBV+ PTLD_DLBCL.
Candidate target Gene	Status (EBV+ PTLD_DLBCL vs EBV+ BL)	Related latent protein	Reference	Method
AFF2	Down-regulation	EBNA-3s	White et al. 2010	Experimental
AFF3	Down-regulation	EBNA-3s	White et al. 2010	Experimental
ANUBL1	Down-regulation	LMP-1	Vockerodt et al. 2008	Experimental
ASB13	Down-regulation	LMP-1	Vockerodt et al. 2008	Experimental
BCL11A	Down-regulation	LMP-1	Vockerodt et al. 2008	Experimental
BCL6	Down-regulation	EBNA-3s	White et al. 2010	Experimental
BCL6	Down-regulation	LMP-1	Vockerodt et al. 2008	Experimental
BCOR	Down-regulation	EBNA-3s	White et al. 2010	Experimental
C16orf75	Down-regulation	LMP-1	Vockerodt et al. 2008	Experimental
C20orf117	Down-regulation	EBNA-3s	White et al. 2010	Experimental
C3orf37	Down-regulation	LMP-1	Vockerodt et al. 2008	Experimental
C9orf45	Down-regulation	EBNA-3s	White et al. 2010	Experimental
CBX2	Down-regulation	EBNA-3s	White et al. 2010	Experimental
CD79B	Down-regulation	EBNA-2	Maier et al. 2006	Experimental
CD79B	Down-regulation	EBNA-3s	White et al. 2010	Experimental
CD79B	Down-regulation	LMP-1	Vockerodt et al. 2008	Experimental
CXCR5	Down-regulation	EBNA-3s	White et al. 2010	Experimental
DEF8	Down-regulation	LMP-1	Vockerodt et al. 2008	Experimental
DTX1	Down-regulation	EBNA-3s	White et al. 2010	Experimental
DTX1	Down-regulation	LMP-1	Vockerodt et al. 2008	Experimental
ELL3	Down-regulation	EBNA-3s	White et al. 2010	Experimental
ELL3	Down-regulation	LMP-1	Vockerodt et al. 2008	Experimental
FADS3	Down-regulation	EBNA-3s	White et al. 2010	Experimental
FAM129C	Down-regulation	EBNA-3s	White et al. 2010	Experimental
FAM129C	Down-regulation	LMP-1	Vockerodt et al. 2008	Experimental
FGD6	Down-regulation	LMP-1	Vockerodt et al. 2008	Experimental
FOXO1	Down-regulation	EBNA-3s	White et al. 2010	Experimental
FOXP1	Down-regulation	EBNA-3s	White et al. 2010	Experimental
GGA2	Down-regulation	LMP-1	Vockerodt et al. 2008	Experimental
GNAZ	Down-regulation	EBNA-3s	White et al. 2010	Experimental
GNAZ	Down-regulation	LMP-1	Vockerodt et al. 2008	Experimental
GNB5	Down-regulation	EBNA-3s	White et al. 2010	Experimental
GOLSYN	Down-regulation	LMP-1	Vockerodt et al. 2008	Experimental
HRK	Down-regulation	LMP-1	Vockerodt et al. 2008	Experimental
HTR3A	Down-regulation	EBNA-3s	White et al. 2010	Experimental
HTR3A	Down-regulation	LMP-1	Vockerodt et al. 2008	Experimental
KANK1	Down-regulation	EBNA-3s	White et al. 2010	Experimental
KCNK12	Down-regulation	LMP-1	Vockerodt et al. 2008	Experimental
KCNMB3	Down-regulation	EBNA-3s	White et al. 2010	Experimental
KIAA0040	Down-regulation	LMP-1	Vockerodt et al. 2008	Experimental
MBD4	Down-regulation	LMP-1	Vockerodt et al. 2008	Experimental
MEF2B	Down-regulation	EBNA-2	Maier et al. 2006	Experimental
METTL7A	Down-regulation	LMP-1	Vockerodt et al. 2008	Experimental
MFHAS1	Down-regulation	EBNA-3s	White et al. 2010	Experimental
NEIL1	Down-regulation	EBNA-3s	White et al. 2010	Experimental
NEIL1	Down-regulation	LMP-1	Vockerodt et al. 2008	Experimental
NFATC1	Down-regulation	EBNA-3s	White et al. 2010	Experimental
NLK	Down-regulation	LMP-1	Vockerodt et al. 2008	Experimental
NUDT11	Down-regulation	EBNA-3s	White et al. 2010	Experimental
OSBPL10	Down-regulation	EBNA-3s	White et al. 2010	Experimental
PCDH9	Down-regulation	EBNA-3s	White et al. 2010	Experimental
PITPNC1	Down-regulation	EBNA-3s	White et al. 2010	Experimental
PRDM15	Down-regulation	EBNA-3s	White et al. 2010	Experimental
PRKCE	Down-regulation	LMP-1	Vockerodt et al. 2008	Experimental
PTPRCAP	Down-regulation	LMP-1	Vockerodt et al. 2008	Experimental
PXK	Down-regulation	EBNA-3s	White et al. 2010	Experimental
RBM38	Down-regulation	EBNA-3s	White et al. 2010	Experimental
RNFT2	Down-regulation	EBNA-3s	White et al. 2010	Experimental
RNFT2	Down-regulation	LMP-1	Vockerodt et al. 2008	Experimental
RTKN2	Down-regulation	EBNA-3s	White et al. 2010	Experimental
RUNDC2B	Down-regulation	EBNA-3s	White et al. 2010	Experimental
SERPINA9	Down-regulation	EBNA-3s	White et al. 2010	Experimental
SGPP1	Down-regulation	EBNA-3s	White et al. 2010	Experimental
SOX5	Down-regulation	EBNA-3s	White et al. 2010	Experimental
SPIB	Down-regulation	EBNA-3s	White et al. 2010	Experimental
STIM2	Down-regulation	EBNA-3s	White et al. 2010	Experimental
STRBP	Down-regulation	EBNA-3s	White et al. 2010	Experimental
TBC1D1	Down-regulation	EBNA-3s	White et al. 2010	Experimental
TCL1A	Down-regulation	EBNA-2	Maier et al. 2006	Experimental
TCL1A	Down-regulation	EBNA-3s	White et al. 2010	Experimental
TCL1A	Down-regulation	LMP-1	Vockerodt et al. 2008	Experimental
TRAF5	Down-regulation	EBNA-3s	White et al. 2010	Experimental
ZNF385B	Down-regulation	EBNA-3s	White et al. 2010	Experimental
