# Supplementary material for: Molecular signature of Epstein Barr virus-positive Burkitt lymphoma and post-transplant lymphoproliferative disorder suggest different roles for Epstein Barr virus
Source: Front Microbiol. 2014 Dec 23;5:728. doi: 10.3389/fmicb.2014.00728 (PMC4274971; doi:10.3389/fmicb.2014.00728)
Supplement: Supplementary file 10 [file DataSheet10.XLS]

## Sheet: Sheet1
Supplementary Data Sheet 10. Candidate viral miRNA BART6-3p targets up-regulated in EBV+ BL.
Candidate target mRNA	Status in EBV+ BL vs EBV+ PTLD_DLBCL	Coupled miRNA	Reference	Method
ACADM	Up-regulated	ebv-miR-BART6-3p	The current research	Experimental
BRI3BP	Up-regulated	ebv-miR-BART6-3p	The current research	Experimental
BRP44	Up-regulated	ebv-miR-BART6-3p	The current research	Experimental
CCDC109B	Up-regulated	ebv-miR-BART6-3p	The current research	Experimental
DAXX	Up-regulated	ebv-miR-BART6-3p	The current research	Experimental
DCP2	Up-regulated	ebv-miR-BART6-3p	The current research	Experimental
DNMT3B	Up-regulated	ebv-miR-BART6-3p	The current research	Experimental
GABPA	Up-regulated	ebv-miR-BART6-3p	The current research	Experimental
ITGAE	Up-regulated	ebv-miR-BART6-3p	The current research	Experimental
KIAA1211	Up-regulated	ebv-miR-BART6-3p	The current research	Experimental
MTMR12	Up-regulated	ebv-miR-BART6-3p	The current research	Experimental
PITPNC1	Up-regulated	ebv-miR-BART6-3p	The current research	Experimental
PSPH	Up-regulated	ebv-miR-BART6-3p	The current research	Experimental
PXMP2	Up-regulated	ebv-miR-BART6-3p	The current research	Experimental
RAD21	Up-regulated	ebv-miR-BART6-3p	The current research	Experimental
RHOA	Up-regulated	ebv-miR-BART6-3p	The current research	Experimental
RPS9	Up-regulated	ebv-miR-BART6-3p	The current research	Experimental
RTN4IP1	Up-regulated	ebv-miR-BART6-3p	The current research	Experimental
TAF2	Up-regulated	ebv-miR-BART6-3p	The current research	Experimental
TKT	Up-regulated	ebv-miR-BART6-3p	The current research	Experimental
USP11	Up-regulated	ebv-miR-BART6-3p	The current research	Experimental
