# Supplementary material for: Molecular signature of Epstein Barr virus-positive Burkitt lymphoma and post-transplant lymphoproliferative disorder suggest different roles for Epstein Barr virus
Source: Front Microbiol. 2014 Dec 23;5:728. doi: 10.3389/fmicb.2014.00728 (PMC4274971; doi:10.3389/fmicb.2014.00728)
Supplement: Supplementary file 11 [file DataSheet11.XLS]

## Sheet: Sheet1
Supplementary Data Sheet 11. Candidate viral miRNA targets down-regulated in EBV+ BL.
Candidate target mRNA	Status in EBV+ BL vs EBV+ PTLD_DLBCL	Coupled miRNA	Reference	Method
ACVRL1	Down-regulated	ebv-miR-BART11-5p	VhoT: http://acl.snu.ac.kr/vhot/	Prediction
ACVRL1	Down-regulated	ebv-miR-BART12	VhoT: http://acl.snu.ac.kr/vhot/	Prediction
ACVRL1	Down-regulated	ebv-miR-BART19-3p	VhoT: http://acl.snu.ac.kr/vhot/	Prediction
ACVRL1	Down-regulated	ebv-miR-BART6-3p	VhoT: http://acl.snu.ac.kr/vhot/	Prediction
ACVRL1	Down-regulated	ebv-miR-BART9	VhoT: http://acl.snu.ac.kr/vhot/	Prediction
ADCY6	Down-regulated	ebv-miR-BART11-5p	VhoT: http://acl.snu.ac.kr/vhot/	Prediction
ADCY6	Down-regulated	ebv-miR-BART12	VhoT: http://acl.snu.ac.kr/vhot/	Prediction
ADCY6	Down-regulated	ebv-miR-BART6-3p	VhoT: http://acl.snu.ac.kr/vhot/	Prediction
ADRB1	Down-regulated	ebv-miR-BART17-5p	VhoT: http://acl.snu.ac.kr/vhot/	Prediction
ADRB1	Down-regulated	ebv-miR-BART19-3p	VhoT: http://acl.snu.ac.kr/vhot/	Prediction
AGPAT4	Down-regulated	ebv-miR-BART10	VhoT: http://acl.snu.ac.kr/vhot/	Prediction
AGPAT4	Down-regulated	ebv-miR-BART11-5p	VhoT: http://acl.snu.ac.kr/vhot/	Prediction
AGPAT4	Down-regulated	ebv-miR-BART12	VhoT: http://acl.snu.ac.kr/vhot/	Prediction
AGPAT4	Down-regulated	ebv-miR-BART19-3p	VhoT: http://acl.snu.ac.kr/vhot/	Prediction
AGPAT4	Down-regulated	ebv-miR-BART6-3p	VhoT: http://acl.snu.ac.kr/vhot/	Prediction
AGRN	Down-regulated	ebv-miR-BART11-5p	VhoT: http://acl.snu.ac.kr/vhot/	Prediction
AGRN	Down-regulated	ebv-miR-BART12	VhoT: http://acl.snu.ac.kr/vhot/	Prediction
AIFM2	Down-regulated	ebv-miR-BART11-5p	VhoT: http://acl.snu.ac.kr/vhot/	Prediction
ANKDD1A	Down-regulated	ebv-miR-BART6-3p	VhoT: http://acl.snu.ac.kr/vhot/	Prediction
APOB48R	Down-regulated	ebv-miR-BART19-3p	VhoT: http://acl.snu.ac.kr/vhot/	Prediction
APOB48R	Down-regulated	ebv-miR-BART6-3p	VhoT: http://acl.snu.ac.kr/vhot/	Prediction
APOL6	Down-regulated	ebv-miR-BART17-5p	VhoT: http://acl.snu.ac.kr/vhot/	Prediction
AQP2	Down-regulated	ebv-miR-BART11-5p	VhoT: http://acl.snu.ac.kr/vhot/	Prediction
AQP2	Down-regulated	ebv-miR-BART12	VhoT: http://acl.snu.ac.kr/vhot/	Prediction
AQP2	Down-regulated	ebv-miR-BART17-5p	VhoT: http://acl.snu.ac.kr/vhot/	Prediction
AQP2	Down-regulated	ebv-miR-BART19-3p	VhoT: http://acl.snu.ac.kr/vhot/	Prediction
AQP2	Down-regulated	ebv-miR-BART3	VhoT: http://acl.snu.ac.kr/vhot/	Prediction
AQP2	Down-regulated	ebv-miR-BART6-3p	VhoT: http://acl.snu.ac.kr/vhot/	Prediction
ATXN1	Down-regulated	ebv-miR-BART10	VhoT: http://acl.snu.ac.kr/vhot/	Prediction
ATXN1	Down-regulated	ebv-miR-BART11-5p	VhoT: http://acl.snu.ac.kr/vhot/	Prediction
ATXN1	Down-regulated	ebv-miR-BART12	VhoT: http://acl.snu.ac.kr/vhot/	Prediction
ATXN1	Down-regulated	ebv-miR-BART17-3p	VhoT: http://acl.snu.ac.kr/vhot/	Prediction
ATXN1	Down-regulated	ebv-miR-BART19-3p	VhoT: http://acl.snu.ac.kr/vhot/	Prediction
ATXN1	Down-regulated	ebv-miR-BART19-5p	VhoT: http://acl.snu.ac.kr/vhot/	Prediction
ATXN1	Down-regulated	ebv-miR-BART3	VhoT: http://acl.snu.ac.kr/vhot/	Prediction
ATXN1	Down-regulated	ebv_miR-BART4	VhoT: http://acl.snu.ac.kr/vhot/	Prediction
ATXN1	Down-regulated	ebv-miR-BART8	VhoT: http://acl.snu.ac.kr/vhot/	Prediction
ATXN1	Down-regulated	ebv-miR-BART9	VhoT: http://acl.snu.ac.kr/vhot/	Prediction
BATF2	Down-regulated	ebv-miR-BART19-3p	VhoT: http://acl.snu.ac.kr/vhot/	Prediction
BCL2	Down-regulated	ebv-miR-BART11-5p	VhoT: http://acl.snu.ac.kr/vhot/	Prediction
BCL2	Down-regulated	ebv-miR-BART17-5p	VhoT: http://acl.snu.ac.kr/vhot/	Prediction
BCL2	Down-regulated	ebv-miR-BART19-3p	VhoT: http://acl.snu.ac.kr/vhot/	Prediction
BCL2	Down-regulated	ebv-miR-BART6-3p	VhoT: http://acl.snu.ac.kr/vhot/	Prediction
BCL2	Down-regulated	ebv-miR-BART7	VhoT: http://acl.snu.ac.kr/vhot/	Prediction
BHLHB3	Down-regulated	ebv-miR-BART19-3p	VhoT: http://acl.snu.ac.kr/vhot/	Prediction
BMP6	Down-regulated	ebv-miR-BART12	VhoT: http://acl.snu.ac.kr/vhot/	Prediction
C1orf27	Down-regulated	ebv-miR-BART7	VhoT: http://acl.snu.ac.kr/vhot/	Prediction
CACNG4	Down-regulated	ebv-miR-BART12	VhoT: http://acl.snu.ac.kr/vhot/	Prediction
CACNG4	Down-regulated	ebv-miR-BART7	VhoT: http://acl.snu.ac.kr/vhot/	Prediction
CASP10	Down-regulated	ebv-miR-BART3	VhoT: http://acl.snu.ac.kr/vhot/	Prediction
CCL22	Down-regulated	ebv-miR-BART12	VhoT: http://acl.snu.ac.kr/vhot/	Prediction
CCND2	Down-regulated	ebv-miR-BART12	VhoT: http://acl.snu.ac.kr/vhot/	Prediction
CCR6	Down-regulated	ebv-miR-BART19-3p	VhoT: http://acl.snu.ac.kr/vhot/	Prediction
CD244	Down-regulated	ebv-miR-BART10	VhoT: http://acl.snu.ac.kr/vhot/	Prediction
CD44	Down-regulated	ebv-miR-BART11-5p	VhoT: http://acl.snu.ac.kr/vhot/	Prediction
CD44	Down-regulated	ebv-miR-BART19-3p	VhoT: http://acl.snu.ac.kr/vhot/	Prediction
CD44	Down-regulated	ebv-miR-BART22	VhoT: http://acl.snu.ac.kr/vhot/	Prediction
CDCP1	Down-regulated	ebv-miR-BART12	VhoT: http://acl.snu.ac.kr/vhot/	Prediction
CDCP1	Down-regulated	ebv-miR-BART19-3p	VhoT: http://acl.snu.ac.kr/vhot/	Prediction
CDK6	Down-regulated	ebv-miR-BART10	VhoT: http://acl.snu.ac.kr/vhot/	Prediction
CDK6	Down-regulated	ebv-miR-BART12	VhoT: http://acl.snu.ac.kr/vhot/	Prediction
CDK6	Down-regulated	ebv-miR-BART1-3p	VhoT: http://acl.snu.ac.kr/vhot/	Prediction
CDK6	Down-regulated	ebv-miR-BART19-3p	VhoT: http://acl.snu.ac.kr/vhot/	Prediction
CDK6	Down-regulated	ebv-miR-BART6-3p	VhoT: http://acl.snu.ac.kr/vhot/	Prediction
CHD2	Down-regulated	ebv-miR-BART11-5p	VhoT: http://acl.snu.ac.kr/vhot/	Prediction
CNNM2	Down-regulated	ebv-miR-BART12	VhoT: http://acl.snu.ac.kr/vhot/	Prediction
CP	Down-regulated	ebv-miR-BART17-3p	VhoT: http://acl.snu.ac.kr/vhot/	Prediction
CP	Down-regulated	ebv-miR-BART22	VhoT: http://acl.snu.ac.kr/vhot/	Prediction
CREB3L2	Down-regulated	ebv-miR-BART12	VhoT: http://acl.snu.ac.kr/vhot/	Prediction
DHDDS	Down-regulated	ebv-miR-BART11-5p	VhoT: http://acl.snu.ac.kr/vhot/	Prediction
DIDO1	Down-regulated	ebv-miR-BART11-5p	VhoT: http://acl.snu.ac.kr/vhot/	Prediction
DIDO1	Down-regulated	ebv-miR-BART3	VhoT: http://acl.snu.ac.kr/vhot/	Prediction
DLC1	Down-regulated	ebv-miR-BART12	VhoT: http://acl.snu.ac.kr/vhot/	Prediction
DLC1	Down-regulated	ebv-miR-BART6-3p	Current research	Experimental
DOCK5	Down-regulated	ebv-miR-BART12	VhoT: http://acl.snu.ac.kr/vhot/	Prediction
DPYSL4	Down-regulated	ebv-miR-BART12	VhoT: http://acl.snu.ac.kr/vhot/	Prediction
ENTPD1	Down-regulated	ebv-miR-BART11-5p	VhoT: http://acl.snu.ac.kr/vhot/	Prediction
ENTPD1	Down-regulated	ebv-miR-BART19-3p	VhoT: http://acl.snu.ac.kr/vhot/	Prediction
ENTPD1	Down-regulated	ebv-miR-BART6-3p	Current research	Experimental
ETV7	Down-regulated	ebv-miR-BART12	VhoT: http://acl.snu.ac.kr/vhot/	Prediction
FAM101B	Down-regulated	ebv-miR-BART19-3p	VhoT: http://acl.snu.ac.kr/vhot/	Prediction
FAM107A	Down-regulated	ebv-miR-BART12	VhoT: http://acl.snu.ac.kr/vhot/	Prediction
FGFBP2	Down-regulated	ebv-miR-BART6-3p	Current research	Experimental
FSD1L	Down-regulated	ebv-miR-BART10	VhoT: http://acl.snu.ac.kr/vhot/	Prediction
GALNTL2	Down-regulated	ebv-miR-BART6-3p	Current research	Experimental
GLIS3	Down-regulated	ebv-miR-BART12	VhoT: http://acl.snu.ac.kr/vhot/	Prediction
GPR132	Down-regulated	ebv-miR-BART3	VhoT: http://acl.snu.ac.kr/vhot/	Prediction
GPR55	Down-regulated	ebv-miR-BART12	VhoT: http://acl.snu.ac.kr/vhot/	Prediction
GPR55	Down-regulated	ebv-miR-BART6-3p	VhoT: http://acl.snu.ac.kr/vhot/	Prediction
GRB10	Down-regulated	ebv-miR-BART12	VhoT: http://acl.snu.ac.kr/vhot/	Prediction
GRB10	Down-regulated	ebv-miR-BART17-5p	VhoT: http://acl.snu.ac.kr/vhot/	Prediction
GRB10	Down-regulated	ebv-miR-BART19-3p	VhoT: http://acl.snu.ac.kr/vhot/	Prediction
GRB10	Down-regulated	ebv-miR-BART19-5p	VhoT: http://acl.snu.ac.kr/vhot/	Prediction
GRB10	Down-regulated	ebv-miR-BART22	VhoT: http://acl.snu.ac.kr/vhot/	Prediction
GRIN3A	Down-regulated	ebv-miR-BART12	VhoT: http://acl.snu.ac.kr/vhot/	Prediction
GTPBP1	Down-regulated	ebv-miR-BART11-5p	VhoT: http://acl.snu.ac.kr/vhot/	Prediction
GTPBP1	Down-regulated	ebv-miR-BART19-3p	VhoT: http://acl.snu.ac.kr/vhot/	Prediction
GYPE	Down-regulated	ebv-miR-BART6-3p	Current research	Experimental
HCN4	Down-regulated	ebv-miR-BART12	VhoT: http://acl.snu.ac.kr/vhot/	Prediction
HRBL	Down-regulated	ebv-miR-BART11-5p	VhoT: http://acl.snu.ac.kr/vhot/	Prediction
HRBL	Down-regulated	ebv-miR-BART6-3p	VhoT: http://acl.snu.ac.kr/vhot/	Prediction
ICAM1	Down-regulated	ebv-miR-BART17-5p	VhoT: http://acl.snu.ac.kr/vhot/	Prediction
ICAM1	Down-regulated	ebv-miR-BART3	VhoT: http://acl.snu.ac.kr/vhot/	Prediction
IFI44L	Down-regulated	ebv-miR-BART19-3p	VhoT: http://acl.snu.ac.kr/vhot/	Prediction
IFIT2	Down-regulated	ebv-miR-BART3	VhoT: http://acl.snu.ac.kr/vhot/	Prediction
IL18RAP	Down-regulated	ebv-miR-BART6-3p	Current research	Experimental
IL2RB	Down-regulated	ebv-miR-BART11-5p	VhoT: http://acl.snu.ac.kr/vhot/	Prediction
IL2RB	Down-regulated	ebv-miR-BART12	VhoT: http://acl.snu.ac.kr/vhot/	Prediction
IL2RB	Down-regulated	ebv-miR-BART19-3p	VhoT: http://acl.snu.ac.kr/vhot/	Prediction
IL2RB	Down-regulated	ebv-miR-BART6-3p	VhoT: http://acl.snu.ac.kr/vhot/	Prediction
ITGB3	Down-regulated	ebv-miR-BART19-5p	VhoT: http://acl.snu.ac.kr/vhot/	Prediction
KCND2	Down-regulated	ebv-miR-BART7	VhoT: http://acl.snu.ac.kr/vhot/	Prediction
KCNJ12	Down-regulated	ebv-miR-BART10	VhoT: http://acl.snu.ac.kr/vhot/	Prediction
KCNJ12	Down-regulated	ebv-miR-BART3	VhoT: http://acl.snu.ac.kr/vhot/	Prediction
KCNK3	Down-regulated	ebv-miR-BART6-3p	VhoT: http://acl.snu.ac.kr/vhot/	Prediction
KIAA0090	Down-regulated	ebv-miR-BART12	VhoT: http://acl.snu.ac.kr/vhot/	Prediction
KIAA2022	Down-regulated	ebv-miR-BART19-3p	VhoT: http://acl.snu.ac.kr/vhot/	Prediction
KIAA2022	Down-regulated	ebv-miR-BART22	VhoT: http://acl.snu.ac.kr/vhot/	Prediction
KIAA2022	Down-regulated	ebv-miR-BART6-3p	VhoT: http://acl.snu.ac.kr/vhot/	Prediction
KIF21A	Down-regulated	ebv-miR-BART6-3p	Current research	Experimental
KSR1	Down-regulated	ebv-miR-BART12	VhoT: http://acl.snu.ac.kr/vhot/	Prediction
LRCH2	Down-regulated	ebv-miR-BART6-3p	Current research	Experimental
LYST	Down-regulated	ebv-miR-BART17-3p	VhoT: http://acl.snu.ac.kr/vhot/	Prediction
LYST	Down-regulated	ebv-miR-BART22	VhoT: http://acl.snu.ac.kr/vhot/	Prediction
MAFG	Down-regulated	ebv-miR-BART11-5p	VhoT: http://acl.snu.ac.kr/vhot/	Prediction
MAFG	Down-regulated	ebv-miR-BART12	VhoT: http://acl.snu.ac.kr/vhot/	Prediction
MAFG	Down-regulated	ebv-miR-BART3	VhoT: http://acl.snu.ac.kr/vhot/	Prediction
MFN2	Down-regulated	ebv-miR-BART12	VhoT: http://acl.snu.ac.kr/vhot/	Prediction
MFN2	Down-regulated	ebv-miR-BART1-3p	VhoT: http://acl.snu.ac.kr/vhot/	Prediction
MYADM	Down-regulated	ebv-miR-BART12	VhoT: http://acl.snu.ac.kr/vhot/	Prediction
NFE2L1	Down-regulated	ebv-miR-BART19-3p	VhoT: http://acl.snu.ac.kr/vhot/	Prediction
NLRP1	Down-regulated	ebv-miR-BART12	VhoT: http://acl.snu.ac.kr/vhot/	Prediction
NPR1	Down-regulated	ebv-miR-BART12	VhoT: http://acl.snu.ac.kr/vhot/	Prediction
NPR1	Down-regulated	ebv-miR-BART6-3p	VhoT: http://acl.snu.ac.kr/vhot/	Prediction
OAS3	Down-regulated	ebv-miR-BART12	VhoT: http://acl.snu.ac.kr/vhot/	Prediction
OTUB2	Down-regulated	ebv-miR-BART12	VhoT: http://acl.snu.ac.kr/vhot/	Prediction
OTUB2	Down-regulated	ebv-miR-BART7	VhoT: http://acl.snu.ac.kr/vhot/	Prediction
OTUD7B	Down-regulated	ebv-miR-BART12	VhoT: http://acl.snu.ac.kr/vhot/	Prediction
OTUD7B	Down-regulated	ebv-miR-BART19-3p	VhoT: http://acl.snu.ac.kr/vhot/	Prediction
OXTR	Down-regulated	ebv-miR-BART11-5p	VhoT: http://acl.snu.ac.kr/vhot/	Prediction
OXTR	Down-regulated	ebv-miR-BART1-3p	VhoT: http://acl.snu.ac.kr/vhot/	Prediction
OXTR	Down-regulated	ebv-miR-BART3	VhoT: http://acl.snu.ac.kr/vhot/	Prediction
OXTR	Down-regulated	ebv-miR-BART7	VhoT: http://acl.snu.ac.kr/vhot/	Prediction
PAPPA	Down-regulated	ebv-miR-BART19-3p	VhoT: http://acl.snu.ac.kr/vhot/	Prediction
PAPPA	Down-regulated	ebv-miR-BART9	VhoT: http://acl.snu.ac.kr/vhot/	Prediction
PDE4B	Down-regulated	ebv-miR-BART12	VhoT: http://acl.snu.ac.kr/vhot/	Prediction
PGR	Down-regulated	ebv-miR-BART10	VhoT: http://acl.snu.ac.kr/vhot/	Prediction
PGR	Down-regulated	ebv-miR-BART11-5p	VhoT: http://acl.snu.ac.kr/vhot/	Prediction
PGR	Down-regulated	ebv-miR-BART12	VhoT: http://acl.snu.ac.kr/vhot/	Prediction
PGR	Down-regulated	ebv-miR-BART17-5p	VhoT: http://acl.snu.ac.kr/vhot/	Prediction
PGR	Down-regulated	ebv-miR-BART19-3p	VhoT: http://acl.snu.ac.kr/vhot/	Prediction
PGR	Down-regulated	ebv-miR-BART6-5p	VhoT: http://acl.snu.ac.kr/vhot/	Prediction
PGR	Down-regulated	ebv-miR-BART7	VhoT: http://acl.snu.ac.kr/vhot/	Prediction
PIP3-E	Down-regulated	ebv-miR-BART11-5p	VhoT: http://acl.snu.ac.kr/vhot/	Prediction
PIP3-E	Down-regulated	ebv-miR-BART12	VhoT: http://acl.snu.ac.kr/vhot/	Prediction
PLEKHH2	Down-regulated	ebv-miR-BART10	VhoT: http://acl.snu.ac.kr/vhot/	Prediction
PML	Down-regulated	ebv-miR-BART12	VhoT: http://acl.snu.ac.kr/vhot/	Prediction
PRKACA	Down-regulated	ebv-miR-BART12	VhoT: http://acl.snu.ac.kr/vhot/	Prediction
RDX	Down-regulated	ebv-miR-BART6-3p	Current research	Experimental
RGS7BP	Down-regulated	ebv-miR-BART12	VhoT: http://acl.snu.ac.kr/vhot/	Prediction
RNF213	Down-regulated	ebv-miR-BART11-5p	VhoT: http://acl.snu.ac.kr/vhot/	Prediction
SCN8A	Down-regulated	ebv-miR-BART12	VhoT: http://acl.snu.ac.kr/vhot/	Prediction
SEMA4C	Down-regulated	ebv-miR-BART11-5p	VhoT: http://acl.snu.ac.kr/vhot/	Prediction
SEMA6A	Down-regulated	ebv-miR-BART6-3p	Current research	Experimental
SEPT8	Down-regulated	ebv-miR-BART10	VhoT: http://acl.snu.ac.kr/vhot/	Prediction
SEPT8	Down-regulated	ebv-miR-BART11-5p	VhoT: http://acl.snu.ac.kr/vhot/	Prediction
SEPT8	Down-regulated	ebv-miR-BART12	VhoT: http://acl.snu.ac.kr/vhot/	Prediction
SIDT1	Down-regulated	ebv-miR-BART12	VhoT: http://acl.snu.ac.kr/vhot/	Prediction
SIGLEC1	Down-regulated	ebv-miR-BART12	VhoT: http://acl.snu.ac.kr/vhot/	Prediction
SLC11A1	Down-regulated	ebv-miR-BART11-5p	VhoT: http://acl.snu.ac.kr/vhot/	Prediction
SLC11A1	Down-regulated	ebv-miR-BART17-5p	VhoT: http://acl.snu.ac.kr/vhot/	Prediction
SLC12A6	Down-regulated	ebv-miR-BART19-3p	VhoT: http://acl.snu.ac.kr/vhot/	Prediction
SLC12A6	Down-regulated	ebv-miR-BART6-3p	VhoT: http://acl.snu.ac.kr/vhot/	Prediction
SLC22A7	Down-regulated	ebv-miR-BART3	VhoT: http://acl.snu.ac.kr/vhot/	Prediction
SNX11	Down-regulated	ebv-miR-BART12	VhoT: http://acl.snu.ac.kr/vhot/	Prediction
SOCS3	Down-regulated	ebv-miR-BART19-3p	VhoT: http://acl.snu.ac.kr/vhot/	Prediction
SOCS3	Down-regulated	ebv-miR-BART19-5p	VhoT: http://acl.snu.ac.kr/vhot/	Prediction
SP100	Down-regulated	ebv-miR-BART12	VhoT: http://acl.snu.ac.kr/vhot/	Prediction
SPRY4	Down-regulated	ebv-miR-BART12	VhoT: http://acl.snu.ac.kr/vhot/	Prediction
SPRY4	Down-regulated	ebv-miR-BART7	VhoT: http://acl.snu.ac.kr/vhot/	Prediction
ST8SIA4	Down-regulated	ebv-miR-BART12	VhoT: http://acl.snu.ac.kr/vhot/	Prediction
STAB1	Down-regulated	ebv-miR-BART6-3p	Current research	Experimental
STAT3	Down-regulated	ebv-miR-BART12	VhoT: http://acl.snu.ac.kr/vhot/	Prediction
STAT3	Down-regulated	ebv-miR-BART6-3p	VhoT: http://acl.snu.ac.kr/vhot/	Prediction
STC2	Down-regulated	ebv-miR-BART11-5p	VhoT: http://acl.snu.ac.kr/vhot/	Prediction
STC2	Down-regulated	ebv-miR-BART6-3p	Current research	Experimental
SYNPO	Down-regulated	ebv-miR-BART11-5p	VhoT: http://acl.snu.ac.kr/vhot/	Prediction
SYNPO	Down-regulated	ebv-miR-BART12	VhoT: http://acl.snu.ac.kr/vhot/	Prediction
TMTC1	Down-regulated	ebv-miR-BART12	VhoT: http://acl.snu.ac.kr/vhot/	Prediction
TNFRSF1B	Down-regulated	ebv-miR-BART7	VhoT: http://acl.snu.ac.kr/vhot/	Prediction
TNFRSF8	Down-regulated	ebv-miR-BART6-3p	VhoT: http://acl.snu.ac.kr/vhot/	Prediction
TNS1	Down-regulated	ebv-miR-BART12	VhoT: http://acl.snu.ac.kr/vhot/	Prediction
TPPP	Down-regulated	ebv-miR-BART12	VhoT: http://acl.snu.ac.kr/vhot/	Prediction
TPPP	Down-regulated	ebv-miR-BART19-3p	VhoT: http://acl.snu.ac.kr/vhot/	Prediction
TRAF1	Down-regulated	ebv-miR-BART12	VhoT: http://acl.snu.ac.kr/vhot/	Prediction
UBE2L6	Down-regulated	ebv-miR-BART12	VhoT: http://acl.snu.ac.kr/vhot/	Prediction
USP32	Down-regulated	ebv-miR-BART19-3p	VhoT: http://acl.snu.ac.kr/vhot/	Prediction
VANGL1	Down-regulated	ebv-miR-BART19-3p	VhoT: http://acl.snu.ac.kr/vhot/	Prediction
ZZEF1	Down-regulated	ebv-miR-BART10	VhoT: http://acl.snu.ac.kr/vhot/	Prediction
ZZEF1	Down-regulated	ebv-miR-BART12	VhoT: http://acl.snu.ac.kr/vhot/	Prediction
ZZEF1	Down-regulated	ebv-miR-BART6-3p	VhoT: http://acl.snu.ac.kr/vhot/	Prediction
