# Supplementary material for: Molecular signature of Epstein Barr virus-positive Burkitt lymphoma and post-transplant lymphoproliferative disorder suggest different roles for Epstein Barr virus
Source: Front Microbiol. 2014 Dec 23;5:728. doi: 10.3389/fmicb.2014.00728 (PMC4274971; doi:10.3389/fmicb.2014.00728)
Supplement: Supplementary file 12 [file DataSheet12.XLS]

## Sheet: Sheet1
Supplementary Data Sheet 12. List of genes potentially up-regulated in EBV+ PTLD_DLBCL by EBV-encoded latent proteins AND potentially down-regulated in EBV+ BL by EBV-encoded miRNAs
Gene Symbol
AGRN
ANKDD1A
ATXN1
BCL2
BMP6
CASP10
CCL22
CCR6
CD44
CDK6
CREB3L2
ENTPD1
FAM101B
FSD1L
GPR132
GPR55
ICAM1
IFI44L
IFIT2
IL2RB
OAS3
OTUB2
OTUD7B
OXTR
PIP3-E
RDX
RNF213
SEMA4C
SEPT8
SIDT1
SLC12A6
SNX11
SP100
STAT3
SYNPO
TNFRSF1B
TNFRSF8
TRAF1
