# Supplementary material for: Molecular signature of Epstein Barr virus-positive Burkitt lymphoma and post-transplant lymphoproliferative disorder suggest different roles for Epstein Barr virus
Source: Front Microbiol. 2014 Dec 23;5:728. doi: 10.3389/fmicb.2014.00728 (PMC4274971; doi:10.3389/fmicb.2014.00728)
Supplement: Supplementary file 13 [file DataSheet13.XLS]

## Sheet: Sheet1
Supplementary Data Sheet 13. Genes differentially expressed between EBV+ PTLD_DLBCL Latency type III and EBV+ PTLD_DLBCL Latency type II
Probe ID	Gene Symbol	p-Value	Fold Change	Regulation Status
1552370_at	C4orf33	0.00159985	2.2742	Up-regulated in EBV+ PTLD_DLBCL Latency type III(Down-regulated in EBV+ PTLD_DLBCL Latency type II)
1552379_at	RDH10	0.0375329	2.19014	Up-regulated in EBV+ PTLD_DLBCL Latency type III(Down-regulated in EBV+ PTLD_DLBCL Latency type II)
1552393_at	ENTHD1	0.00517478	2.59418	Up-regulated in EBV+ PTLD_DLBCL Latency type III(Down-regulated in EBV+ PTLD_DLBCL Latency type II)
1552430_at	WDR17	0.0301313	2.75636	Up-regulated in EBV+ PTLD_DLBCL Latency type III(Down-regulated in EBV+ PTLD_DLBCL Latency type II)
1552474_a_at	GAMT	0.0414639	2.15145	Up-regulated in EBV+ PTLD_DLBCL Latency type III(Down-regulated in EBV+ PTLD_DLBCL Latency type II)
1552477_a_at	IRF6	0.0414284	2.54711	Up-regulated in EBV+ PTLD_DLBCL Latency type III(Down-regulated in EBV+ PTLD_DLBCL Latency type II)
1552578_a_at	MYO3B	0.00307513	3.05854	Up-regulated in EBV+ PTLD_DLBCL Latency type III(Down-regulated in EBV+ PTLD_DLBCL Latency type II)
1552671_a_at	SLC9A7	0.0148925	2.02439	Up-regulated in EBV+ PTLD_DLBCL Latency type III(Down-regulated in EBV+ PTLD_DLBCL Latency type II)
1552684_a_at	SENP8	0.0285735	2.03637	Up-regulated in EBV+ PTLD_DLBCL Latency type III(Down-regulated in EBV+ PTLD_DLBCL Latency type II)
1552904_at	NETO1	0.0473582	2.49352	Up-regulated in EBV+ PTLD_DLBCL Latency type III(Down-regulated in EBV+ PTLD_DLBCL Latency type II)
1553077_at	SDR-O	0.0486074	2.12588	Up-regulated in EBV+ PTLD_DLBCL Latency type III(Down-regulated in EBV+ PTLD_DLBCL Latency type II)
1553424_at	C12orf40	0.026136	2.24352	Up-regulated in EBV+ PTLD_DLBCL Latency type III(Down-regulated in EBV+ PTLD_DLBCL Latency type II)
1553436_at	MUC19	0.0182138	4.01665	Up-regulated in EBV+ PTLD_DLBCL Latency type III(Down-regulated in EBV+ PTLD_DLBCL Latency type II)
1553613_s_at	FOXC1	0.0291508	2.05144	Up-regulated in EBV+ PTLD_DLBCL Latency type III(Down-regulated in EBV+ PTLD_DLBCL Latency type II)
1553627_s_at	C17orf57	0.00152159	2.24101	Up-regulated in EBV+ PTLD_DLBCL Latency type III(Down-regulated in EBV+ PTLD_DLBCL Latency type II)
1553635_s_at	TCTEX1D1	0.00980345	3.47427	Up-regulated in EBV+ PTLD_DLBCL Latency type III(Down-regulated in EBV+ PTLD_DLBCL Latency type II)
1553915_at	C10orf126	0.0369621	2.11882	Up-regulated in EBV+ PTLD_DLBCL Latency type III(Down-regulated in EBV+ PTLD_DLBCL Latency type II)
1553986_at	RASEF	0.0365421	3.44237	Up-regulated in EBV+ PTLD_DLBCL Latency type III(Down-regulated in EBV+ PTLD_DLBCL Latency type II)
1554071_at	CCDC67	0.0312054	2.81326	Up-regulated in EBV+ PTLD_DLBCL Latency type III(Down-regulated in EBV+ PTLD_DLBCL Latency type II)
1554149_at	CLDND1	0.0143165	2.121	Up-regulated in EBV+ PTLD_DLBCL Latency type III(Down-regulated in EBV+ PTLD_DLBCL Latency type II)
1554231_a_at	ZNF396	0.0232153	2.40208	Up-regulated in EBV+ PTLD_DLBCL Latency type III(Down-regulated in EBV+ PTLD_DLBCL Latency type II)
1554474_a_at	MOXD1	0.0177561	2.20669	Up-regulated in EBV+ PTLD_DLBCL Latency type III(Down-regulated in EBV+ PTLD_DLBCL Latency type II)
1554588_a_at	TTC30B	0.00556926	2.64819	Up-regulated in EBV+ PTLD_DLBCL Latency type III(Down-regulated in EBV+ PTLD_DLBCL Latency type II)
1555055_at	KIAA0241	0.0206746	3.11324	Up-regulated in EBV+ PTLD_DLBCL Latency type III(Down-regulated in EBV+ PTLD_DLBCL Latency type II)
1555085_at	---	0.00795228	2.54617	Up-regulated in EBV+ PTLD_DLBCL Latency type III(Down-regulated in EBV+ PTLD_DLBCL Latency type II)
1555171_at	ST3GAL3	0.0266573	2.77152	Up-regulated in EBV+ PTLD_DLBCL Latency type III(Down-regulated in EBV+ PTLD_DLBCL Latency type II)
1555257_a_at	MYO3B	0.0073741	2.85252	Up-regulated in EBV+ PTLD_DLBCL Latency type III(Down-regulated in EBV+ PTLD_DLBCL Latency type II)
1555382_at	POF1B	0.00635228	2.11235	Up-regulated in EBV+ PTLD_DLBCL Latency type III(Down-regulated in EBV+ PTLD_DLBCL Latency type II)
1555421_at	AP1S3	0.0439649	2.16143	Up-regulated in EBV+ PTLD_DLBCL Latency type III(Down-regulated in EBV+ PTLD_DLBCL Latency type II)
1555472_at	SORBS2	0.0347508	2.3479	Up-regulated in EBV+ PTLD_DLBCL Latency type III(Down-regulated in EBV+ PTLD_DLBCL Latency type II)
1555487_a_at	ACTR3B /// LOC100133409	0.00172687	2.39977	Up-regulated in EBV+ PTLD_DLBCL Latency type III(Down-regulated in EBV+ PTLD_DLBCL Latency type II)
1555626_a_at	SLAMF1	0.0142477	2.01104	Up-regulated in EBV+ PTLD_DLBCL Latency type III(Down-regulated in EBV+ PTLD_DLBCL Latency type II)
1556194_a_at	---	0.0406406	2.63478	Up-regulated in EBV+ PTLD_DLBCL Latency type III(Down-regulated in EBV+ PTLD_DLBCL Latency type II)
1556285_s_at	PPA2	0.00165984	2.50011	Up-regulated in EBV+ PTLD_DLBCL Latency type III(Down-regulated in EBV+ PTLD_DLBCL Latency type II)
1556308_at	PRRT3	0.00312062	2.82003	Up-regulated in EBV+ PTLD_DLBCL Latency type III(Down-regulated in EBV+ PTLD_DLBCL Latency type II)
1556366_s_at	RP3-398D13.1	0.0332218	4.79057	Up-regulated in EBV+ PTLD_DLBCL Latency type III(Down-regulated in EBV+ PTLD_DLBCL Latency type II)
1556607_at	EHD4	0.0170041	2.54946	Up-regulated in EBV+ PTLD_DLBCL Latency type III(Down-regulated in EBV+ PTLD_DLBCL Latency type II)
1556608_a_at	EHD4	0.0475983	2.52999	Up-regulated in EBV+ PTLD_DLBCL Latency type III(Down-regulated in EBV+ PTLD_DLBCL Latency type II)
1556653_at	ANKAR	0.00213726	2.25954	Up-regulated in EBV+ PTLD_DLBCL Latency type III(Down-regulated in EBV+ PTLD_DLBCL Latency type II)
1556828_at	---	0.0336798	2.00423	Up-regulated in EBV+ PTLD_DLBCL Latency type III(Down-regulated in EBV+ PTLD_DLBCL Latency type II)
1557132_at	WDR17	0.0425879	2.34843	Up-regulated in EBV+ PTLD_DLBCL Latency type III(Down-regulated in EBV+ PTLD_DLBCL Latency type II)
1557261_at	LOC652637 /// WHDC1L1 /// WHDC1L2	0.0349527	2.39534	Up-regulated in EBV+ PTLD_DLBCL Latency type III(Down-regulated in EBV+ PTLD_DLBCL Latency type II)
1557359_at	LOC285758	0.00661498	2.61416	Up-regulated in EBV+ PTLD_DLBCL Latency type III(Down-regulated in EBV+ PTLD_DLBCL Latency type II)
1557394_at	DLGAP4	0.016666	2.07985	Up-regulated in EBV+ PTLD_DLBCL Latency type III(Down-regulated in EBV+ PTLD_DLBCL Latency type II)
1557876_at	LOC340094	0.00466382	3.48326	Up-regulated in EBV+ PTLD_DLBCL Latency type III(Down-regulated in EBV+ PTLD_DLBCL Latency type II)
1557963_at	CDC42BPB	0.00673768	2.9638	Up-regulated in EBV+ PTLD_DLBCL Latency type III(Down-regulated in EBV+ PTLD_DLBCL Latency type II)
1558501_at	DNM3	0.0271337	3.49072	Up-regulated in EBV+ PTLD_DLBCL Latency type III(Down-regulated in EBV+ PTLD_DLBCL Latency type II)
1558502_s_at	DNM3	0.0361515	2.91753	Up-regulated in EBV+ PTLD_DLBCL Latency type III(Down-regulated in EBV+ PTLD_DLBCL Latency type II)
1558689_a_at	LOC441461	0.0342054	2.36223	Up-regulated in EBV+ PTLD_DLBCL Latency type III(Down-regulated in EBV+ PTLD_DLBCL Latency type II)
1558976_x_at	FAM100A	0.0420958	2.04646	Up-regulated in EBV+ PTLD_DLBCL Latency type III(Down-regulated in EBV+ PTLD_DLBCL Latency type II)
1559114_a_at	CXCR7	0.0366506	2.0162	Up-regulated in EBV+ PTLD_DLBCL Latency type III(Down-regulated in EBV+ PTLD_DLBCL Latency type II)
1559134_a_at	---	0.0193563	2.37293	Up-regulated in EBV+ PTLD_DLBCL Latency type III(Down-regulated in EBV+ PTLD_DLBCL Latency type II)
1559322_at	LOC727916	0.0156528	2.57008	Up-regulated in EBV+ PTLD_DLBCL Latency type III(Down-regulated in EBV+ PTLD_DLBCL Latency type II)
1559360_at	---	0.00557064	3.1627	Up-regulated in EBV+ PTLD_DLBCL Latency type III(Down-regulated in EBV+ PTLD_DLBCL Latency type II)
1559506_x_at	FLJ35409	0.0453161	2.17125	Up-regulated in EBV+ PTLD_DLBCL Latency type III(Down-regulated in EBV+ PTLD_DLBCL Latency type II)
1559542_a_at	---	0.0111205	2.55241	Up-regulated in EBV+ PTLD_DLBCL Latency type III(Down-regulated in EBV+ PTLD_DLBCL Latency type II)
1559545_at	SNRPN	0.045572	2.26026	Up-regulated in EBV+ PTLD_DLBCL Latency type III(Down-regulated in EBV+ PTLD_DLBCL Latency type II)
1559607_s_at	GBP6	0.0139481	3.20405	Up-regulated in EBV+ PTLD_DLBCL Latency type III(Down-regulated in EBV+ PTLD_DLBCL Latency type II)
1559614_at	FLJ38773	0.0230387	2.58955	Up-regulated in EBV+ PTLD_DLBCL Latency type III(Down-regulated in EBV+ PTLD_DLBCL Latency type II)
1560086_at	---	0.0145208	2.3537	Up-regulated in EBV+ PTLD_DLBCL Latency type III(Down-regulated in EBV+ PTLD_DLBCL Latency type II)
1560130_at	C1orf145	0.0446399	2.2077	Up-regulated in EBV+ PTLD_DLBCL Latency type III(Down-regulated in EBV+ PTLD_DLBCL Latency type II)
1560512_at	---	0.0227565	2.14236	Up-regulated in EBV+ PTLD_DLBCL Latency type III(Down-regulated in EBV+ PTLD_DLBCL Latency type II)
1560528_at	---	0.0148003	2.32886	Up-regulated in EBV+ PTLD_DLBCL Latency type III(Down-regulated in EBV+ PTLD_DLBCL Latency type II)
1560773_at	LOC388458	0.00953963	2.19974	Up-regulated in EBV+ PTLD_DLBCL Latency type III(Down-regulated in EBV+ PTLD_DLBCL Latency type II)
1560788_at	MYO3B	0.00845291	3.11097	Up-regulated in EBV+ PTLD_DLBCL Latency type III(Down-regulated in EBV+ PTLD_DLBCL Latency type II)
1560842_a_at	---	0.000544084	2.486	Up-regulated in EBV+ PTLD_DLBCL Latency type III(Down-regulated in EBV+ PTLD_DLBCL Latency type II)
1561137_s_at	GYPE	0.0334309	2.38908	Up-regulated in EBV+ PTLD_DLBCL Latency type III(Down-regulated in EBV+ PTLD_DLBCL Latency type II)
1561365_at	NRP1	0.0294678	2.09504	Up-regulated in EBV+ PTLD_DLBCL Latency type III(Down-regulated in EBV+ PTLD_DLBCL Latency type II)
1561775_at	---	0.039443	2.42551	Up-regulated in EBV+ PTLD_DLBCL Latency type III(Down-regulated in EBV+ PTLD_DLBCL Latency type II)
1561829_at	---	0.00807555	2.22428	Up-regulated in EBV+ PTLD_DLBCL Latency type III(Down-regulated in EBV+ PTLD_DLBCL Latency type II)
1562300_at	---	0.0402617	2.46501	Up-regulated in EBV+ PTLD_DLBCL Latency type III(Down-regulated in EBV+ PTLD_DLBCL Latency type II)
1562403_a_at	SLC8A3	0.0150975	3.67317	Up-regulated in EBV+ PTLD_DLBCL Latency type III(Down-regulated in EBV+ PTLD_DLBCL Latency type II)
1562492_at	LOC340090	0.00636345	3.9461	Up-regulated in EBV+ PTLD_DLBCL Latency type III(Down-regulated in EBV+ PTLD_DLBCL Latency type II)
1562499_at	---	0.00982217	2.51688	Up-regulated in EBV+ PTLD_DLBCL Latency type III(Down-regulated in EBV+ PTLD_DLBCL Latency type II)
1562713_a_at	NETO1	0.0296217	4.81065	Up-regulated in EBV+ PTLD_DLBCL Latency type III(Down-regulated in EBV+ PTLD_DLBCL Latency type II)
1562815_at	EFCAB6	0.0232889	2.05766	Up-regulated in EBV+ PTLD_DLBCL Latency type III(Down-regulated in EBV+ PTLD_DLBCL Latency type II)
1562921_at	---	0.0355915	2.3511	Up-regulated in EBV+ PTLD_DLBCL Latency type III(Down-regulated in EBV+ PTLD_DLBCL Latency type II)
1563097_at	DNAH12	0.0291988	3.18325	Up-regulated in EBV+ PTLD_DLBCL Latency type III(Down-regulated in EBV+ PTLD_DLBCL Latency type II)
1563136_at	---	0.0369579	2.13466	Up-regulated in EBV+ PTLD_DLBCL Latency type III(Down-regulated in EBV+ PTLD_DLBCL Latency type II)
1563610_at	LOC157273	0.0242366	2.42566	Up-regulated in EBV+ PTLD_DLBCL Latency type III(Down-regulated in EBV+ PTLD_DLBCL Latency type II)
1563886_at	---	0.0175919	2.67157	Up-regulated in EBV+ PTLD_DLBCL Latency type III(Down-regulated in EBV+ PTLD_DLBCL Latency type II)
1564150_a_at	LOC256021	0.00296467	3.15033	Up-regulated in EBV+ PTLD_DLBCL Latency type III(Down-regulated in EBV+ PTLD_DLBCL Latency type II)
1564357_at	ABHD12B	0.0366805	3.31733	Up-regulated in EBV+ PTLD_DLBCL Latency type III(Down-regulated in EBV+ PTLD_DLBCL Latency type II)
1564472_at	LOC100132080 /// LOC100132964 /// LOC100134695	0.0370585	2.03618	Up-regulated in EBV+ PTLD_DLBCL Latency type III(Down-regulated in EBV+ PTLD_DLBCL Latency type II)
1564855_at	LOC727924	0.0304317	2.36753	Up-regulated in EBV+ PTLD_DLBCL Latency type III(Down-regulated in EBV+ PTLD_DLBCL Latency type II)
1565685_at	LOC285144	0.00264227	2.71289	Up-regulated in EBV+ PTLD_DLBCL Latency type III(Down-regulated in EBV+ PTLD_DLBCL Latency type II)
1565873_at	---	0.0218726	2.14154	Up-regulated in EBV+ PTLD_DLBCL Latency type III(Down-regulated in EBV+ PTLD_DLBCL Latency type II)
1566203_at	---	0.0477302	2.45043	Up-regulated in EBV+ PTLD_DLBCL Latency type III(Down-regulated in EBV+ PTLD_DLBCL Latency type II)
1566424_at	---	0.0327187	2.27298	Up-regulated in EBV+ PTLD_DLBCL Latency type III(Down-regulated in EBV+ PTLD_DLBCL Latency type II)
1566734_at	LOC283454	0.0432581	2.43433	Up-regulated in EBV+ PTLD_DLBCL Latency type III(Down-regulated in EBV+ PTLD_DLBCL Latency type II)
1567575_at	---	0.00452521	2.59525	Up-regulated in EBV+ PTLD_DLBCL Latency type III(Down-regulated in EBV+ PTLD_DLBCL Latency type II)
1568574_x_at	SPP1	0.030596	2.40855	Up-regulated in EBV+ PTLD_DLBCL Latency type III(Down-regulated in EBV+ PTLD_DLBCL Latency type II)
1568736_s_at	---	0.0386881	4.97547	Up-regulated in EBV+ PTLD_DLBCL Latency type III(Down-regulated in EBV+ PTLD_DLBCL Latency type II)
1568784_at	---	0.0129946	2.93972	Up-regulated in EBV+ PTLD_DLBCL Latency type III(Down-regulated in EBV+ PTLD_DLBCL Latency type II)
1568964_x_at	SPN	0.0017684	2.11561	Up-regulated in EBV+ PTLD_DLBCL Latency type III(Down-regulated in EBV+ PTLD_DLBCL Latency type II)
1569024_at	FAM13A1	0.0384126	2.06321	Up-regulated in EBV+ PTLD_DLBCL Latency type III(Down-regulated in EBV+ PTLD_DLBCL Latency type II)
1569025_s_at	FAM13A1	0.0374358	2.59296	Up-regulated in EBV+ PTLD_DLBCL Latency type III(Down-regulated in EBV+ PTLD_DLBCL Latency type II)
1569272_at	PIK3C3	0.0467069	2.07931	Up-regulated in EBV+ PTLD_DLBCL Latency type III(Down-regulated in EBV+ PTLD_DLBCL Latency type II)
1569331_at	---	0.00236012	2.78253	Up-regulated in EBV+ PTLD_DLBCL Latency type III(Down-regulated in EBV+ PTLD_DLBCL Latency type II)
1569332_at	C3orf66	0.024163	2.09756	Up-regulated in EBV+ PTLD_DLBCL Latency type III(Down-regulated in EBV+ PTLD_DLBCL Latency type II)
1569362_at	---	0.00580024	2.17905	Up-regulated in EBV+ PTLD_DLBCL Latency type III(Down-regulated in EBV+ PTLD_DLBCL Latency type II)
1569810_at	---	0.00199398	2.53058	Up-regulated in EBV+ PTLD_DLBCL Latency type III(Down-regulated in EBV+ PTLD_DLBCL Latency type II)
1569842_at	LOC728114	0.013877	2.37205	Up-regulated in EBV+ PTLD_DLBCL Latency type III(Down-regulated in EBV+ PTLD_DLBCL Latency type II)
1569886_a_at	GLB1L3	0.0224429	2.52681	Up-regulated in EBV+ PTLD_DLBCL Latency type III(Down-regulated in EBV+ PTLD_DLBCL Latency type II)
1569916_at	---	0.0175232	2.65723	Up-regulated in EBV+ PTLD_DLBCL Latency type III(Down-regulated in EBV+ PTLD_DLBCL Latency type II)
1570006_at	LOC400958	0.0266724	2.09511	Up-regulated in EBV+ PTLD_DLBCL Latency type III(Down-regulated in EBV+ PTLD_DLBCL Latency type II)
1570190_at	LSAMP	0.0137731	4.15865	Up-regulated in EBV+ PTLD_DLBCL Latency type III(Down-regulated in EBV+ PTLD_DLBCL Latency type II)
1570226_at	---	0.0056467	3.14806	Up-regulated in EBV+ PTLD_DLBCL Latency type III(Down-regulated in EBV+ PTLD_DLBCL Latency type II)
200666_s_at	DNAJB1	0.026768	2.3113	Up-regulated in EBV+ PTLD_DLBCL Latency type III(Down-regulated in EBV+ PTLD_DLBCL Latency type II)
200671_s_at	SPTBN1	0.0497258	2.0647	Up-regulated in EBV+ PTLD_DLBCL Latency type III(Down-regulated in EBV+ PTLD_DLBCL Latency type II)
201079_at	SYNGR2	0.00930564	2.17293	Up-regulated in EBV+ PTLD_DLBCL Latency type III(Down-regulated in EBV+ PTLD_DLBCL Latency type II)
201286_at	SDC1	0.0141448	2.44085	Up-regulated in EBV+ PTLD_DLBCL Latency type III(Down-regulated in EBV+ PTLD_DLBCL Latency type II)
201287_s_at	SDC1	0.00481069	2.49532	Up-regulated in EBV+ PTLD_DLBCL Latency type III(Down-regulated in EBV+ PTLD_DLBCL Latency type II)
201340_s_at	ENC1	0.0029491	2.66384	Up-regulated in EBV+ PTLD_DLBCL Latency type III(Down-regulated in EBV+ PTLD_DLBCL Latency type II)
201341_at	ENC1	0.0082154	2.78641	Up-regulated in EBV+ PTLD_DLBCL Latency type III(Down-regulated in EBV+ PTLD_DLBCL Latency type II)
201510_at	ELF3	0.0284889	3.36019	Up-regulated in EBV+ PTLD_DLBCL Latency type III(Down-regulated in EBV+ PTLD_DLBCL Latency type II)
201650_at	JUP /// KRT19	0.0475027	2.89631	Up-regulated in EBV+ PTLD_DLBCL Latency type III(Down-regulated in EBV+ PTLD_DLBCL Latency type II)
201749_at	ECE1	0.0102357	2.10877	Up-regulated in EBV+ PTLD_DLBCL Latency type III(Down-regulated in EBV+ PTLD_DLBCL Latency type II)
201849_at	BNIP3	0.00826857	2.03878	Up-regulated in EBV+ PTLD_DLBCL Latency type III(Down-regulated in EBV+ PTLD_DLBCL Latency type II)
201865_x_at	NR3C1	0.0323027	2.35272	Up-regulated in EBV+ PTLD_DLBCL Latency type III(Down-regulated in EBV+ PTLD_DLBCL Latency type II)
201866_s_at	NR3C1	0.0484126	2.59406	Up-regulated in EBV+ PTLD_DLBCL Latency type III(Down-regulated in EBV+ PTLD_DLBCL Latency type II)
201952_at	ALCAM	0.00179374	2.08481	Up-regulated in EBV+ PTLD_DLBCL Latency type III(Down-regulated in EBV+ PTLD_DLBCL Latency type II)
201959_s_at	MYCBP2	0.0270373	2.07377	Up-regulated in EBV+ PTLD_DLBCL Latency type III(Down-regulated in EBV+ PTLD_DLBCL Latency type II)
201960_s_at	MYCBP2	0.025648	2.05045	Up-regulated in EBV+ PTLD_DLBCL Latency type III(Down-regulated in EBV+ PTLD_DLBCL Latency type II)
201981_at	PAPPA	0.0110629	2.02495	Up-regulated in EBV+ PTLD_DLBCL Latency type III(Down-regulated in EBV+ PTLD_DLBCL Latency type II)
202286_s_at	TACSTD2	0.0136056	3.7012	Up-regulated in EBV+ PTLD_DLBCL Latency type III(Down-regulated in EBV+ PTLD_DLBCL Latency type II)
202376_at	SERPINA3	0.0147332	2.36762	Up-regulated in EBV+ PTLD_DLBCL Latency type III(Down-regulated in EBV+ PTLD_DLBCL Latency type II)
202421_at	IGSF3	0.000566307	2.36029	Up-regulated in EBV+ PTLD_DLBCL Latency type III(Down-regulated in EBV+ PTLD_DLBCL Latency type II)
202676_x_at	FASTK	0.0188604	2.05492	Up-regulated in EBV+ PTLD_DLBCL Latency type III(Down-regulated in EBV+ PTLD_DLBCL Latency type II)
202677_at	RASA1	0.034255	2.73706	Up-regulated in EBV+ PTLD_DLBCL Latency type III(Down-regulated in EBV+ PTLD_DLBCL Latency type II)
202905_x_at	NBN	0.0240359	2.01763	Up-regulated in EBV+ PTLD_DLBCL Latency type III(Down-regulated in EBV+ PTLD_DLBCL Latency type II)
202907_s_at	NBN	0.0102918	2.10714	Up-regulated in EBV+ PTLD_DLBCL Latency type III(Down-regulated in EBV+ PTLD_DLBCL Latency type II)
202935_s_at	SOX9	0.00123241	3.55633	Up-regulated in EBV+ PTLD_DLBCL Latency type III(Down-regulated in EBV+ PTLD_DLBCL Latency type II)
202936_s_at	SOX9	0.000442842	3.56015	Up-regulated in EBV+ PTLD_DLBCL Latency type III(Down-regulated in EBV+ PTLD_DLBCL Latency type II)
202950_at	CRYZ	0.0299184	2.09456	Up-regulated in EBV+ PTLD_DLBCL Latency type III(Down-regulated in EBV+ PTLD_DLBCL Latency type II)
203013_at	ECD	0.0139295	2.17017	Up-regulated in EBV+ PTLD_DLBCL Latency type III(Down-regulated in EBV+ PTLD_DLBCL Latency type II)
203021_at	SLPI	0.0333364	2.98465	Up-regulated in EBV+ PTLD_DLBCL Latency type III(Down-regulated in EBV+ PTLD_DLBCL Latency type II)
203110_at	PTK2B	0.00400633	2.09533	Up-regulated in EBV+ PTLD_DLBCL Latency type III(Down-regulated in EBV+ PTLD_DLBCL Latency type II)
203470_s_at	PLEK	0.0408387	2.0565	Up-regulated in EBV+ PTLD_DLBCL Latency type III(Down-regulated in EBV+ PTLD_DLBCL Latency type II)
203471_s_at	PLEK	0.0275357	2.08451	Up-regulated in EBV+ PTLD_DLBCL Latency type III(Down-regulated in EBV+ PTLD_DLBCL Latency type II)
203588_s_at	TFDP2	0.0214571	2.02377	Up-regulated in EBV+ PTLD_DLBCL Latency type III(Down-regulated in EBV+ PTLD_DLBCL Latency type II)
203687_at	CX3CL1	0.0438552	2.00397	Up-regulated in EBV+ PTLD_DLBCL Latency type III(Down-regulated in EBV+ PTLD_DLBCL Latency type II)
203695_s_at	DFNA5	0.00324111	2.96517	Up-regulated in EBV+ PTLD_DLBCL Latency type III(Down-regulated in EBV+ PTLD_DLBCL Latency type II)
203954_x_at	CLDN3	0.0225708	2.36446	Up-regulated in EBV+ PTLD_DLBCL Latency type III(Down-regulated in EBV+ PTLD_DLBCL Latency type II)
203955_at	KIAA0649	0.0177384	2.01398	Up-regulated in EBV+ PTLD_DLBCL Latency type III(Down-regulated in EBV+ PTLD_DLBCL Latency type II)
203972_s_at	PEX3	0.0301065	2.06384	Up-regulated in EBV+ PTLD_DLBCL Latency type III(Down-regulated in EBV+ PTLD_DLBCL Latency type II)
204105_s_at	NRCAM	0.00853134	2.27162	Up-regulated in EBV+ PTLD_DLBCL Latency type III(Down-regulated in EBV+ PTLD_DLBCL Latency type II)
204174_at	ALOX5AP	0.0187367	2.10465	Up-regulated in EBV+ PTLD_DLBCL Latency type III(Down-regulated in EBV+ PTLD_DLBCL Latency type II)
204211_x_at	EIF2AK2	0.00543002	2.27602	Up-regulated in EBV+ PTLD_DLBCL Latency type III(Down-regulated in EBV+ PTLD_DLBCL Latency type II)
204250_s_at	CEP164	0.0151725	2.32361	Up-regulated in EBV+ PTLD_DLBCL Latency type III(Down-regulated in EBV+ PTLD_DLBCL Latency type II)
204259_at	MMP7	0.00268379	3.6643	Up-regulated in EBV+ PTLD_DLBCL Latency type III(Down-regulated in EBV+ PTLD_DLBCL Latency type II)
204268_at	S100A2	0.033704	3.188	Up-regulated in EBV+ PTLD_DLBCL Latency type III(Down-regulated in EBV+ PTLD_DLBCL Latency type II)
204297_at	PIK3C3	0.0322937	2.33792	Up-regulated in EBV+ PTLD_DLBCL Latency type III(Down-regulated in EBV+ PTLD_DLBCL Latency type II)
204378_at	BCAS1	0.0348596	2.01588	Up-regulated in EBV+ PTLD_DLBCL Latency type III(Down-regulated in EBV+ PTLD_DLBCL Latency type II)
204540_at	EEF1A2	0.030768	4.98303	Up-regulated in EBV+ PTLD_DLBCL Latency type III(Down-regulated in EBV+ PTLD_DLBCL Latency type II)
204614_at	SERPINB2	0.0074982	2.68053	Up-regulated in EBV+ PTLD_DLBCL Latency type III(Down-regulated in EBV+ PTLD_DLBCL Latency type II)
204654_s_at	TFAP2A	0.0195667	2.16533	Up-regulated in EBV+ PTLD_DLBCL Latency type III(Down-regulated in EBV+ PTLD_DLBCL Latency type II)
204675_at	SRD5A1	0.0109288	2.10738	Up-regulated in EBV+ PTLD_DLBCL Latency type III(Down-regulated in EBV+ PTLD_DLBCL Latency type II)
204712_at	WIF1	0.0128019	6.47797	Up-regulated in EBV+ PTLD_DLBCL Latency type III(Down-regulated in EBV+ PTLD_DLBCL Latency type II)
204746_s_at	PICK1	0.025921	2.47661	Up-regulated in EBV+ PTLD_DLBCL Latency type III(Down-regulated in EBV+ PTLD_DLBCL Latency type II)
204794_at	DUSP2	0.0372683	2.03268	Up-regulated in EBV+ PTLD_DLBCL Latency type III(Down-regulated in EBV+ PTLD_DLBCL Latency type II)
204818_at	HSD17B2	0.0117424	2.07165	Up-regulated in EBV+ PTLD_DLBCL Latency type III(Down-regulated in EBV+ PTLD_DLBCL Latency type II)
204836_at	GLDC	0.00505592	2.2442	Up-regulated in EBV+ PTLD_DLBCL Latency type III(Down-regulated in EBV+ PTLD_DLBCL Latency type II)
204869_at	PCSK2	0.00564998	3.09425	Up-regulated in EBV+ PTLD_DLBCL Latency type III(Down-regulated in EBV+ PTLD_DLBCL Latency type II)
204951_at	RHOH	0.0133342	2.40554	Up-regulated in EBV+ PTLD_DLBCL Latency type III(Down-regulated in EBV+ PTLD_DLBCL Latency type II)
204994_at	MX2	0.00250209	2.87958	Up-regulated in EBV+ PTLD_DLBCL Latency type III(Down-regulated in EBV+ PTLD_DLBCL Latency type II)
204995_at	CDK5R1	0.0178347	2.08923	Up-regulated in EBV+ PTLD_DLBCL Latency type III(Down-regulated in EBV+ PTLD_DLBCL Latency type II)
205028_at	TRO	0.018013	2.69576	Up-regulated in EBV+ PTLD_DLBCL Latency type III(Down-regulated in EBV+ PTLD_DLBCL Latency type II)
205073_at	CYP2J2	0.00260991	2.41617	Up-regulated in EBV+ PTLD_DLBCL Latency type III(Down-regulated in EBV+ PTLD_DLBCL Latency type II)
205153_s_at	CD40	0.0269498	2.04087	Up-regulated in EBV+ PTLD_DLBCL Latency type III(Down-regulated in EBV+ PTLD_DLBCL Latency type II)
205157_s_at	KRT17	0.0439968	3.32946	Up-regulated in EBV+ PTLD_DLBCL Latency type III(Down-regulated in EBV+ PTLD_DLBCL Latency type II)
205177_at	TNNI1	0.0396974	5.51914	Up-regulated in EBV+ PTLD_DLBCL Latency type III(Down-regulated in EBV+ PTLD_DLBCL Latency type II)
205302_at	IGFBP1	0.0184636	2.80521	Up-regulated in EBV+ PTLD_DLBCL Latency type III(Down-regulated in EBV+ PTLD_DLBCL Latency type II)
205328_at	CLDN10	0.041909	4.59863	Up-regulated in EBV+ PTLD_DLBCL Latency type III(Down-regulated in EBV+ PTLD_DLBCL Latency type II)
205420_at	PEX7	0.0160853	2.09966	Up-regulated in EBV+ PTLD_DLBCL Latency type III(Down-regulated in EBV+ PTLD_DLBCL Latency type II)
205466_s_at	HS3ST1	0.00782151	2.27816	Up-regulated in EBV+ PTLD_DLBCL Latency type III(Down-regulated in EBV+ PTLD_DLBCL Latency type II)
205476_at	CCL20	0.00119394	2.83566	Up-regulated in EBV+ PTLD_DLBCL Latency type III(Down-regulated in EBV+ PTLD_DLBCL Latency type II)
205543_at	HSPA4L	0.0281992	2.80812	Up-regulated in EBV+ PTLD_DLBCL Latency type III(Down-regulated in EBV+ PTLD_DLBCL Latency type II)
205569_at	LAMP3	0.000658042	2.80516	Up-regulated in EBV+ PTLD_DLBCL Latency type III(Down-regulated in EBV+ PTLD_DLBCL Latency type II)
205617_at	PRRG2	0.0164793	2.17753	Up-regulated in EBV+ PTLD_DLBCL Latency type III(Down-regulated in EBV+ PTLD_DLBCL Latency type II)
205680_at	MMP10	0.0225881	2.414	Up-regulated in EBV+ PTLD_DLBCL Latency type III(Down-regulated in EBV+ PTLD_DLBCL Latency type II)
205714_s_at	ZMYND10	0.021946	2.31013	Up-regulated in EBV+ PTLD_DLBCL Latency type III(Down-regulated in EBV+ PTLD_DLBCL Latency type II)
205931_s_at	CREB5	0.0245332	2.08635	Up-regulated in EBV+ PTLD_DLBCL Latency type III(Down-regulated in EBV+ PTLD_DLBCL Latency type II)
205961_s_at	PSIP1	0.0133628	2.13637	Up-regulated in EBV+ PTLD_DLBCL Latency type III(Down-regulated in EBV+ PTLD_DLBCL Latency type II)
206029_at	ANKRD1	0.0450366	5.02609	Up-regulated in EBV+ PTLD_DLBCL Latency type III(Down-regulated in EBV+ PTLD_DLBCL Latency type II)
206032_at	DSC3	0.0451702	3.86402	Up-regulated in EBV+ PTLD_DLBCL Latency type III(Down-regulated in EBV+ PTLD_DLBCL Latency type II)
206140_at	LHX2	0.00155947	3.77579	Up-regulated in EBV+ PTLD_DLBCL Latency type III(Down-regulated in EBV+ PTLD_DLBCL Latency type II)
206249_at	MAP3K13	0.0143943	2.21463	Up-regulated in EBV+ PTLD_DLBCL Latency type III(Down-regulated in EBV+ PTLD_DLBCL Latency type II)
206255_at	BLK	0.000191997	2.80736	Up-regulated in EBV+ PTLD_DLBCL Latency type III(Down-regulated in EBV+ PTLD_DLBCL Latency type II)
206310_at	SPINK2	0.00222426	2.45509	Up-regulated in EBV+ PTLD_DLBCL Latency type III(Down-regulated in EBV+ PTLD_DLBCL Latency type II)
206346_at	PRLR	0.0446096	3.20474	Up-regulated in EBV+ PTLD_DLBCL Latency type III(Down-regulated in EBV+ PTLD_DLBCL Latency type II)
206382_s_at	BDNF	0.0183414	3.03702	Up-regulated in EBV+ PTLD_DLBCL Latency type III(Down-regulated in EBV+ PTLD_DLBCL Latency type II)
206407_s_at	CCL13	0.0140967	2.51077	Up-regulated in EBV+ PTLD_DLBCL Latency type III(Down-regulated in EBV+ PTLD_DLBCL Latency type II)
206465_at	ACSBG1	0.0262634	3.89177	Up-regulated in EBV+ PTLD_DLBCL Latency type III(Down-regulated in EBV+ PTLD_DLBCL Latency type II)
206489_s_at	DLGAP1	0.00529831	2.43925	Up-regulated in EBV+ PTLD_DLBCL Latency type III(Down-regulated in EBV+ PTLD_DLBCL Latency type II)
206490_at	DLGAP1	0.0103281	2.49357	Up-regulated in EBV+ PTLD_DLBCL Latency type III(Down-regulated in EBV+ PTLD_DLBCL Latency type II)
206581_at	BNC1	0.0442347	2.63432	Up-regulated in EBV+ PTLD_DLBCL Latency type III(Down-regulated in EBV+ PTLD_DLBCL Latency type II)
206618_at	IL18R1	0.00454912	2.17233	Up-regulated in EBV+ PTLD_DLBCL Latency type III(Down-regulated in EBV+ PTLD_DLBCL Latency type II)
206759_at	FCER2	0.00526469	2.06985	Up-regulated in EBV+ PTLD_DLBCL Latency type III(Down-regulated in EBV+ PTLD_DLBCL Latency type II)
206760_s_at	FCER2	0.00237787	2.11213	Up-regulated in EBV+ PTLD_DLBCL Latency type III(Down-regulated in EBV+ PTLD_DLBCL Latency type II)
206825_at	OXTR	0.00369603	2.74963	Up-regulated in EBV+ PTLD_DLBCL Latency type III(Down-regulated in EBV+ PTLD_DLBCL Latency type II)
207006_s_at	CCDC106	0.00876307	3.08819	Up-regulated in EBV+ PTLD_DLBCL Latency type III(Down-regulated in EBV+ PTLD_DLBCL Latency type II)
207037_at	TNFRSF11A	0.00642835	4.2994	Up-regulated in EBV+ PTLD_DLBCL Latency type III(Down-regulated in EBV+ PTLD_DLBCL Latency type II)
207098_s_at	MFN1	0.0113351	2.09907	Up-regulated in EBV+ PTLD_DLBCL Latency type III(Down-regulated in EBV+ PTLD_DLBCL Latency type II)
207157_s_at	GNG5	0.00625524	2.2998	Up-regulated in EBV+ PTLD_DLBCL Latency type III(Down-regulated in EBV+ PTLD_DLBCL Latency type II)
207176_s_at	CD80	0.0266932	2.00223	Up-regulated in EBV+ PTLD_DLBCL Latency type III(Down-regulated in EBV+ PTLD_DLBCL Latency type II)
207178_s_at	FRK	0.0221511	2.01481	Up-regulated in EBV+ PTLD_DLBCL Latency type III(Down-regulated in EBV+ PTLD_DLBCL Latency type II)
207302_at	SGCG	0.037877	5.99647	Up-regulated in EBV+ PTLD_DLBCL Latency type III(Down-regulated in EBV+ PTLD_DLBCL Latency type II)
207345_at	FST	0.0242729	2.27502	Up-regulated in EBV+ PTLD_DLBCL Latency type III(Down-regulated in EBV+ PTLD_DLBCL Latency type II)
207357_s_at	GALNT10	0.00831883	2.68678	Up-regulated in EBV+ PTLD_DLBCL Latency type III(Down-regulated in EBV+ PTLD_DLBCL Latency type II)
207426_s_at	TNFSF4	0.00794821	2.44104	Up-regulated in EBV+ PTLD_DLBCL Latency type III(Down-regulated in EBV+ PTLD_DLBCL Latency type II)
207747_s_at	DOK4	0.0466296	2.89943	Up-regulated in EBV+ PTLD_DLBCL Latency type III(Down-regulated in EBV+ PTLD_DLBCL Latency type II)
207766_at	CDKL1	0.0191619	2.06333	Up-regulated in EBV+ PTLD_DLBCL Latency type III(Down-regulated in EBV+ PTLD_DLBCL Latency type II)
207813_s_at	FDXR	0.0228686	2.39979	Up-regulated in EBV+ PTLD_DLBCL Latency type III(Down-regulated in EBV+ PTLD_DLBCL Latency type II)
208015_at	SMAD1	0.00115267	2.60132	Up-regulated in EBV+ PTLD_DLBCL Latency type III(Down-regulated in EBV+ PTLD_DLBCL Latency type II)
208302_at	HMHB1	0.00831345	2.43827	Up-regulated in EBV+ PTLD_DLBCL Latency type III(Down-regulated in EBV+ PTLD_DLBCL Latency type II)
208309_s_at	MALT1	0.00733127	2.47631	Up-regulated in EBV+ PTLD_DLBCL Latency type III(Down-regulated in EBV+ PTLD_DLBCL Latency type II)
208436_s_at	IRF7	0.00794111	2.07403	Up-regulated in EBV+ PTLD_DLBCL Latency type III(Down-regulated in EBV+ PTLD_DLBCL Latency type II)
208479_at	KCNA1	0.0406288	2.15667	Up-regulated in EBV+ PTLD_DLBCL Latency type III(Down-regulated in EBV+ PTLD_DLBCL Latency type II)
208508_s_at	OR2J2	0.0336664	2.39903	Up-regulated in EBV+ PTLD_DLBCL Latency type III(Down-regulated in EBV+ PTLD_DLBCL Latency type II)
208607_s_at	SAA1 /// SAA2	0.00471127	2.3695	Up-regulated in EBV+ PTLD_DLBCL Latency type III(Down-regulated in EBV+ PTLD_DLBCL Latency type II)
208925_at	CLDND1	0.0248053	2.15292	Up-regulated in EBV+ PTLD_DLBCL Latency type III(Down-regulated in EBV+ PTLD_DLBCL Latency type II)
209091_s_at	SH3GLB1	0.0131171	2.14529	Up-regulated in EBV+ PTLD_DLBCL Latency type III(Down-regulated in EBV+ PTLD_DLBCL Latency type II)
209122_at	ADFP	0.0106321	2.3354	Up-regulated in EBV+ PTLD_DLBCL Latency type III(Down-regulated in EBV+ PTLD_DLBCL Latency type II)
209191_at	TUBB6	0.0227072	2.2865	Up-regulated in EBV+ PTLD_DLBCL Latency type III(Down-regulated in EBV+ PTLD_DLBCL Latency type II)
209211_at	KLF5	0.0356751	2.32979	Up-regulated in EBV+ PTLD_DLBCL Latency type III(Down-regulated in EBV+ PTLD_DLBCL Latency type II)
209239_at	NFKB1	0.00421579	2.44268	Up-regulated in EBV+ PTLD_DLBCL Latency type III(Down-regulated in EBV+ PTLD_DLBCL Latency type II)
209277_at	TFPI2	0.0117765	2.5162	Up-regulated in EBV+ PTLD_DLBCL Latency type III(Down-regulated in EBV+ PTLD_DLBCL Latency type II)
209278_s_at	TFPI2	0.0051205	2.25852	Up-regulated in EBV+ PTLD_DLBCL Latency type III(Down-regulated in EBV+ PTLD_DLBCL Latency type II)
209337_at	PSIP1	0.0104211	2.18005	Up-regulated in EBV+ PTLD_DLBCL Latency type III(Down-regulated in EBV+ PTLD_DLBCL Latency type II)
209377_s_at	HMGN3	0.0125756	2.09727	Up-regulated in EBV+ PTLD_DLBCL Latency type III(Down-regulated in EBV+ PTLD_DLBCL Latency type II)
209536_s_at	EHD4	0.00328794	2.39723	Up-regulated in EBV+ PTLD_DLBCL Latency type III(Down-regulated in EBV+ PTLD_DLBCL Latency type II)
209573_s_at	C18orf1	0.000547585	3.53946	Up-regulated in EBV+ PTLD_DLBCL Latency type III(Down-regulated in EBV+ PTLD_DLBCL Latency type II)
209574_s_at	C18orf1	0.00585847	2.47368	Up-regulated in EBV+ PTLD_DLBCL Latency type III(Down-regulated in EBV+ PTLD_DLBCL Latency type II)
209577_at	PCYT2	0.00325505	2.2734	Up-regulated in EBV+ PTLD_DLBCL Latency type III(Down-regulated in EBV+ PTLD_DLBCL Latency type II)
209708_at	MOXD1	0.020769	2.12809	Up-regulated in EBV+ PTLD_DLBCL Latency type III(Down-regulated in EBV+ PTLD_DLBCL Latency type II)
209755_at	LOC100131795 /// NMNAT2	0.0443291	7.05703	Up-regulated in EBV+ PTLD_DLBCL Latency type III(Down-regulated in EBV+ PTLD_DLBCL Latency type II)
209790_s_at	CASP6	0.0261237	2.03069	Up-regulated in EBV+ PTLD_DLBCL Latency type III(Down-regulated in EBV+ PTLD_DLBCL Latency type II)
209839_at	DNM3	0.0187518	3.42496	Up-regulated in EBV+ PTLD_DLBCL Latency type III(Down-regulated in EBV+ PTLD_DLBCL Latency type II)
209863_s_at	TP63	0.0252378	2.09367	Up-regulated in EBV+ PTLD_DLBCL Latency type III(Down-regulated in EBV+ PTLD_DLBCL Latency type II)
209925_at	OCLN	0.0103048	3.03012	Up-regulated in EBV+ PTLD_DLBCL Latency type III(Down-regulated in EBV+ PTLD_DLBCL Latency type II)
210007_s_at	GPD2	0.0122366	2.52671	Up-regulated in EBV+ PTLD_DLBCL Latency type III(Down-regulated in EBV+ PTLD_DLBCL Latency type II)
210017_at	MALT1	0.0183616	2.19548	Up-regulated in EBV+ PTLD_DLBCL Latency type III(Down-regulated in EBV+ PTLD_DLBCL Latency type II)
210018_x_at	MALT1	0.00706024	2.47768	Up-regulated in EBV+ PTLD_DLBCL Latency type III(Down-regulated in EBV+ PTLD_DLBCL Latency type II)
210032_s_at	SPAG6	0.0331871	2.23741	Up-regulated in EBV+ PTLD_DLBCL Latency type III(Down-regulated in EBV+ PTLD_DLBCL Latency type II)
210033_s_at	SPAG6	0.0113585	3.95712	Up-regulated in EBV+ PTLD_DLBCL Latency type III(Down-regulated in EBV+ PTLD_DLBCL Latency type II)
210101_x_at	SH3GLB1	0.00490178	2.45459	Up-regulated in EBV+ PTLD_DLBCL Latency type III(Down-regulated in EBV+ PTLD_DLBCL Latency type II)
210111_s_at	KIAA0265	0.0387544	2.17277	Up-regulated in EBV+ PTLD_DLBCL Latency type III(Down-regulated in EBV+ PTLD_DLBCL Latency type II)
210138_at	RGS20	0.0123207	3.55215	Up-regulated in EBV+ PTLD_DLBCL Latency type III(Down-regulated in EBV+ PTLD_DLBCL Latency type II)
210218_s_at	SP100	0.0221174	2.37607	Up-regulated in EBV+ PTLD_DLBCL Latency type III(Down-regulated in EBV+ PTLD_DLBCL Latency type II)
210309_at	RECQL5	0.021131	2.61636	Up-regulated in EBV+ PTLD_DLBCL Latency type III(Down-regulated in EBV+ PTLD_DLBCL Latency type II)
210397_at	DEFB1	0.0483863	3.77003	Up-regulated in EBV+ PTLD_DLBCL Latency type III(Down-regulated in EBV+ PTLD_DLBCL Latency type II)
210476_s_at	PRLR	0.0448798	2.6737	Up-regulated in EBV+ PTLD_DLBCL Latency type III(Down-regulated in EBV+ PTLD_DLBCL Latency type II)
210493_s_at	MFAP3L	0.00348904	2.60713	Up-regulated in EBV+ PTLD_DLBCL Latency type III(Down-regulated in EBV+ PTLD_DLBCL Latency type II)
210508_s_at	KCNQ2	0.0225455	3.43663	Up-regulated in EBV+ PTLD_DLBCL Latency type III(Down-regulated in EBV+ PTLD_DLBCL Latency type II)
210609_s_at	TP53I3	0.0132739	2.0279	Up-regulated in EBV+ PTLD_DLBCL Latency type III(Down-regulated in EBV+ PTLD_DLBCL Latency type II)
210621_s_at	RASA1	0.0245501	2.93293	Up-regulated in EBV+ PTLD_DLBCL Latency type III(Down-regulated in EBV+ PTLD_DLBCL Latency type II)
210705_s_at	TRIM5	0.02411	2.07719	Up-regulated in EBV+ PTLD_DLBCL Latency type III(Down-regulated in EBV+ PTLD_DLBCL Latency type II)
210893_at	---	0.0339456	2.51272	Up-regulated in EBV+ PTLD_DLBCL Latency type III(Down-regulated in EBV+ PTLD_DLBCL Latency type II)
210953_at	TSC22D2	0.0340355	2.29655	Up-regulated in EBV+ PTLD_DLBCL Latency type III(Down-regulated in EBV+ PTLD_DLBCL Latency type II)
210993_s_at	SMAD1	0.00831462	2.28535	Up-regulated in EBV+ PTLD_DLBCL Latency type III(Down-regulated in EBV+ PTLD_DLBCL Latency type II)
211033_s_at	PEX7	0.00869368	2.17493	Up-regulated in EBV+ PTLD_DLBCL Latency type III(Down-regulated in EBV+ PTLD_DLBCL Latency type II)
211056_s_at	SRD5A1	0.0104675	2.39735	Up-regulated in EBV+ PTLD_DLBCL Latency type III(Down-regulated in EBV+ PTLD_DLBCL Latency type II)
211109_at	JAK3	0.0380694	2.07165	Up-regulated in EBV+ PTLD_DLBCL Latency type III(Down-regulated in EBV+ PTLD_DLBCL Latency type II)
211116_at	SLC9A2	0.0489756	5.61631	Up-regulated in EBV+ PTLD_DLBCL Latency type III(Down-regulated in EBV+ PTLD_DLBCL Latency type II)
211219_s_at	LHX2	0.00720587	4.4791	Up-regulated in EBV+ PTLD_DLBCL Latency type III(Down-regulated in EBV+ PTLD_DLBCL Latency type II)
211338_at	IFNA2	0.0336309	3.58034	Up-regulated in EBV+ PTLD_DLBCL Latency type III(Down-regulated in EBV+ PTLD_DLBCL Latency type II)
211423_s_at	SC5DL	0.0212144	2.26956	Up-regulated in EBV+ PTLD_DLBCL Latency type III(Down-regulated in EBV+ PTLD_DLBCL Latency type II)
211671_s_at	NR3C1	0.0465973	2.2068	Up-regulated in EBV+ PTLD_DLBCL Latency type III(Down-regulated in EBV+ PTLD_DLBCL Latency type II)
211738_x_at	ELA3A	0.0416723	2.00043	Up-regulated in EBV+ PTLD_DLBCL Latency type III(Down-regulated in EBV+ PTLD_DLBCL Latency type II)
211858_x_at	GNAS	0.0304001	2.10202	Up-regulated in EBV+ PTLD_DLBCL Latency type III(Down-regulated in EBV+ PTLD_DLBCL Latency type II)
211878_at	IGHG1	0.00098754	3.1002	Up-regulated in EBV+ PTLD_DLBCL Latency type III(Down-regulated in EBV+ PTLD_DLBCL Latency type II)
212053_at	PDXDC1	0.0101583	2.21661	Up-regulated in EBV+ PTLD_DLBCL Latency type III(Down-regulated in EBV+ PTLD_DLBCL Latency type II)
212094_at	PEG10	0.00953057	2.18762	Up-regulated in EBV+ PTLD_DLBCL Latency type III(Down-regulated in EBV+ PTLD_DLBCL Latency type II)
212183_at	NUDT4 /// NUDT4P1	0.00224092	2.18131	Up-regulated in EBV+ PTLD_DLBCL Latency type III(Down-regulated in EBV+ PTLD_DLBCL Latency type II)
212236_x_at	KRT17	0.0176033	3.19551	Up-regulated in EBV+ PTLD_DLBCL Latency type III(Down-regulated in EBV+ PTLD_DLBCL Latency type II)
212256_at	GALNT10	0.0253075	2.07948	Up-regulated in EBV+ PTLD_DLBCL Latency type III(Down-regulated in EBV+ PTLD_DLBCL Latency type II)
212543_at	AIM1	0.00325779	2.92135	Up-regulated in EBV+ PTLD_DLBCL Latency type III(Down-regulated in EBV+ PTLD_DLBCL Latency type II)
212599_at	AUTS2	0.0206221	2.38436	Up-regulated in EBV+ PTLD_DLBCL Latency type III(Down-regulated in EBV+ PTLD_DLBCL Latency type II)
212611_at	DTX4	0.0103854	3.11658	Up-regulated in EBV+ PTLD_DLBCL Latency type III(Down-regulated in EBV+ PTLD_DLBCL Latency type II)
212618_at	ZNF609	0.0290066	2.1318	Up-regulated in EBV+ PTLD_DLBCL Latency type III(Down-regulated in EBV+ PTLD_DLBCL Latency type II)
212646_at	RFTN1	0.0117341	2.23293	Up-regulated in EBV+ PTLD_DLBCL Latency type III(Down-regulated in EBV+ PTLD_DLBCL Latency type II)
213174_at	TTC9	0.00459269	2.45873	Up-regulated in EBV+ PTLD_DLBCL Latency type III(Down-regulated in EBV+ PTLD_DLBCL Latency type II)
213201_s_at	TNNT1	0.0301996	4.37662	Up-regulated in EBV+ PTLD_DLBCL Latency type III(Down-regulated in EBV+ PTLD_DLBCL Latency type II)
213294_at	EIF2AK2	0.00777873	2.08788	Up-regulated in EBV+ PTLD_DLBCL Latency type III(Down-regulated in EBV+ PTLD_DLBCL Latency type II)
213361_at	TDRD7	0.0160121	2.02408	Up-regulated in EBV+ PTLD_DLBCL Latency type III(Down-regulated in EBV+ PTLD_DLBCL Latency type II)
213435_at	SATB2	0.0304689	3.04577	Up-regulated in EBV+ PTLD_DLBCL Latency type III(Down-regulated in EBV+ PTLD_DLBCL Latency type II)
213674_x_at	IGHD	0.0427041	2.85091	Up-regulated in EBV+ PTLD_DLBCL Latency type III(Down-regulated in EBV+ PTLD_DLBCL Latency type II)
213706_at	GPD1	0.0369281	2.44137	Up-regulated in EBV+ PTLD_DLBCL Latency type III(Down-regulated in EBV+ PTLD_DLBCL Latency type II)
213802_at	---	0.0295614	3.64173	Up-regulated in EBV+ PTLD_DLBCL Latency type III(Down-regulated in EBV+ PTLD_DLBCL Latency type II)
213927_at	MAP3K9	0.0321859	2.03125	Up-regulated in EBV+ PTLD_DLBCL Latency type III(Down-regulated in EBV+ PTLD_DLBCL Latency type II)
213929_at	---	0.00100754	3.97179	Up-regulated in EBV+ PTLD_DLBCL Latency type III(Down-regulated in EBV+ PTLD_DLBCL Latency type II)
213997_at	KIAA0574	0.0375501	3.72079	Up-regulated in EBV+ PTLD_DLBCL Latency type III(Down-regulated in EBV+ PTLD_DLBCL Latency type II)
214136_at	NUDT13	0.00962498	2.45845	Up-regulated in EBV+ PTLD_DLBCL Latency type III(Down-regulated in EBV+ PTLD_DLBCL Latency type II)
214456_x_at	SAA1 /// SAA2	0.0191495	2.05815	Up-regulated in EBV+ PTLD_DLBCL Latency type III(Down-regulated in EBV+ PTLD_DLBCL Latency type II)
214460_at	LSAMP	0.037933	2.28612	Up-regulated in EBV+ PTLD_DLBCL Latency type III(Down-regulated in EBV+ PTLD_DLBCL Latency type II)
214539_at	SERPINB10	0.0495931	2.79293	Up-regulated in EBV+ PTLD_DLBCL Latency type III(Down-regulated in EBV+ PTLD_DLBCL Latency type II)
214548_x_at	GNAS	0.035463	2.10408	Up-regulated in EBV+ PTLD_DLBCL Latency type III(Down-regulated in EBV+ PTLD_DLBCL Latency type II)
214599_at	IVL	0.0270986	3.85487	Up-regulated in EBV+ PTLD_DLBCL Latency type III(Down-regulated in EBV+ PTLD_DLBCL Latency type II)
214618_at	---	0.0218599	3.10257	Up-regulated in EBV+ PTLD_DLBCL Latency type III(Down-regulated in EBV+ PTLD_DLBCL Latency type II)
214734_at	EXPH5	0.00172545	3.53917	Up-regulated in EBV+ PTLD_DLBCL Latency type III(Down-regulated in EBV+ PTLD_DLBCL Latency type II)
214772_at	C11orf41	0.0364918	2.61616	Up-regulated in EBV+ PTLD_DLBCL Latency type III(Down-regulated in EBV+ PTLD_DLBCL Latency type II)
214798_at	ATP2C2	0.00732667	2.543	Up-regulated in EBV+ PTLD_DLBCL Latency type III(Down-regulated in EBV+ PTLD_DLBCL Latency type II)
214860_at	SLC9A7	0.00160039	2.38524	Up-regulated in EBV+ PTLD_DLBCL Latency type III(Down-regulated in EBV+ PTLD_DLBCL Latency type II)
214936_at	LRCH1	0.0118144	2.33589	Up-regulated in EBV+ PTLD_DLBCL Latency type III(Down-regulated in EBV+ PTLD_DLBCL Latency type II)
215028_at	SEMA6A	0.0114912	2.60455	Up-regulated in EBV+ PTLD_DLBCL Latency type III(Down-regulated in EBV+ PTLD_DLBCL Latency type II)
215149_at	---	0.032118	2.21245	Up-regulated in EBV+ PTLD_DLBCL Latency type III(Down-regulated in EBV+ PTLD_DLBCL Latency type II)
215173_at	LRRC50	0.0462609	2.34928	Up-regulated in EBV+ PTLD_DLBCL Latency type III(Down-regulated in EBV+ PTLD_DLBCL Latency type II)
215346_at	CD40	0.0126258	2.0586	Up-regulated in EBV+ PTLD_DLBCL Latency type III(Down-regulated in EBV+ PTLD_DLBCL Latency type II)
215386_at	---	0.0209812	3.12786	Up-regulated in EBV+ PTLD_DLBCL Latency type III(Down-regulated in EBV+ PTLD_DLBCL Latency type II)
215411_s_at	TRAF3IP2	0.014779	2.25344	Up-regulated in EBV+ PTLD_DLBCL Latency type III(Down-regulated in EBV+ PTLD_DLBCL Latency type II)
215465_at	ABCA12	0.0095382	4.72639	Up-regulated in EBV+ PTLD_DLBCL Latency type III(Down-regulated in EBV+ PTLD_DLBCL Latency type II)
215673_at	KIAA1655	0.0139618	2.58674	Up-regulated in EBV+ PTLD_DLBCL Latency type III(Down-regulated in EBV+ PTLD_DLBCL Latency type II)
216428_x_at	KIR3DX1	0.0295566	2.10566	Up-regulated in EBV+ PTLD_DLBCL Latency type III(Down-regulated in EBV+ PTLD_DLBCL Latency type II)
216638_s_at	PRLR	0.0230927	2.44198	Up-regulated in EBV+ PTLD_DLBCL Latency type III(Down-regulated in EBV+ PTLD_DLBCL Latency type II)
216746_at	---	0.00484797	2.79986	Up-regulated in EBV+ PTLD_DLBCL Latency type III(Down-regulated in EBV+ PTLD_DLBCL Latency type II)
216778_s_at	CYLC1	0.0423858	2.50123	Up-regulated in EBV+ PTLD_DLBCL Latency type III(Down-regulated in EBV+ PTLD_DLBCL Latency type II)
216959_x_at	NRCAM	0.00132627	3.14738	Up-regulated in EBV+ PTLD_DLBCL Latency type III(Down-regulated in EBV+ PTLD_DLBCL Latency type II)
216981_x_at	SPN	0.0026011	2.32358	Up-regulated in EBV+ PTLD_DLBCL Latency type III(Down-regulated in EBV+ PTLD_DLBCL Latency type II)
217000_at	KRT18P50	0.0409444	2.06371	Up-regulated in EBV+ PTLD_DLBCL Latency type III(Down-regulated in EBV+ PTLD_DLBCL Latency type II)
217043_s_at	MFN1	0.00795125	2.48513	Up-regulated in EBV+ PTLD_DLBCL Latency type III(Down-regulated in EBV+ PTLD_DLBCL Latency type II)
217317_s_at	HERC2P2 /// HERC2P3 /// LOC440248	0.0161736	2.01372	Up-regulated in EBV+ PTLD_DLBCL Latency type III(Down-regulated in EBV+ PTLD_DLBCL Latency type II)
217366_at	CTNNA1	0.0157452	2.46193	Up-regulated in EBV+ PTLD_DLBCL Latency type III(Down-regulated in EBV+ PTLD_DLBCL Latency type II)
217537_x_at	---	0.0456019	2.09291	Up-regulated in EBV+ PTLD_DLBCL Latency type III(Down-regulated in EBV+ PTLD_DLBCL Latency type II)
217597_x_at	RAB40B	0.000586908	2.80979	Up-regulated in EBV+ PTLD_DLBCL Latency type III(Down-regulated in EBV+ PTLD_DLBCL Latency type II)
217664_at	---	0.0280233	2.1872	Up-regulated in EBV+ PTLD_DLBCL Latency type III(Down-regulated in EBV+ PTLD_DLBCL Latency type II)
217799_x_at	UBE2H	0.00974685	2.21005	Up-regulated in EBV+ PTLD_DLBCL Latency type III(Down-regulated in EBV+ PTLD_DLBCL Latency type II)
217864_s_at	PIAS1	0.0439873	2.04774	Up-regulated in EBV+ PTLD_DLBCL Latency type III(Down-regulated in EBV+ PTLD_DLBCL Latency type II)
217901_at	DSG2	0.0243043	2.14557	Up-regulated in EBV+ PTLD_DLBCL Latency type III(Down-regulated in EBV+ PTLD_DLBCL Latency type II)
217971_at	MAP2K1IP1	0.0475854	2.00611	Up-regulated in EBV+ PTLD_DLBCL Latency type III(Down-regulated in EBV+ PTLD_DLBCL Latency type II)
218010_x_at	C20orf149	0.0144009	2.12655	Up-regulated in EBV+ PTLD_DLBCL Latency type III(Down-regulated in EBV+ PTLD_DLBCL Latency type II)
218026_at	CCDC56	0.0430711	2.13361	Up-regulated in EBV+ PTLD_DLBCL Latency type III(Down-regulated in EBV+ PTLD_DLBCL Latency type II)
218033_s_at	SNN	0.00864876	2.66488	Up-regulated in EBV+ PTLD_DLBCL Latency type III(Down-regulated in EBV+ PTLD_DLBCL Latency type II)
218092_s_at	HRB	0.018424	2.23334	Up-regulated in EBV+ PTLD_DLBCL Latency type III(Down-regulated in EBV+ PTLD_DLBCL Latency type II)
218361_at	GOLPH3L	0.0170073	2.38095	Up-regulated in EBV+ PTLD_DLBCL Latency type III(Down-regulated in EBV+ PTLD_DLBCL Latency type II)
218440_at	MCCC1	0.00454166	2.26788	Up-regulated in EBV+ PTLD_DLBCL Latency type III(Down-regulated in EBV+ PTLD_DLBCL Latency type II)
218446_s_at	FAM18B	0.0222335	2.19853	Up-regulated in EBV+ PTLD_DLBCL Latency type III(Down-regulated in EBV+ PTLD_DLBCL Latency type II)
218467_at	PSMG2	0.04801	2.00897	Up-regulated in EBV+ PTLD_DLBCL Latency type III(Down-regulated in EBV+ PTLD_DLBCL Latency type II)
218634_at	PHLDA3	0.00171419	3.44023	Up-regulated in EBV+ PTLD_DLBCL Latency type III(Down-regulated in EBV+ PTLD_DLBCL Latency type II)
218706_s_at	GRAMD3	0.0292387	2.17418	Up-regulated in EBV+ PTLD_DLBCL Latency type III(Down-regulated in EBV+ PTLD_DLBCL Latency type II)
218744_s_at	PACSIN3	0.00993016	2.63826	Up-regulated in EBV+ PTLD_DLBCL Latency type III(Down-regulated in EBV+ PTLD_DLBCL Latency type II)
218795_at	ACP6	0.0169089	2.14915	Up-regulated in EBV+ PTLD_DLBCL Latency type III(Down-regulated in EBV+ PTLD_DLBCL Latency type II)
218868_at	ACTR3B	0.0447509	2.00218	Up-regulated in EBV+ PTLD_DLBCL Latency type III(Down-regulated in EBV+ PTLD_DLBCL Latency type II)
218928_s_at	SLC37A1	0.0173852	2.09912	Up-regulated in EBV+ PTLD_DLBCL Latency type III(Down-regulated in EBV+ PTLD_DLBCL Latency type II)
218971_s_at	WDR91	0.0206065	2.14472	Up-regulated in EBV+ PTLD_DLBCL Latency type III(Down-regulated in EBV+ PTLD_DLBCL Latency type II)
218996_at	TFPT	0.00420594	2.20606	Up-regulated in EBV+ PTLD_DLBCL Latency type III(Down-regulated in EBV+ PTLD_DLBCL Latency type II)
219010_at	C1orf106	0.00920499	2.37622	Up-regulated in EBV+ PTLD_DLBCL Latency type III(Down-regulated in EBV+ PTLD_DLBCL Latency type II)
219021_at	RNF121	0.00197994	2.49031	Up-regulated in EBV+ PTLD_DLBCL Latency type III(Down-regulated in EBV+ PTLD_DLBCL Latency type II)
219211_at	USP18	0.00899282	2.10022	Up-regulated in EBV+ PTLD_DLBCL Latency type III(Down-regulated in EBV+ PTLD_DLBCL Latency type II)
219238_at	PIGV	0.036598	2.23079	Up-regulated in EBV+ PTLD_DLBCL Latency type III(Down-regulated in EBV+ PTLD_DLBCL Latency type II)
219274_at	TSPAN12	0.0403113	2.47619	Up-regulated in EBV+ PTLD_DLBCL Latency type III(Down-regulated in EBV+ PTLD_DLBCL Latency type II)
219352_at	HERC6	0.00105741	2.64714	Up-regulated in EBV+ PTLD_DLBCL Latency type III(Down-regulated in EBV+ PTLD_DLBCL Latency type II)
219474_at	C3orf52	0.00434061	2.34077	Up-regulated in EBV+ PTLD_DLBCL Latency type III(Down-regulated in EBV+ PTLD_DLBCL Latency type II)
219526_at	C14orf169	0.00530213	3.22323	Up-regulated in EBV+ PTLD_DLBCL Latency type III(Down-regulated in EBV+ PTLD_DLBCL Latency type II)
219687_at	HHAT	0.00310533	2.93014	Up-regulated in EBV+ PTLD_DLBCL Latency type III(Down-regulated in EBV+ PTLD_DLBCL Latency type II)
219748_at	TREML2	0.0103473	2.28237	Up-regulated in EBV+ PTLD_DLBCL Latency type III(Down-regulated in EBV+ PTLD_DLBCL Latency type II)
219764_at	FZD10	0.02055	2.11394	Up-regulated in EBV+ PTLD_DLBCL Latency type III(Down-regulated in EBV+ PTLD_DLBCL Latency type II)
219804_at	SYNPO2L	0.0287446	4.65842	Up-regulated in EBV+ PTLD_DLBCL Latency type III(Down-regulated in EBV+ PTLD_DLBCL Latency type II)
219888_at	SPAG4	0.0408741	2.05883	Up-regulated in EBV+ PTLD_DLBCL Latency type III(Down-regulated in EBV+ PTLD_DLBCL Latency type II)
220116_at	KCNN2	0.0156193	3.16367	Up-regulated in EBV+ PTLD_DLBCL Latency type III(Down-regulated in EBV+ PTLD_DLBCL Latency type II)
220119_at	EPB41L4A	0.0419629	3.01098	Up-regulated in EBV+ PTLD_DLBCL Latency type III(Down-regulated in EBV+ PTLD_DLBCL Latency type II)
220120_s_at	EPB41L4A	0.0324279	2.41081	Up-regulated in EBV+ PTLD_DLBCL Latency type III(Down-regulated in EBV+ PTLD_DLBCL Latency type II)
220140_s_at	SNX11	0.00633908	2.54924	Up-regulated in EBV+ PTLD_DLBCL Latency type III(Down-regulated in EBV+ PTLD_DLBCL Latency type II)
220177_s_at	TMPRSS3	0.0188158	3.05091	Up-regulated in EBV+ PTLD_DLBCL Latency type III(Down-regulated in EBV+ PTLD_DLBCL Latency type II)
220197_at	ATP6V0A4	0.0327187	4.70286	Up-regulated in EBV+ PTLD_DLBCL Latency type III(Down-regulated in EBV+ PTLD_DLBCL Latency type II)
220211_at	FLJ13224	0.0427148	2.6793	Up-regulated in EBV+ PTLD_DLBCL Latency type III(Down-regulated in EBV+ PTLD_DLBCL Latency type II)
220450_at	---	0.00724124	2.35985	Up-regulated in EBV+ PTLD_DLBCL Latency type III(Down-regulated in EBV+ PTLD_DLBCL Latency type II)
220492_s_at	OTOF	0.0338155	2.54598	Up-regulated in EBV+ PTLD_DLBCL Latency type III(Down-regulated in EBV+ PTLD_DLBCL Latency type II)
220507_s_at	UPB1	0.0170235	3.87799	Up-regulated in EBV+ PTLD_DLBCL Latency type III(Down-regulated in EBV+ PTLD_DLBCL Latency type II)
220549_at	LOC100128414 /// RAD54B	0.0249959	2.20494	Up-regulated in EBV+ PTLD_DLBCL Latency type III(Down-regulated in EBV+ PTLD_DLBCL Latency type II)
220623_s_at	TSGA10	0.000964496	2.65081	Up-regulated in EBV+ PTLD_DLBCL Latency type III(Down-regulated in EBV+ PTLD_DLBCL Latency type II)
220741_s_at	PPA2	0.0038674	2.63017	Up-regulated in EBV+ PTLD_DLBCL Latency type III(Down-regulated in EBV+ PTLD_DLBCL Latency type II)
220745_at	IL19	0.0139312	2.9366	Up-regulated in EBV+ PTLD_DLBCL Latency type III(Down-regulated in EBV+ PTLD_DLBCL Latency type II)
220907_at	GPR110	0.0329547	2.83437	Up-regulated in EBV+ PTLD_DLBCL Latency type III(Down-regulated in EBV+ PTLD_DLBCL Latency type II)
220919_s_at	C10orf79	0.0260783	2.6831	Up-regulated in EBV+ PTLD_DLBCL Latency type III(Down-regulated in EBV+ PTLD_DLBCL Latency type II)
220948_s_at	ATP1A1	0.00144193	2.62787	Up-regulated in EBV+ PTLD_DLBCL Latency type III(Down-regulated in EBV+ PTLD_DLBCL Latency type II)
220984_s_at	SLCO5A1	0.00471172	3.66018	Up-regulated in EBV+ PTLD_DLBCL Latency type III(Down-regulated in EBV+ PTLD_DLBCL Latency type II)
220995_at	STXBP6	0.0217671	2.24872	Up-regulated in EBV+ PTLD_DLBCL Latency type III(Down-regulated in EBV+ PTLD_DLBCL Latency type II)
221040_at	CAPN10	0.0217136	2.19816	Up-regulated in EBV+ PTLD_DLBCL Latency type III(Down-regulated in EBV+ PTLD_DLBCL Latency type II)
221122_at	HRASLS2	0.00274665	3.16771	Up-regulated in EBV+ PTLD_DLBCL Latency type III(Down-regulated in EBV+ PTLD_DLBCL Latency type II)
221215_s_at	RIPK4	0.0334283	4.18031	Up-regulated in EBV+ PTLD_DLBCL Latency type III(Down-regulated in EBV+ PTLD_DLBCL Latency type II)
221320_at	BCL2L10	0.00323934	2.71704	Up-regulated in EBV+ PTLD_DLBCL Latency type III(Down-regulated in EBV+ PTLD_DLBCL Latency type II)
221354_s_at	MCHR1	0.0466103	2.08544	Up-regulated in EBV+ PTLD_DLBCL Latency type III(Down-regulated in EBV+ PTLD_DLBCL Latency type II)
221399_at	EDA2R	0.0240721	3.40858	Up-regulated in EBV+ PTLD_DLBCL Latency type III(Down-regulated in EBV+ PTLD_DLBCL Latency type II)
221547_at	PRPF18	0.00723188	2.04278	Up-regulated in EBV+ PTLD_DLBCL Latency type III(Down-regulated in EBV+ PTLD_DLBCL Latency type II)
221591_s_at	FAM64A	0.00228704	2.32056	Up-regulated in EBV+ PTLD_DLBCL Latency type III(Down-regulated in EBV+ PTLD_DLBCL Latency type II)
221610_s_at	STAP2	7.65612e-05	3.54148	Up-regulated in EBV+ PTLD_DLBCL Latency type III(Down-regulated in EBV+ PTLD_DLBCL Latency type II)
221699_s_at	DDX50	0.036252	2.41332	Up-regulated in EBV+ PTLD_DLBCL Latency type III(Down-regulated in EBV+ PTLD_DLBCL Latency type II)
221808_at	RAB9A	0.0260259	2.06614	Up-regulated in EBV+ PTLD_DLBCL Latency type III(Down-regulated in EBV+ PTLD_DLBCL Latency type II)
221962_s_at	UBE2H	0.0288785	2.12192	Up-regulated in EBV+ PTLD_DLBCL Latency type III(Down-regulated in EBV+ PTLD_DLBCL Latency type II)
222239_s_at	INTS6	0.0399893	2.08187	Up-regulated in EBV+ PTLD_DLBCL Latency type III(Down-regulated in EBV+ PTLD_DLBCL Latency type II)
222420_s_at	UBE2H	0.0135939	2.02503	Up-regulated in EBV+ PTLD_DLBCL Latency type III(Down-regulated in EBV+ PTLD_DLBCL Latency type II)
222632_s_at	LZTFL1	0.00839261	2.72939	Up-regulated in EBV+ PTLD_DLBCL Latency type III(Down-regulated in EBV+ PTLD_DLBCL Latency type II)
222799_at	WDR91	0.0260617	2.00589	Up-regulated in EBV+ PTLD_DLBCL Latency type III(Down-regulated in EBV+ PTLD_DLBCL Latency type II)
222809_x_at	C14orf65	0.0425318	2.56559	Up-regulated in EBV+ PTLD_DLBCL Latency type III(Down-regulated in EBV+ PTLD_DLBCL Latency type II)
222966_at	---	0.0384499	2.16954	Up-regulated in EBV+ PTLD_DLBCL Latency type III(Down-regulated in EBV+ PTLD_DLBCL Latency type II)
222972_at	VSX1	0.0406552	2.19232	Up-regulated in EBV+ PTLD_DLBCL Latency type III(Down-regulated in EBV+ PTLD_DLBCL Latency type II)
223067_at	CWC15	0.00286881	2.26349	Up-regulated in EBV+ PTLD_DLBCL Latency type III(Down-regulated in EBV+ PTLD_DLBCL Latency type II)
223159_s_at	NEK6	0.00581822	2.05544	Up-regulated in EBV+ PTLD_DLBCL Latency type III(Down-regulated in EBV+ PTLD_DLBCL Latency type II)
223298_s_at	NT5C3	0.04101	2.02708	Up-regulated in EBV+ PTLD_DLBCL Latency type III(Down-regulated in EBV+ PTLD_DLBCL Latency type II)
223317_at	ALKBH7	0.0149739	2.65291	Up-regulated in EBV+ PTLD_DLBCL Latency type III(Down-regulated in EBV+ PTLD_DLBCL Latency type II)
223375_at	TBC1D22B	0.0374001	2.15247	Up-regulated in EBV+ PTLD_DLBCL Latency type III(Down-regulated in EBV+ PTLD_DLBCL Latency type II)
223582_at	GPR98	0.00895752	2.91037	Up-regulated in EBV+ PTLD_DLBCL Latency type III(Down-regulated in EBV+ PTLD_DLBCL Latency type II)
223786_at	CHST6	0.0273596	2.07216	Up-regulated in EBV+ PTLD_DLBCL Latency type III(Down-regulated in EBV+ PTLD_DLBCL Latency type II)
223830_s_at	TRIM5	0.0344242	2.57352	Up-regulated in EBV+ PTLD_DLBCL Latency type III(Down-regulated in EBV+ PTLD_DLBCL Latency type II)
223948_s_at	TMPRSS3	0.00937646	3.85115	Up-regulated in EBV+ PTLD_DLBCL Latency type III(Down-regulated in EBV+ PTLD_DLBCL Latency type II)
223949_at	TMPRSS3	0.0190389	2.97224	Up-regulated in EBV+ PTLD_DLBCL Latency type III(Down-regulated in EBV+ PTLD_DLBCL Latency type II)
223962_at	TTC29	0.039263	2.25441	Up-regulated in EBV+ PTLD_DLBCL Latency type III(Down-regulated in EBV+ PTLD_DLBCL Latency type II)
224043_s_at	UPB1	0.0182375	4.97395	Up-regulated in EBV+ PTLD_DLBCL Latency type III(Down-regulated in EBV+ PTLD_DLBCL Latency type II)
224175_s_at	TRIM34 /// TRIM6 /// TRIM6-TRIM34	0.0348345	2.00918	Up-regulated in EBV+ PTLD_DLBCL Latency type III(Down-regulated in EBV+ PTLD_DLBCL Latency type II)
224287_at	---	0.0455967	2.38689	Up-regulated in EBV+ PTLD_DLBCL Latency type III(Down-regulated in EBV+ PTLD_DLBCL Latency type II)
224362_at	LOC100128922	0.0303191	2.00857	Up-regulated in EBV+ PTLD_DLBCL Latency type III(Down-regulated in EBV+ PTLD_DLBCL Latency type II)
224700_at	STT3B	0.027916	2.09076	Up-regulated in EBV+ PTLD_DLBCL Latency type III(Down-regulated in EBV+ PTLD_DLBCL Latency type II)
224719_s_at	C12orf57	0.00267509	2.24259	Up-regulated in EBV+ PTLD_DLBCL Latency type III(Down-regulated in EBV+ PTLD_DLBCL Latency type II)
224782_at	ZMAT2	0.0212935	2.04642	Up-regulated in EBV+ PTLD_DLBCL Latency type III(Down-regulated in EBV+ PTLD_DLBCL Latency type II)
224786_at	SCOC	0.00995638	2.40408	Up-regulated in EBV+ PTLD_DLBCL Latency type III(Down-regulated in EBV+ PTLD_DLBCL Latency type II)
224827_at	UBTD2	0.015006	2.32749	Up-regulated in EBV+ PTLD_DLBCL Latency type III(Down-regulated in EBV+ PTLD_DLBCL Latency type II)
224834_at	UBTD2	0.0106477	2.59388	Up-regulated in EBV+ PTLD_DLBCL Latency type III(Down-regulated in EBV+ PTLD_DLBCL Latency type II)
225010_at	CCDC6	0.00733201	2.3227	Up-regulated in EBV+ PTLD_DLBCL Latency type III(Down-regulated in EBV+ PTLD_DLBCL Latency type II)
225043_at	SLC15A4	0.0085178	2.47491	Up-regulated in EBV+ PTLD_DLBCL Latency type III(Down-regulated in EBV+ PTLD_DLBCL Latency type II)
225057_at	SLC15A4	0.00769798	2.68761	Up-regulated in EBV+ PTLD_DLBCL Latency type III(Down-regulated in EBV+ PTLD_DLBCL Latency type II)
225150_s_at	RTKN	0.0203095	2.30541	Up-regulated in EBV+ PTLD_DLBCL Latency type III(Down-regulated in EBV+ PTLD_DLBCL Latency type II)
225305_at	SLC25A29	0.00101112	2.38704	Up-regulated in EBV+ PTLD_DLBCL Latency type III(Down-regulated in EBV+ PTLD_DLBCL Latency type II)
225306_s_at	SLC25A29	0.0382365	2.06526	Up-regulated in EBV+ PTLD_DLBCL Latency type III(Down-regulated in EBV+ PTLD_DLBCL Latency type II)
225447_at	GPD2	0.0349958	2.31986	Up-regulated in EBV+ PTLD_DLBCL Latency type III(Down-regulated in EBV+ PTLD_DLBCL Latency type II)
225589_at	SH3RF1	0.00515294	2.0634	Up-regulated in EBV+ PTLD_DLBCL Latency type III(Down-regulated in EBV+ PTLD_DLBCL Latency type II)
225660_at	SEMA6A	0.0148333	2.4852	Up-regulated in EBV+ PTLD_DLBCL Latency type III(Down-regulated in EBV+ PTLD_DLBCL Latency type II)
225770_at	RSPRY1	0.0150709	2.13663	Up-regulated in EBV+ PTLD_DLBCL Latency type III(Down-regulated in EBV+ PTLD_DLBCL Latency type II)
225792_at	HOOK1	0.0073698	2.0422	Up-regulated in EBV+ PTLD_DLBCL Latency type III(Down-regulated in EBV+ PTLD_DLBCL Latency type II)
225846_at	RBM35A	0.0359245	3.03356	Up-regulated in EBV+ PTLD_DLBCL Latency type III(Down-regulated in EBV+ PTLD_DLBCL Latency type II)
225849_s_at	SFT2D1	0.018152	2.09133	Up-regulated in EBV+ PTLD_DLBCL Latency type III(Down-regulated in EBV+ PTLD_DLBCL Latency type II)
226145_s_at	FRAS1	0.0124589	3.21145	Up-regulated in EBV+ PTLD_DLBCL Latency type III(Down-regulated in EBV+ PTLD_DLBCL Latency type II)
226245_at	KCTD1	0.00550365	2.92446	Up-regulated in EBV+ PTLD_DLBCL Latency type III(Down-regulated in EBV+ PTLD_DLBCL Latency type II)
226246_at	KCTD1	0.00610229	2.98711	Up-regulated in EBV+ PTLD_DLBCL Latency type III(Down-regulated in EBV+ PTLD_DLBCL Latency type II)
226424_at	CAPS	0.0498992	5.38797	Up-regulated in EBV+ PTLD_DLBCL Latency type III(Down-regulated in EBV+ PTLD_DLBCL Latency type II)
226440_at	DUSP22 /// LOC100134371	0.0260375	2.07843	Up-regulated in EBV+ PTLD_DLBCL Latency type III(Down-regulated in EBV+ PTLD_DLBCL Latency type II)
226550_at	---	0.000610312	2.09474	Up-regulated in EBV+ PTLD_DLBCL Latency type III(Down-regulated in EBV+ PTLD_DLBCL Latency type II)
226560_at	---	0.0203544	2.18095	Up-regulated in EBV+ PTLD_DLBCL Latency type III(Down-regulated in EBV+ PTLD_DLBCL Latency type II)
226654_at	MUC12	0.0199692	2.90168	Up-regulated in EBV+ PTLD_DLBCL Latency type III(Down-regulated in EBV+ PTLD_DLBCL Latency type II)
226795_at	---	0.00859552	2.17503	Up-regulated in EBV+ PTLD_DLBCL Latency type III(Down-regulated in EBV+ PTLD_DLBCL Latency type II)
226907_at	PPP1R14C	0.0188581	2.1078	Up-regulated in EBV+ PTLD_DLBCL Latency type III(Down-regulated in EBV+ PTLD_DLBCL Latency type II)
226926_at	DMKN	0.0076845	3.40093	Up-regulated in EBV+ PTLD_DLBCL Latency type III(Down-regulated in EBV+ PTLD_DLBCL Latency type II)
227080_at	ZNF697	0.0258404	2.26851	Up-regulated in EBV+ PTLD_DLBCL Latency type III(Down-regulated in EBV+ PTLD_DLBCL Latency type II)
227163_at	GSTO2	0.0123929	3.96862	Up-regulated in EBV+ PTLD_DLBCL Latency type III(Down-regulated in EBV+ PTLD_DLBCL Latency type II)
227306_at	---	0.0268956	2.23819	Up-regulated in EBV+ PTLD_DLBCL Latency type III(Down-regulated in EBV+ PTLD_DLBCL Latency type II)
227395_at	---	0.0244196	2.82328	Up-regulated in EBV+ PTLD_DLBCL Latency type III(Down-regulated in EBV+ PTLD_DLBCL Latency type II)
227492_at	---	0.0233676	2.16077	Up-regulated in EBV+ PTLD_DLBCL Latency type III(Down-regulated in EBV+ PTLD_DLBCL Latency type II)
227629_at	PRLR	0.00348959	4.07935	Up-regulated in EBV+ PTLD_DLBCL Latency type III(Down-regulated in EBV+ PTLD_DLBCL Latency type II)
227735_s_at	C10orf99	0.0306171	2.82959	Up-regulated in EBV+ PTLD_DLBCL Latency type III(Down-regulated in EBV+ PTLD_DLBCL Latency type II)
227736_at	C10orf99	0.0186013	3.1184	Up-regulated in EBV+ PTLD_DLBCL Latency type III(Down-regulated in EBV+ PTLD_DLBCL Latency type II)
227944_at	PTPN3	0.0274716	2.91521	Up-regulated in EBV+ PTLD_DLBCL Latency type III(Down-regulated in EBV+ PTLD_DLBCL Latency type II)
227966_s_at	CCDC74A /// CCDC74B	0.0462202	2.41875	Up-regulated in EBV+ PTLD_DLBCL Latency type III(Down-regulated in EBV+ PTLD_DLBCL Latency type II)
227994_x_at	C20orf149	0.0107448	2.03407	Up-regulated in EBV+ PTLD_DLBCL Latency type III(Down-regulated in EBV+ PTLD_DLBCL Latency type II)
228100_at	C1orf88	0.024482	2.95566	Up-regulated in EBV+ PTLD_DLBCL Latency type III(Down-regulated in EBV+ PTLD_DLBCL Latency type II)
228219_s_at	UPB1	0.0150076	3.75892	Up-regulated in EBV+ PTLD_DLBCL Latency type III(Down-regulated in EBV+ PTLD_DLBCL Latency type II)
228398_at	SENP8	0.0109242	2.20563	Up-regulated in EBV+ PTLD_DLBCL Latency type III(Down-regulated in EBV+ PTLD_DLBCL Latency type II)
228687_at	ZNF777	0.0466102	2.41615	Up-regulated in EBV+ PTLD_DLBCL Latency type III(Down-regulated in EBV+ PTLD_DLBCL Latency type II)
228919_at	---	0.021339	2.89245	Up-regulated in EBV+ PTLD_DLBCL Latency type III(Down-regulated in EBV+ PTLD_DLBCL Latency type II)
228926_s_at	SMARCA2	0.00456242	2.96595	Up-regulated in EBV+ PTLD_DLBCL Latency type III(Down-regulated in EBV+ PTLD_DLBCL Latency type II)
229228_at	CREB5	0.0237121	2.01743	Up-regulated in EBV+ PTLD_DLBCL Latency type III(Down-regulated in EBV+ PTLD_DLBCL Latency type II)
229331_at	SPATA18	0.0308681	2.36128	Up-regulated in EBV+ PTLD_DLBCL Latency type III(Down-regulated in EBV+ PTLD_DLBCL Latency type II)
229409_s_at	ADO	0.0245376	2.20096	Up-regulated in EBV+ PTLD_DLBCL Latency type III(Down-regulated in EBV+ PTLD_DLBCL Latency type II)
229538_s_at	IQGAP3	0.00724115	2.26346	Up-regulated in EBV+ PTLD_DLBCL Latency type III(Down-regulated in EBV+ PTLD_DLBCL Latency type II)
229638_at	IRX3	0.0457886	3.12746	Up-regulated in EBV+ PTLD_DLBCL Latency type III(Down-regulated in EBV+ PTLD_DLBCL Latency type II)
229655_at	FAM19A5	0.00622174	2.22177	Up-regulated in EBV+ PTLD_DLBCL Latency type III(Down-regulated in EBV+ PTLD_DLBCL Latency type II)
229674_at	SERTAD4	0.0371885	2.34198	Up-regulated in EBV+ PTLD_DLBCL Latency type III(Down-regulated in EBV+ PTLD_DLBCL Latency type II)
229770_at	GLT1D1	0.0288211	2.1154	Up-regulated in EBV+ PTLD_DLBCL Latency type III(Down-regulated in EBV+ PTLD_DLBCL Latency type II)
229774_at	CXXC4	0.0034851	2.434	Up-regulated in EBV+ PTLD_DLBCL Latency type III(Down-regulated in EBV+ PTLD_DLBCL Latency type II)
229817_at	ZNF608	0.00122159	2.05693	Up-regulated in EBV+ PTLD_DLBCL Latency type III(Down-regulated in EBV+ PTLD_DLBCL Latency type II)
229903_x_at	RNPC3	0.0370334	2.10081	Up-regulated in EBV+ PTLD_DLBCL Latency type III(Down-regulated in EBV+ PTLD_DLBCL Latency type II)
229918_at	CCDC40	0.00872099	2.05703	Up-regulated in EBV+ PTLD_DLBCL Latency type III(Down-regulated in EBV+ PTLD_DLBCL Latency type II)
229973_at	C1orf173	0.0365227	3.63111	Up-regulated in EBV+ PTLD_DLBCL Latency type III(Down-regulated in EBV+ PTLD_DLBCL Latency type II)
230093_at	RSPH1	0.00217013	3.425	Up-regulated in EBV+ PTLD_DLBCL Latency type III(Down-regulated in EBV+ PTLD_DLBCL Latency type II)
230163_at	LOC143381	0.0446809	2.71405	Up-regulated in EBV+ PTLD_DLBCL Latency type III(Down-regulated in EBV+ PTLD_DLBCL Latency type II)
230217_at	RLBP1L1	0.0390351	2.17696	Up-regulated in EBV+ PTLD_DLBCL Latency type III(Down-regulated in EBV+ PTLD_DLBCL Latency type II)
230242_at	NFASC	0.0203829	2.74363	Up-regulated in EBV+ PTLD_DLBCL Latency type III(Down-regulated in EBV+ PTLD_DLBCL Latency type II)
230290_at	SCUBE3	0.035678	2.34252	Up-regulated in EBV+ PTLD_DLBCL Latency type III(Down-regulated in EBV+ PTLD_DLBCL Latency type II)
230323_s_at	TMEM45B	0.0439603	2.12273	Up-regulated in EBV+ PTLD_DLBCL Latency type III(Down-regulated in EBV+ PTLD_DLBCL Latency type II)
230356_at	---	0.011422	2.36159	Up-regulated in EBV+ PTLD_DLBCL Latency type III(Down-regulated in EBV+ PTLD_DLBCL Latency type II)
230419_at	FLJ37644 /// LOC727973	0.00235124	2.48527	Up-regulated in EBV+ PTLD_DLBCL Latency type III(Down-regulated in EBV+ PTLD_DLBCL Latency type II)
230430_at	ENTPD2	0.00596799	4.39505	Up-regulated in EBV+ PTLD_DLBCL Latency type III(Down-regulated in EBV+ PTLD_DLBCL Latency type II)
230577_at	---	0.043428	2.16742	Up-regulated in EBV+ PTLD_DLBCL Latency type III(Down-regulated in EBV+ PTLD_DLBCL Latency type II)
230625_s_at	TSPAN12	0.0255284	4.04891	Up-regulated in EBV+ PTLD_DLBCL Latency type III(Down-regulated in EBV+ PTLD_DLBCL Latency type II)
230626_at	TSPAN12	0.0198958	2.91156	Up-regulated in EBV+ PTLD_DLBCL Latency type III(Down-regulated in EBV+ PTLD_DLBCL Latency type II)
230633_at	TMEM102	0.013009	2.07065	Up-regulated in EBV+ PTLD_DLBCL Latency type III(Down-regulated in EBV+ PTLD_DLBCL Latency type II)
230650_at	---	0.00138438	2.55314	Up-regulated in EBV+ PTLD_DLBCL Latency type III(Down-regulated in EBV+ PTLD_DLBCL Latency type II)
230664_at	H2BFM /// H2BFXP	0.0112793	2.69811	Up-regulated in EBV+ PTLD_DLBCL Latency type III(Down-regulated in EBV+ PTLD_DLBCL Latency type II)
230737_s_at	LOC387647	0.0137704	2.03129	Up-regulated in EBV+ PTLD_DLBCL Latency type III(Down-regulated in EBV+ PTLD_DLBCL Latency type II)
230849_at	KCNA1	0.0305303	4.49758	Up-regulated in EBV+ PTLD_DLBCL Latency type III(Down-regulated in EBV+ PTLD_DLBCL Latency type II)
231022_at	---	0.0143087	3.43868	Up-regulated in EBV+ PTLD_DLBCL Latency type III(Down-regulated in EBV+ PTLD_DLBCL Latency type II)
231270_at	CA13	0.0257864	2.18103	Up-regulated in EBV+ PTLD_DLBCL Latency type III(Down-regulated in EBV+ PTLD_DLBCL Latency type II)
231385_at	DPPA3 /// STELLAR	0.0160962	2.40416	Up-regulated in EBV+ PTLD_DLBCL Latency type III(Down-regulated in EBV+ PTLD_DLBCL Latency type II)
231520_at	SLC35F3	0.0496477	2.43174	Up-regulated in EBV+ PTLD_DLBCL Latency type III(Down-regulated in EBV+ PTLD_DLBCL Latency type II)
231645_s_at	---	0.0264125	2.43732	Up-regulated in EBV+ PTLD_DLBCL Latency type III(Down-regulated in EBV+ PTLD_DLBCL Latency type II)
231684_at	ANGPTL3	0.0414981	2.34668	Up-regulated in EBV+ PTLD_DLBCL Latency type III(Down-regulated in EBV+ PTLD_DLBCL Latency type II)
231745_at	GPR55	0.0127764	2.23071	Up-regulated in EBV+ PTLD_DLBCL Latency type III(Down-regulated in EBV+ PTLD_DLBCL Latency type II)
231830_x_at	RAB11FIP1	0.0429027	2.54705	Up-regulated in EBV+ PTLD_DLBCL Latency type III(Down-regulated in EBV+ PTLD_DLBCL Latency type II)
231929_at	IKZF2	0.00913796	2.16212	Up-regulated in EBV+ PTLD_DLBCL Latency type III(Down-regulated in EBV+ PTLD_DLBCL Latency type II)
231981_at	PRLR	0.0241632	4.07869	Up-regulated in EBV+ PTLD_DLBCL Latency type III(Down-regulated in EBV+ PTLD_DLBCL Latency type II)
231997_at	TBCEL	0.017063	2.67546	Up-regulated in EBV+ PTLD_DLBCL Latency type III(Down-regulated in EBV+ PTLD_DLBCL Latency type II)
232202_at	---	0.0468703	3.76597	Up-regulated in EBV+ PTLD_DLBCL Latency type III(Down-regulated in EBV+ PTLD_DLBCL Latency type II)
232303_at	ZNF608	0.00269564	2.00589	Up-regulated in EBV+ PTLD_DLBCL Latency type III(Down-regulated in EBV+ PTLD_DLBCL Latency type II)
232373_at	NOXA1	0.0227367	2.00437	Up-regulated in EBV+ PTLD_DLBCL Latency type III(Down-regulated in EBV+ PTLD_DLBCL Latency type II)
232395_x_at	AGBL3	0.0379743	2.18088	Up-regulated in EBV+ PTLD_DLBCL Latency type III(Down-regulated in EBV+ PTLD_DLBCL Latency type II)
232397_at	---	0.0456748	2.459	Up-regulated in EBV+ PTLD_DLBCL Latency type III(Down-regulated in EBV+ PTLD_DLBCL Latency type II)
232406_at	---	0.0278014	2.6395	Up-regulated in EBV+ PTLD_DLBCL Latency type III(Down-regulated in EBV+ PTLD_DLBCL Latency type II)
232422_at	A2LD1	0.0152816	2.85353	Up-regulated in EBV+ PTLD_DLBCL Latency type III(Down-regulated in EBV+ PTLD_DLBCL Latency type II)
232514_at	KIF27	0.0161854	2.57898	Up-regulated in EBV+ PTLD_DLBCL Latency type III(Down-regulated in EBV+ PTLD_DLBCL Latency type II)
232555_at	---	0.019409	2.45817	Up-regulated in EBV+ PTLD_DLBCL Latency type III(Down-regulated in EBV+ PTLD_DLBCL Latency type II)
232718_at	C8orf75	0.016222	2.52072	Up-regulated in EBV+ PTLD_DLBCL Latency type III(Down-regulated in EBV+ PTLD_DLBCL Latency type II)
232746_at	CXCR7	0.0283695	2.04484	Up-regulated in EBV+ PTLD_DLBCL Latency type III(Down-regulated in EBV+ PTLD_DLBCL Latency type II)
232870_at	HDAC10	0.0378625	2.03415	Up-regulated in EBV+ PTLD_DLBCL Latency type III(Down-regulated in EBV+ PTLD_DLBCL Latency type II)
232946_s_at	NADSYN1	0.0026653	2.58002	Up-regulated in EBV+ PTLD_DLBCL Latency type III(Down-regulated in EBV+ PTLD_DLBCL Latency type II)
233062_at	---	0.0145863	2.08899	Up-regulated in EBV+ PTLD_DLBCL Latency type III(Down-regulated in EBV+ PTLD_DLBCL Latency type II)
233180_at	---	0.0215525	2.36385	Up-regulated in EBV+ PTLD_DLBCL Latency type III(Down-regulated in EBV+ PTLD_DLBCL Latency type II)
233265_at	---	0.00720005	2.56257	Up-regulated in EBV+ PTLD_DLBCL Latency type III(Down-regulated in EBV+ PTLD_DLBCL Latency type II)
233372_at	---	0.0441195	2.32174	Up-regulated in EBV+ PTLD_DLBCL Latency type III(Down-regulated in EBV+ PTLD_DLBCL Latency type II)
233527_at	---	0.0350375	2.80212	Up-regulated in EBV+ PTLD_DLBCL Latency type III(Down-regulated in EBV+ PTLD_DLBCL Latency type II)
233571_x_at	C20orf149	0.00784841	2.13421	Up-regulated in EBV+ PTLD_DLBCL Latency type III(Down-regulated in EBV+ PTLD_DLBCL Latency type II)
234097_s_at	C6orf12	0.0232854	2.51012	Up-regulated in EBV+ PTLD_DLBCL Latency type III(Down-regulated in EBV+ PTLD_DLBCL Latency type II)
234321_x_at	NHSL1	0.0168451	2.2062	Up-regulated in EBV+ PTLD_DLBCL Latency type III(Down-regulated in EBV+ PTLD_DLBCL Latency type II)
234690_at	---	0.0158608	2.3619	Up-regulated in EBV+ PTLD_DLBCL Latency type III(Down-regulated in EBV+ PTLD_DLBCL Latency type II)
234932_s_at	CDCP1	0.0468415	2.37754	Up-regulated in EBV+ PTLD_DLBCL Latency type III(Down-regulated in EBV+ PTLD_DLBCL Latency type II)
234966_at	KLK15	0.0169121	3.12911	Up-regulated in EBV+ PTLD_DLBCL Latency type III(Down-regulated in EBV+ PTLD_DLBCL Latency type II)
235012_at	LRCH1	0.0064909	2.55175	Up-regulated in EBV+ PTLD_DLBCL Latency type III(Down-regulated in EBV+ PTLD_DLBCL Latency type II)
235085_at	PRAGMIN	0.0432424	2.00015	Up-regulated in EBV+ PTLD_DLBCL Latency type III(Down-regulated in EBV+ PTLD_DLBCL Latency type II)
235141_at	MARVELD2	0.00743538	2.41107	Up-regulated in EBV+ PTLD_DLBCL Latency type III(Down-regulated in EBV+ PTLD_DLBCL Latency type II)
235147_at	---	0.0383886	3.57842	Up-regulated in EBV+ PTLD_DLBCL Latency type III(Down-regulated in EBV+ PTLD_DLBCL Latency type II)
235310_at	GCET2	0.000590935	2.84594	Up-regulated in EBV+ PTLD_DLBCL Latency type III(Down-regulated in EBV+ PTLD_DLBCL Latency type II)
235472_at	FUT10	0.0189554	2.0635	Up-regulated in EBV+ PTLD_DLBCL Latency type III(Down-regulated in EBV+ PTLD_DLBCL Latency type II)
235527_at	DLGAP1 /// LOC284214	0.0205178	2.3869	Up-regulated in EBV+ PTLD_DLBCL Latency type III(Down-regulated in EBV+ PTLD_DLBCL Latency type II)
235534_at	---	0.00658446	2.95977	Up-regulated in EBV+ PTLD_DLBCL Latency type III(Down-regulated in EBV+ PTLD_DLBCL Latency type II)
235845_at	SP5	0.0305312	2.21859	Up-regulated in EBV+ PTLD_DLBCL Latency type III(Down-regulated in EBV+ PTLD_DLBCL Latency type II)
235871_at	LIPH	0.00860031	4.47206	Up-regulated in EBV+ PTLD_DLBCL Latency type III(Down-regulated in EBV+ PTLD_DLBCL Latency type II)
235937_at	---	0.0215225	2.33302	Up-regulated in EBV+ PTLD_DLBCL Latency type III(Down-regulated in EBV+ PTLD_DLBCL Latency type II)
235955_at	MARVELD2	0.00326346	3.19187	Up-regulated in EBV+ PTLD_DLBCL Latency type III(Down-regulated in EBV+ PTLD_DLBCL Latency type II)
236108_at	KIAA1632	0.0292017	3.10886	Up-regulated in EBV+ PTLD_DLBCL Latency type III(Down-regulated in EBV+ PTLD_DLBCL Latency type II)
236226_at	BTLA	0.000705965	2.33834	Up-regulated in EBV+ PTLD_DLBCL Latency type III(Down-regulated in EBV+ PTLD_DLBCL Latency type II)
236278_at	HIST1H3E	0.00891634	2.57462	Up-regulated in EBV+ PTLD_DLBCL Latency type III(Down-regulated in EBV+ PTLD_DLBCL Latency type II)
236299_at	---	0.00385287	2.3917	Up-regulated in EBV+ PTLD_DLBCL Latency type III(Down-regulated in EBV+ PTLD_DLBCL Latency type II)
236360_at	FLJ42875	0.000110621	3.68524	Up-regulated in EBV+ PTLD_DLBCL Latency type III(Down-regulated in EBV+ PTLD_DLBCL Latency type II)
236390_at	C20orf94	0.00239548	2.07927	Up-regulated in EBV+ PTLD_DLBCL Latency type III(Down-regulated in EBV+ PTLD_DLBCL Latency type II)
236416_at	ARHGEF7	0.0323277	2.12336	Up-regulated in EBV+ PTLD_DLBCL Latency type III(Down-regulated in EBV+ PTLD_DLBCL Latency type II)
236491_at	BCL2L10	0.00040949	3.10106	Up-regulated in EBV+ PTLD_DLBCL Latency type III(Down-regulated in EBV+ PTLD_DLBCL Latency type II)
236543_at	---	0.0095928	2.13606	Up-regulated in EBV+ PTLD_DLBCL Latency type III(Down-regulated in EBV+ PTLD_DLBCL Latency type II)
236565_s_at	LARP6	0.0482064	2.22076	Up-regulated in EBV+ PTLD_DLBCL Latency type III(Down-regulated in EBV+ PTLD_DLBCL Latency type II)
236678_at	---	0.00314143	2.57351	Up-regulated in EBV+ PTLD_DLBCL Latency type III(Down-regulated in EBV+ PTLD_DLBCL Latency type II)
236712_at	---	0.0243823	2.01042	Up-regulated in EBV+ PTLD_DLBCL Latency type III(Down-regulated in EBV+ PTLD_DLBCL Latency type II)
236750_at	---	0.033554	3.47241	Up-regulated in EBV+ PTLD_DLBCL Latency type III(Down-regulated in EBV+ PTLD_DLBCL Latency type II)
236792_at	---	0.0157995	2.25363	Up-regulated in EBV+ PTLD_DLBCL Latency type III(Down-regulated in EBV+ PTLD_DLBCL Latency type II)
237016_at	TMEM217	0.020835	2.35089	Up-regulated in EBV+ PTLD_DLBCL Latency type III(Down-regulated in EBV+ PTLD_DLBCL Latency type II)
237034_at	---	0.0321982	2.30808	Up-regulated in EBV+ PTLD_DLBCL Latency type III(Down-regulated in EBV+ PTLD_DLBCL Latency type II)
237116_at	LOC646903	0.0289558	4.14871	Up-regulated in EBV+ PTLD_DLBCL Latency type III(Down-regulated in EBV+ PTLD_DLBCL Latency type II)
237142_at	PPARA	0.00798757	2.33305	Up-regulated in EBV+ PTLD_DLBCL Latency type III(Down-regulated in EBV+ PTLD_DLBCL Latency type II)
237314_at	C10orf63	0.0304843	2.31821	Up-regulated in EBV+ PTLD_DLBCL Latency type III(Down-regulated in EBV+ PTLD_DLBCL Latency type II)
237358_at	---	0.035909	2.04695	Up-regulated in EBV+ PTLD_DLBCL Latency type III(Down-regulated in EBV+ PTLD_DLBCL Latency type II)
237402_at	---	0.0234574	2.06979	Up-regulated in EBV+ PTLD_DLBCL Latency type III(Down-regulated in EBV+ PTLD_DLBCL Latency type II)
237449_at	SP8	0.0344312	4.53768	Up-regulated in EBV+ PTLD_DLBCL Latency type III(Down-regulated in EBV+ PTLD_DLBCL Latency type II)
237467_at	---	0.00316128	2.32148	Up-regulated in EBV+ PTLD_DLBCL Latency type III(Down-regulated in EBV+ PTLD_DLBCL Latency type II)
237682_at	---	0.0303626	2.03581	Up-regulated in EBV+ PTLD_DLBCL Latency type III(Down-regulated in EBV+ PTLD_DLBCL Latency type II)
237690_at	GPR115	0.0253549	4.67104	Up-regulated in EBV+ PTLD_DLBCL Latency type III(Down-regulated in EBV+ PTLD_DLBCL Latency type II)
237782_at	---	0.00688302	2.10621	Up-regulated in EBV+ PTLD_DLBCL Latency type III(Down-regulated in EBV+ PTLD_DLBCL Latency type II)
237818_at	---	0.0186469	2.30622	Up-regulated in EBV+ PTLD_DLBCL Latency type III(Down-regulated in EBV+ PTLD_DLBCL Latency type II)
237869_at	A2LD1	0.0326162	2.01071	Up-regulated in EBV+ PTLD_DLBCL Latency type III(Down-regulated in EBV+ PTLD_DLBCL Latency type II)
237993_at	CHCHD5	0.0449906	2.08263	Up-regulated in EBV+ PTLD_DLBCL Latency type III(Down-regulated in EBV+ PTLD_DLBCL Latency type II)
238008_at	PRR18	0.0199627	3.32759	Up-regulated in EBV+ PTLD_DLBCL Latency type III(Down-regulated in EBV+ PTLD_DLBCL Latency type II)
238157_at	---	0.0175969	3.22314	Up-regulated in EBV+ PTLD_DLBCL Latency type III(Down-regulated in EBV+ PTLD_DLBCL Latency type II)
238180_at	---	0.00229864	2.53485	Up-regulated in EBV+ PTLD_DLBCL Latency type III(Down-regulated in EBV+ PTLD_DLBCL Latency type II)
238244_at	LOC642924	0.014752	2.67854	Up-regulated in EBV+ PTLD_DLBCL Latency type III(Down-regulated in EBV+ PTLD_DLBCL Latency type II)
238316_at	ZNF567	0.0355444	2.11047	Up-regulated in EBV+ PTLD_DLBCL Latency type III(Down-regulated in EBV+ PTLD_DLBCL Latency type II)
238498_at	---	0.0278334	2.23279	Up-regulated in EBV+ PTLD_DLBCL Latency type III(Down-regulated in EBV+ PTLD_DLBCL Latency type II)
238553_at	BMS1P5 /// CTGLF1 /// CTGLF6 /// CTGLF7	0.0136021	2.37545	Up-regulated in EBV+ PTLD_DLBCL Latency type III(Down-regulated in EBV+ PTLD_DLBCL Latency type II)
238567_at	SGPP2	0.0105327	2.47149	Up-regulated in EBV+ PTLD_DLBCL Latency type III(Down-regulated in EBV+ PTLD_DLBCL Latency type II)
238674_at	---	0.00794956	2.89147	Up-regulated in EBV+ PTLD_DLBCL Latency type III(Down-regulated in EBV+ PTLD_DLBCL Latency type II)
238846_at	TNFRSF11A	0.00477159	3.76732	Up-regulated in EBV+ PTLD_DLBCL Latency type III(Down-regulated in EBV+ PTLD_DLBCL Latency type II)
238849_at	ACY1	0.0190786	2.63279	Up-regulated in EBV+ PTLD_DLBCL Latency type III(Down-regulated in EBV+ PTLD_DLBCL Latency type II)
239120_at	---	0.0439299	2.05158	Up-regulated in EBV+ PTLD_DLBCL Latency type III(Down-regulated in EBV+ PTLD_DLBCL Latency type II)
239288_at	TNIK	0.00483746	2.27545	Up-regulated in EBV+ PTLD_DLBCL Latency type III(Down-regulated in EBV+ PTLD_DLBCL Latency type II)
239289_x_at	MTMR15	0.0427456	2.03313	Up-regulated in EBV+ PTLD_DLBCL Latency type III(Down-regulated in EBV+ PTLD_DLBCL Latency type II)
239338_x_at	---	0.0313303	2.16105	Up-regulated in EBV+ PTLD_DLBCL Latency type III(Down-regulated in EBV+ PTLD_DLBCL Latency type II)
239371_at	---	0.040191	2.17396	Up-regulated in EBV+ PTLD_DLBCL Latency type III(Down-regulated in EBV+ PTLD_DLBCL Latency type II)
239427_at	---	0.0064088	2.19083	Up-regulated in EBV+ PTLD_DLBCL Latency type III(Down-regulated in EBV+ PTLD_DLBCL Latency type II)
239478_x_at	---	0.0390079	2.26622	Up-regulated in EBV+ PTLD_DLBCL Latency type III(Down-regulated in EBV+ PTLD_DLBCL Latency type II)
239514_at	---	0.0255113	2.52507	Up-regulated in EBV+ PTLD_DLBCL Latency type III(Down-regulated in EBV+ PTLD_DLBCL Latency type II)
239520_at	---	0.00133694	2.52431	Up-regulated in EBV+ PTLD_DLBCL Latency type III(Down-regulated in EBV+ PTLD_DLBCL Latency type II)
239834_at	---	0.000373711	3.15114	Up-regulated in EBV+ PTLD_DLBCL Latency type III(Down-regulated in EBV+ PTLD_DLBCL Latency type II)
239913_at	SLC10A4	0.00949079	3.83778	Up-regulated in EBV+ PTLD_DLBCL Latency type III(Down-regulated in EBV+ PTLD_DLBCL Latency type II)
239918_at	---	0.0485377	2.01892	Up-regulated in EBV+ PTLD_DLBCL Latency type III(Down-regulated in EBV+ PTLD_DLBCL Latency type II)
239962_at	---	0.00843163	3.0313	Up-regulated in EBV+ PTLD_DLBCL Latency type III(Down-regulated in EBV+ PTLD_DLBCL Latency type II)
239980_at	C22orf28	0.0123009	2.07094	Up-regulated in EBV+ PTLD_DLBCL Latency type III(Down-regulated in EBV+ PTLD_DLBCL Latency type II)
240249_at	---	0.0464513	2.10928	Up-regulated in EBV+ PTLD_DLBCL Latency type III(Down-regulated in EBV+ PTLD_DLBCL Latency type II)
240254_at	---	0.0446427	2.44381	Up-regulated in EBV+ PTLD_DLBCL Latency type III(Down-regulated in EBV+ PTLD_DLBCL Latency type II)
240255_at	---	0.0176565	2.60355	Up-regulated in EBV+ PTLD_DLBCL Latency type III(Down-regulated in EBV+ PTLD_DLBCL Latency type II)
240356_s_at	---	0.012766	2.77788	Up-regulated in EBV+ PTLD_DLBCL Latency type III(Down-regulated in EBV+ PTLD_DLBCL Latency type II)
240421_x_at	---	0.00765722	2.21451	Up-regulated in EBV+ PTLD_DLBCL Latency type III(Down-regulated in EBV+ PTLD_DLBCL Latency type II)
240457_at	---	0.00278402	2.72148	Up-regulated in EBV+ PTLD_DLBCL Latency type III(Down-regulated in EBV+ PTLD_DLBCL Latency type II)
240483_at	ZNF717	0.0408125	2.1453	Up-regulated in EBV+ PTLD_DLBCL Latency type III(Down-regulated in EBV+ PTLD_DLBCL Latency type II)
240664_at	---	0.0136065	2.18676	Up-regulated in EBV+ PTLD_DLBCL Latency type III(Down-regulated in EBV+ PTLD_DLBCL Latency type II)
240801_at	C21orf37	0.0223798	2.28618	Up-regulated in EBV+ PTLD_DLBCL Latency type III(Down-regulated in EBV+ PTLD_DLBCL Latency type II)
240856_at	---	0.00150045	2.68079	Up-regulated in EBV+ PTLD_DLBCL Latency type III(Down-regulated in EBV+ PTLD_DLBCL Latency type II)
240883_at	PFKFB1	0.00675701	2.34611	Up-regulated in EBV+ PTLD_DLBCL Latency type III(Down-regulated in EBV+ PTLD_DLBCL Latency type II)
240904_at	---	0.00371446	2.94203	Up-regulated in EBV+ PTLD_DLBCL Latency type III(Down-regulated in EBV+ PTLD_DLBCL Latency type II)
240915_at	IGHG1	0.000175721	3.4794	Up-regulated in EBV+ PTLD_DLBCL Latency type III(Down-regulated in EBV+ PTLD_DLBCL Latency type II)
240949_x_at	---	0.0323712	2.14038	Up-regulated in EBV+ PTLD_DLBCL Latency type III(Down-regulated in EBV+ PTLD_DLBCL Latency type II)
241123_at	---	0.0335846	2.13603	Up-regulated in EBV+ PTLD_DLBCL Latency type III(Down-regulated in EBV+ PTLD_DLBCL Latency type II)
241163_at	---	0.0420497	2.14309	Up-regulated in EBV+ PTLD_DLBCL Latency type III(Down-regulated in EBV+ PTLD_DLBCL Latency type II)
241295_at	---	0.0322332	2.39127	Up-regulated in EBV+ PTLD_DLBCL Latency type III(Down-regulated in EBV+ PTLD_DLBCL Latency type II)
241316_at	---	5.5087e-05	2.57974	Up-regulated in EBV+ PTLD_DLBCL Latency type III(Down-regulated in EBV+ PTLD_DLBCL Latency type II)
241488_at	---	0.00296649	2.12633	Up-regulated in EBV+ PTLD_DLBCL Latency type III(Down-regulated in EBV+ PTLD_DLBCL Latency type II)
241492_at	---	0.00282004	2.60846	Up-regulated in EBV+ PTLD_DLBCL Latency type III(Down-regulated in EBV+ PTLD_DLBCL Latency type II)
241519_at	HIST1H2BA	0.0250093	2.02736	Up-regulated in EBV+ PTLD_DLBCL Latency type III(Down-regulated in EBV+ PTLD_DLBCL Latency type II)
241574_s_at	IGF2BP1	0.0311023	2.48514	Up-regulated in EBV+ PTLD_DLBCL Latency type III(Down-regulated in EBV+ PTLD_DLBCL Latency type II)
241701_at	ARHGAP21	0.0135084	2.35478	Up-regulated in EBV+ PTLD_DLBCL Latency type III(Down-regulated in EBV+ PTLD_DLBCL Latency type II)
241990_at	RHOV	0.00553068	3.62303	Up-regulated in EBV+ PTLD_DLBCL Latency type III(Down-regulated in EBV+ PTLD_DLBCL Latency type II)
242278_at	---	0.00165808	2.76631	Up-regulated in EBV+ PTLD_DLBCL Latency type III(Down-regulated in EBV+ PTLD_DLBCL Latency type II)
242303_at	---	0.00687336	3.66572	Up-regulated in EBV+ PTLD_DLBCL Latency type III(Down-regulated in EBV+ PTLD_DLBCL Latency type II)
242329_at	LOC401317	0.0113044	2.386	Up-regulated in EBV+ PTLD_DLBCL Latency type III(Down-regulated in EBV+ PTLD_DLBCL Latency type II)
242426_at	NRG4	0.00535807	4.13165	Up-regulated in EBV+ PTLD_DLBCL Latency type III(Down-regulated in EBV+ PTLD_DLBCL Latency type II)
242626_at	SAMD5	0.0474859	3.22031	Up-regulated in EBV+ PTLD_DLBCL Latency type III(Down-regulated in EBV+ PTLD_DLBCL Latency type II)
242721_at	---	0.000460331	2.0929	Up-regulated in EBV+ PTLD_DLBCL Latency type III(Down-regulated in EBV+ PTLD_DLBCL Latency type II)
242796_x_at	---	0.0227227	3.01354	Up-regulated in EBV+ PTLD_DLBCL Latency type III(Down-regulated in EBV+ PTLD_DLBCL Latency type II)
242873_at	---	0.0021602	3.99646	Up-regulated in EBV+ PTLD_DLBCL Latency type III(Down-regulated in EBV+ PTLD_DLBCL Latency type II)
242902_at	CYMP	0.0278711	2.32408	Up-regulated in EBV+ PTLD_DLBCL Latency type III(Down-regulated in EBV+ PTLD_DLBCL Latency type II)
242948_x_at	---	0.00905288	2.40062	Up-regulated in EBV+ PTLD_DLBCL Latency type III(Down-regulated in EBV+ PTLD_DLBCL Latency type II)
243021_at	LOC730496	0.0464242	2.08694	Up-regulated in EBV+ PTLD_DLBCL Latency type III(Down-regulated in EBV+ PTLD_DLBCL Latency type II)
243217_at	---	0.00439176	2.07848	Up-regulated in EBV+ PTLD_DLBCL Latency type III(Down-regulated in EBV+ PTLD_DLBCL Latency type II)
243267_x_at	---	0.00525741	2.20571	Up-regulated in EBV+ PTLD_DLBCL Latency type III(Down-regulated in EBV+ PTLD_DLBCL Latency type II)
243273_at	---	0.00654823	2.53032	Up-regulated in EBV+ PTLD_DLBCL Latency type III(Down-regulated in EBV+ PTLD_DLBCL Latency type II)
243364_at	AUTS2	0.0264614	2.39124	Up-regulated in EBV+ PTLD_DLBCL Latency type III(Down-regulated in EBV+ PTLD_DLBCL Latency type II)
243413_at	TTC30B	0.0404029	2.00867	Up-regulated in EBV+ PTLD_DLBCL Latency type III(Down-regulated in EBV+ PTLD_DLBCL Latency type II)
243473_at	---	0.0370823	2.037	Up-regulated in EBV+ PTLD_DLBCL Latency type III(Down-regulated in EBV+ PTLD_DLBCL Latency type II)
243697_at	MOXD1	0.00232728	3.83877	Up-regulated in EBV+ PTLD_DLBCL Latency type III(Down-regulated in EBV+ PTLD_DLBCL Latency type II)
243728_at	---	0.0203798	2.37115	Up-regulated in EBV+ PTLD_DLBCL Latency type III(Down-regulated in EBV+ PTLD_DLBCL Latency type II)
243742_at	---	0.02404	3.27695	Up-regulated in EBV+ PTLD_DLBCL Latency type III(Down-regulated in EBV+ PTLD_DLBCL Latency type II)
243753_at	C1orf173	0.0464146	5.92782	Up-regulated in EBV+ PTLD_DLBCL Latency type III(Down-regulated in EBV+ PTLD_DLBCL Latency type II)
243938_x_at	DNAH5	0.020576	3.13388	Up-regulated in EBV+ PTLD_DLBCL Latency type III(Down-regulated in EBV+ PTLD_DLBCL Latency type II)
244107_at	---	0.0335006	4.10042	Up-regulated in EBV+ PTLD_DLBCL Latency type III(Down-regulated in EBV+ PTLD_DLBCL Latency type II)
244120_at	LOC340178	0.00737104	2.39024	Up-regulated in EBV+ PTLD_DLBCL Latency type III(Down-regulated in EBV+ PTLD_DLBCL Latency type II)
244266_at	AKR1C2	0.00426824	2.86094	Up-regulated in EBV+ PTLD_DLBCL Latency type III(Down-regulated in EBV+ PTLD_DLBCL Latency type II)
244370_at	KIAA2022	0.0261559	3.84981	Up-regulated in EBV+ PTLD_DLBCL Latency type III(Down-regulated in EBV+ PTLD_DLBCL Latency type II)
244376_at	---	0.0189396	2.18611	Up-regulated in EBV+ PTLD_DLBCL Latency type III(Down-regulated in EBV+ PTLD_DLBCL Latency type II)
244385_at	JMJD2C	0.00234884	2.31519	Up-regulated in EBV+ PTLD_DLBCL Latency type III(Down-regulated in EBV+ PTLD_DLBCL Latency type II)
244441_at	---	0.0475732	2.2685	Up-regulated in EBV+ PTLD_DLBCL Latency type III(Down-regulated in EBV+ PTLD_DLBCL Latency type II)
244600_at	---	0.0106965	2.37739	Up-regulated in EBV+ PTLD_DLBCL Latency type III(Down-regulated in EBV+ PTLD_DLBCL Latency type II)
244615_x_at	TARSL2	0.0358654	2.17815	Up-regulated in EBV+ PTLD_DLBCL Latency type III(Down-regulated in EBV+ PTLD_DLBCL Latency type II)
244820_at	---	0.0146576	2.16941	Up-regulated in EBV+ PTLD_DLBCL Latency type III(Down-regulated in EBV+ PTLD_DLBCL Latency type II)
49077_at	PPME1	0.0309414	2.41892	Up-regulated in EBV+ PTLD_DLBCL Latency type III(Down-regulated in EBV+ PTLD_DLBCL Latency type II)
51146_at	PIGV	0.0256059	2.22423	Up-regulated in EBV+ PTLD_DLBCL Latency type III(Down-regulated in EBV+ PTLD_DLBCL Latency type II)
51158_at	FAM174B	0.0211623	3.17969	Up-regulated in EBV+ PTLD_DLBCL Latency type III(Down-regulated in EBV+ PTLD_DLBCL Latency type II)
53912_at	SNX11	0.00756662	2.50492	Up-regulated in EBV+ PTLD_DLBCL Latency type III(Down-regulated in EBV+ PTLD_DLBCL Latency type II)
64900_at	FLJ22167	0.029349	2.57338	Up-regulated in EBV+ PTLD_DLBCL Latency type III(Down-regulated in EBV+ PTLD_DLBCL Latency type II)
1552258_at	C2orf59	0.0486675	2.11869	Up-regulated in EBV+ PTLD_DLBCL Latency type II(Down-regulated in EBV+ PTLD_DLBCL Latency type III)
1552278_a_at	SLC46A1	0.0307005	4.00132	Up-regulated in EBV+ PTLD_DLBCL Latency type II(Down-regulated in EBV+ PTLD_DLBCL Latency type III)
1552457_a_at	ADAMTSL1	0.0353532	2.59211	Up-regulated in EBV+ PTLD_DLBCL Latency type II(Down-regulated in EBV+ PTLD_DLBCL Latency type III)
1552604_at	C21orf74	0.0136441	2.39118	Up-regulated in EBV+ PTLD_DLBCL Latency type II(Down-regulated in EBV+ PTLD_DLBCL Latency type III)
1553118_at	THEM4	0.0156337	2.35152	Up-regulated in EBV+ PTLD_DLBCL Latency type II(Down-regulated in EBV+ PTLD_DLBCL Latency type III)
1553453_at	ASB14	0.0153468	2.20911	Up-regulated in EBV+ PTLD_DLBCL Latency type II(Down-regulated in EBV+ PTLD_DLBCL Latency type III)
1553673_at	STK35	0.0411402	2.17217	Up-regulated in EBV+ PTLD_DLBCL Latency type II(Down-regulated in EBV+ PTLD_DLBCL Latency type III)
1554319_at	RPS6KA5	0.0127605	2.09976	Up-regulated in EBV+ PTLD_DLBCL Latency type II(Down-regulated in EBV+ PTLD_DLBCL Latency type III)
1554472_a_at	PHF20L1	0.0273421	2.14172	Up-regulated in EBV+ PTLD_DLBCL Latency type II(Down-regulated in EBV+ PTLD_DLBCL Latency type III)
1554534_at	DPYD	0.0439151	2.14247	Up-regulated in EBV+ PTLD_DLBCL Latency type II(Down-regulated in EBV+ PTLD_DLBCL Latency type III)
1554583_a_at	C12orf72	0.0307388	2.0123	Up-regulated in EBV+ PTLD_DLBCL Latency type II(Down-regulated in EBV+ PTLD_DLBCL Latency type III)
1554637_a_at	CBFA2T2	0.0248894	2.41174	Up-regulated in EBV+ PTLD_DLBCL Latency type II(Down-regulated in EBV+ PTLD_DLBCL Latency type III)
1554657_a_at	C20orf26	0.0308733	2.05838	Up-regulated in EBV+ PTLD_DLBCL Latency type II(Down-regulated in EBV+ PTLD_DLBCL Latency type III)
1554886_a_at	MLXIP	0.00545542	3.40395	Up-regulated in EBV+ PTLD_DLBCL Latency type II(Down-regulated in EBV+ PTLD_DLBCL Latency type III)
1554945_x_at	VIL1	0.00529827	2.23483	Up-regulated in EBV+ PTLD_DLBCL Latency type II(Down-regulated in EBV+ PTLD_DLBCL Latency type III)
1556209_at	CLEC2B	0.01936	2.36492	Up-regulated in EBV+ PTLD_DLBCL Latency type II(Down-regulated in EBV+ PTLD_DLBCL Latency type III)
1556306_at	---	0.0282413	2.50785	Up-regulated in EBV+ PTLD_DLBCL Latency type II(Down-regulated in EBV+ PTLD_DLBCL Latency type III)
1556352_at	---	0.0353759	2.17904	Up-regulated in EBV+ PTLD_DLBCL Latency type II(Down-regulated in EBV+ PTLD_DLBCL Latency type III)
1556417_a_at	---	0.0237022	2.23509	Up-regulated in EBV+ PTLD_DLBCL Latency type II(Down-regulated in EBV+ PTLD_DLBCL Latency type III)
1556513_at	ZNF573	0.0140456	2.18984	Up-regulated in EBV+ PTLD_DLBCL Latency type II(Down-regulated in EBV+ PTLD_DLBCL Latency type III)
1556542_a_at	---	0.0383884	2.63093	Up-regulated in EBV+ PTLD_DLBCL Latency type II(Down-regulated in EBV+ PTLD_DLBCL Latency type III)
1556697_at	GPRIN3	0.00559747	3.06111	Up-regulated in EBV+ PTLD_DLBCL Latency type II(Down-regulated in EBV+ PTLD_DLBCL Latency type III)
1556698_a_at	GPRIN3	0.00166903	2.68943	Up-regulated in EBV+ PTLD_DLBCL Latency type II(Down-regulated in EBV+ PTLD_DLBCL Latency type III)
1556776_a_at	---	0.0197149	2.23599	Up-regulated in EBV+ PTLD_DLBCL Latency type II(Down-regulated in EBV+ PTLD_DLBCL Latency type III)
1556778_at	---	0.0201939	2.29421	Up-regulated in EBV+ PTLD_DLBCL Latency type II(Down-regulated in EBV+ PTLD_DLBCL Latency type III)
1556971_a_at	---	0.0370477	2.06186	Up-regulated in EBV+ PTLD_DLBCL Latency type II(Down-regulated in EBV+ PTLD_DLBCL Latency type III)
1557018_a_at	---	0.0377881	2.24903	Up-regulated in EBV+ PTLD_DLBCL Latency type II(Down-regulated in EBV+ PTLD_DLBCL Latency type III)
1557051_s_at	---	0.0227335	2.0023	Up-regulated in EBV+ PTLD_DLBCL Latency type II(Down-regulated in EBV+ PTLD_DLBCL Latency type III)
1557164_a_at	---	0.0468707	2.2708	Up-regulated in EBV+ PTLD_DLBCL Latency type II(Down-regulated in EBV+ PTLD_DLBCL Latency type III)
1557196_a_at	---	0.0245772	2.71054	Up-regulated in EBV+ PTLD_DLBCL Latency type II(Down-regulated in EBV+ PTLD_DLBCL Latency type III)
1557309_at	DENND1B	0.035644	2.53525	Up-regulated in EBV+ PTLD_DLBCL Latency type II(Down-regulated in EBV+ PTLD_DLBCL Latency type III)
1557538_at	---	0.0272188	2.14791	Up-regulated in EBV+ PTLD_DLBCL Latency type II(Down-regulated in EBV+ PTLD_DLBCL Latency type III)
1557597_at	---	0.0479235	4.02069	Up-regulated in EBV+ PTLD_DLBCL Latency type II(Down-regulated in EBV+ PTLD_DLBCL Latency type III)
1557914_s_at	---	0.00611027	2.46631	Up-regulated in EBV+ PTLD_DLBCL Latency type II(Down-regulated in EBV+ PTLD_DLBCL Latency type III)
1558123_at	FLJ35390	0.0187486	2.04048	Up-regulated in EBV+ PTLD_DLBCL Latency type II(Down-regulated in EBV+ PTLD_DLBCL Latency type III)
1558414_at	C9orf4	0.0306789	2.47445	Up-regulated in EBV+ PTLD_DLBCL Latency type II(Down-regulated in EBV+ PTLD_DLBCL Latency type III)
1558574_at	---	0.0458267	2.39698	Up-regulated in EBV+ PTLD_DLBCL Latency type II(Down-regulated in EBV+ PTLD_DLBCL Latency type III)
1558836_at	---	0.0316513	2.6868	Up-regulated in EBV+ PTLD_DLBCL Latency type II(Down-regulated in EBV+ PTLD_DLBCL Latency type III)
1558876_at	---	0.00911193	2.68486	Up-regulated in EBV+ PTLD_DLBCL Latency type II(Down-regulated in EBV+ PTLD_DLBCL Latency type III)
1559911_at	---	0.00169792	2.96884	Up-regulated in EBV+ PTLD_DLBCL Latency type II(Down-regulated in EBV+ PTLD_DLBCL Latency type III)
1560305_x_at	FKBP4	0.026685	3.25901	Up-regulated in EBV+ PTLD_DLBCL Latency type II(Down-regulated in EBV+ PTLD_DLBCL Latency type III)
1560510_at	---	0.0460213	2.28459	Up-regulated in EBV+ PTLD_DLBCL Latency type II(Down-regulated in EBV+ PTLD_DLBCL Latency type III)
1560579_s_at	---	0.0205231	3.18726	Up-regulated in EBV+ PTLD_DLBCL Latency type II(Down-regulated in EBV+ PTLD_DLBCL Latency type III)
1560634_a_at	---	0.00726336	2.39139	Up-regulated in EBV+ PTLD_DLBCL Latency type II(Down-regulated in EBV+ PTLD_DLBCL Latency type III)
1560826_at	---	0.0198517	2.49705	Up-regulated in EBV+ PTLD_DLBCL Latency type II(Down-regulated in EBV+ PTLD_DLBCL Latency type III)
1561165_a_at	DEFB108B /// DEFB108P1 /// LOC100133128	0.0150402	2.00444	Up-regulated in EBV+ PTLD_DLBCL Latency type II(Down-regulated in EBV+ PTLD_DLBCL Latency type III)
1561191_at	---	0.0441481	7.79663	Up-regulated in EBV+ PTLD_DLBCL Latency type II(Down-regulated in EBV+ PTLD_DLBCL Latency type III)
1561536_at	LOC283435	0.000872207	3.07039	Up-regulated in EBV+ PTLD_DLBCL Latency type II(Down-regulated in EBV+ PTLD_DLBCL Latency type III)
1562056_at	---	0.00368439	2.19354	Up-regulated in EBV+ PTLD_DLBCL Latency type II(Down-regulated in EBV+ PTLD_DLBCL Latency type III)
1562216_at	---	0.0427648	3.04357	Up-regulated in EBV+ PTLD_DLBCL Latency type II(Down-regulated in EBV+ PTLD_DLBCL Latency type III)
1562256_at	NLRP1	0.0192908	2.02514	Up-regulated in EBV+ PTLD_DLBCL Latency type II(Down-regulated in EBV+ PTLD_DLBCL Latency type III)
1562326_at	FLJ30838	0.0378534	2.85244	Up-regulated in EBV+ PTLD_DLBCL Latency type II(Down-regulated in EBV+ PTLD_DLBCL Latency type III)
1562617_at	LOC340074	0.00225382	2.12764	Up-regulated in EBV+ PTLD_DLBCL Latency type II(Down-regulated in EBV+ PTLD_DLBCL Latency type III)
1562747_at	---	0.0110681	2.43645	Up-regulated in EBV+ PTLD_DLBCL Latency type II(Down-regulated in EBV+ PTLD_DLBCL Latency type III)
1563361_at	RNF216	0.0134429	2.94131	Up-regulated in EBV+ PTLD_DLBCL Latency type II(Down-regulated in EBV+ PTLD_DLBCL Latency type III)
1563691_at	LOC285300	0.0357358	2.2883	Up-regulated in EBV+ PTLD_DLBCL Latency type II(Down-regulated in EBV+ PTLD_DLBCL Latency type III)
1564022_at	ZNF804B	0.0449189	2.05308	Up-regulated in EBV+ PTLD_DLBCL Latency type II(Down-regulated in EBV+ PTLD_DLBCL Latency type III)
1564077_at	---	0.0071338	3.07703	Up-regulated in EBV+ PTLD_DLBCL Latency type II(Down-regulated in EBV+ PTLD_DLBCL Latency type III)
1564168_a_at	LOC93444	0.000917348	2.06146	Up-regulated in EBV+ PTLD_DLBCL Latency type II(Down-regulated in EBV+ PTLD_DLBCL Latency type III)
1564339_a_at	CHRM3	0.0211301	2.23184	Up-regulated in EBV+ PTLD_DLBCL Latency type II(Down-regulated in EBV+ PTLD_DLBCL Latency type III)
1564368_a_at	---	0.0135004	2.01188	Up-regulated in EBV+ PTLD_DLBCL Latency type II(Down-regulated in EBV+ PTLD_DLBCL Latency type III)
1564369_at	---	0.00143634	2.67983	Up-regulated in EBV+ PTLD_DLBCL Latency type II(Down-regulated in EBV+ PTLD_DLBCL Latency type III)
1564933_at	---	0.0297064	2.59981	Up-regulated in EBV+ PTLD_DLBCL Latency type II(Down-regulated in EBV+ PTLD_DLBCL Latency type III)
1565424_at	C8orf8	0.00468959	2.26629	Up-regulated in EBV+ PTLD_DLBCL Latency type II(Down-regulated in EBV+ PTLD_DLBCL Latency type III)
1565723_at	---	0.0120567	2.1268	Up-regulated in EBV+ PTLD_DLBCL Latency type II(Down-regulated in EBV+ PTLD_DLBCL Latency type III)
1565818_s_at	IKZF1	0.0363122	2.11355	Up-regulated in EBV+ PTLD_DLBCL Latency type II(Down-regulated in EBV+ PTLD_DLBCL Latency type III)
1565924_a_at	---	0.0365622	2.16867	Up-regulated in EBV+ PTLD_DLBCL Latency type II(Down-regulated in EBV+ PTLD_DLBCL Latency type III)
1565976_at	---	0.0486172	2.95591	Up-regulated in EBV+ PTLD_DLBCL Latency type II(Down-regulated in EBV+ PTLD_DLBCL Latency type III)
1565978_a_at	---	0.0164647	2.13778	Up-regulated in EBV+ PTLD_DLBCL Latency type II(Down-regulated in EBV+ PTLD_DLBCL Latency type III)
1566080_at	---	0.0346081	2.52547	Up-regulated in EBV+ PTLD_DLBCL Latency type II(Down-regulated in EBV+ PTLD_DLBCL Latency type III)
1566528_at	---	0.0244144	2.49944	Up-regulated in EBV+ PTLD_DLBCL Latency type II(Down-regulated in EBV+ PTLD_DLBCL Latency type III)
1568795_at	---	0.0320091	2.26777	Up-regulated in EBV+ PTLD_DLBCL Latency type II(Down-regulated in EBV+ PTLD_DLBCL Latency type III)
1568832_a_at	---	0.000594431	2.19417	Up-regulated in EBV+ PTLD_DLBCL Latency type II(Down-regulated in EBV+ PTLD_DLBCL Latency type III)
1569009_s_at	---	0.0318263	2.03017	Up-regulated in EBV+ PTLD_DLBCL Latency type II(Down-regulated in EBV+ PTLD_DLBCL Latency type III)
1569090_x_at	FLJ35390	0.00397219	2.24957	Up-regulated in EBV+ PTLD_DLBCL Latency type II(Down-regulated in EBV+ PTLD_DLBCL Latency type III)
1569536_at	FLVCR2	0.0352373	2.43265	Up-regulated in EBV+ PTLD_DLBCL Latency type II(Down-regulated in EBV+ PTLD_DLBCL Latency type III)
1569603_at	---	0.0179917	2.23788	Up-regulated in EBV+ PTLD_DLBCL Latency type II(Down-regulated in EBV+ PTLD_DLBCL Latency type III)
1569839_s_at	C9orf29	0.0236095	2.8335	Up-regulated in EBV+ PTLD_DLBCL Latency type II(Down-regulated in EBV+ PTLD_DLBCL Latency type III)
1569887_a_at	LOC286135	0.0262945	2.08362	Up-regulated in EBV+ PTLD_DLBCL Latency type II(Down-regulated in EBV+ PTLD_DLBCL Latency type III)
1570490_at	---	0.0487556	2.63845	Up-regulated in EBV+ PTLD_DLBCL Latency type II(Down-regulated in EBV+ PTLD_DLBCL Latency type III)
201266_at	TXNRD1	0.00392755	2.25963	Up-regulated in EBV+ PTLD_DLBCL Latency type II(Down-regulated in EBV+ PTLD_DLBCL Latency type III)
201660_at	ACSL3	0.0242759	2.61589	Up-regulated in EBV+ PTLD_DLBCL Latency type II(Down-regulated in EBV+ PTLD_DLBCL Latency type III)
201661_s_at	ACSL3	0.0414604	2.25853	Up-regulated in EBV+ PTLD_DLBCL Latency type II(Down-regulated in EBV+ PTLD_DLBCL Latency type III)
201920_at	SLC20A1	0.0320481	2.44709	Up-regulated in EBV+ PTLD_DLBCL Latency type II(Down-regulated in EBV+ PTLD_DLBCL Latency type III)
202032_s_at	MAN2A2	0.037896	2.05472	Up-regulated in EBV+ PTLD_DLBCL Latency type II(Down-regulated in EBV+ PTLD_DLBCL Latency type III)
202445_s_at	NOTCH2	0.0209125	3.50825	Up-regulated in EBV+ PTLD_DLBCL Latency type II(Down-regulated in EBV+ PTLD_DLBCL Latency type III)
202786_at	STK39	0.0119078	2.4688	Up-regulated in EBV+ PTLD_DLBCL Latency type II(Down-regulated in EBV+ PTLD_DLBCL Latency type III)
203073_at	COG2	0.0291388	2.09437	Up-regulated in EBV+ PTLD_DLBCL Latency type II(Down-regulated in EBV+ PTLD_DLBCL Latency type III)
203161_s_at	RNF8	0.019439	2.34613	Up-regulated in EBV+ PTLD_DLBCL Latency type II(Down-regulated in EBV+ PTLD_DLBCL Latency type III)
203641_s_at	COBLL1	0.00912546	2.23478	Up-regulated in EBV+ PTLD_DLBCL Latency type II(Down-regulated in EBV+ PTLD_DLBCL Latency type III)
203642_s_at	COBLL1	0.00427666	2.2852	Up-regulated in EBV+ PTLD_DLBCL Latency type II(Down-regulated in EBV+ PTLD_DLBCL Latency type III)
203674_at	HELZ	0.0387618	2.21052	Up-regulated in EBV+ PTLD_DLBCL Latency type II(Down-regulated in EBV+ PTLD_DLBCL Latency type III)
203843_at	RPS6KA3	0.0179156	2.05556	Up-regulated in EBV+ PTLD_DLBCL Latency type II(Down-regulated in EBV+ PTLD_DLBCL Latency type III)
204009_s_at	KRAS	0.0473064	2.37652	Up-regulated in EBV+ PTLD_DLBCL Latency type II(Down-regulated in EBV+ PTLD_DLBCL Latency type III)
204377_s_at	VPRBP	0.0496061	2.25033	Up-regulated in EBV+ PTLD_DLBCL Latency type II(Down-regulated in EBV+ PTLD_DLBCL Latency type III)
204416_x_at	APOC1	0.0157061	2.22991	Up-regulated in EBV+ PTLD_DLBCL Latency type II(Down-regulated in EBV+ PTLD_DLBCL Latency type III)
204552_at	---	0.0114754	2.43834	Up-regulated in EBV+ PTLD_DLBCL Latency type II(Down-regulated in EBV+ PTLD_DLBCL Latency type III)
204633_s_at	RPS6KA5	0.0293225	2.22971	Up-regulated in EBV+ PTLD_DLBCL Latency type II(Down-regulated in EBV+ PTLD_DLBCL Latency type III)
204635_at	RPS6KA5	0.0112715	2.47737	Up-regulated in EBV+ PTLD_DLBCL Latency type II(Down-regulated in EBV+ PTLD_DLBCL Latency type III)
205268_s_at	ADD2	0.0141093	4.20569	Up-regulated in EBV+ PTLD_DLBCL Latency type II(Down-regulated in EBV+ PTLD_DLBCL Latency type III)
205418_at	FES	0.042495	2.116	Up-regulated in EBV+ PTLD_DLBCL Latency type II(Down-regulated in EBV+ PTLD_DLBCL Latency type III)
205450_at	PHKA1	0.00366295	2.93579	Up-regulated in EBV+ PTLD_DLBCL Latency type II(Down-regulated in EBV+ PTLD_DLBCL Latency type III)
205615_at	CPA1	0.0242514	2.09794	Up-regulated in EBV+ PTLD_DLBCL Latency type II(Down-regulated in EBV+ PTLD_DLBCL Latency type III)
205997_at	ADAM28	0.00388164	2.26298	Up-regulated in EBV+ PTLD_DLBCL Latency type II(Down-regulated in EBV+ PTLD_DLBCL Latency type III)
206219_s_at	VAV1	0.01135	2.35576	Up-regulated in EBV+ PTLD_DLBCL Latency type II(Down-regulated in EBV+ PTLD_DLBCL Latency type III)
206712_at	GRTP1	0.0344721	2.4276	Up-regulated in EBV+ PTLD_DLBCL Latency type II(Down-regulated in EBV+ PTLD_DLBCL Latency type III)
206762_at	KCNA5	0.0275953	4.38708	Up-regulated in EBV+ PTLD_DLBCL Latency type II(Down-regulated in EBV+ PTLD_DLBCL Latency type III)
206897_at	PAGE1	0.0289842	2.2867	Up-regulated in EBV+ PTLD_DLBCL Latency type II(Down-regulated in EBV+ PTLD_DLBCL Latency type III)
207110_at	KCNJ12	0.0181593	4.03016	Up-regulated in EBV+ PTLD_DLBCL Latency type II(Down-regulated in EBV+ PTLD_DLBCL Latency type III)
207168_s_at	H2AFY	0.023637	2.01865	Up-regulated in EBV+ PTLD_DLBCL Latency type II(Down-regulated in EBV+ PTLD_DLBCL Latency type III)
207253_s_at	UBN1	0.0468054	2.14511	Up-regulated in EBV+ PTLD_DLBCL Latency type II(Down-regulated in EBV+ PTLD_DLBCL Latency type III)
207313_x_at	KIR3DL2 /// LOC727787	0.0280985	4.50843	Up-regulated in EBV+ PTLD_DLBCL Latency type II(Down-regulated in EBV+ PTLD_DLBCL Latency type III)
207314_x_at	KIR3DL2 /// LOC727787	0.0383489	4.41484	Up-regulated in EBV+ PTLD_DLBCL Latency type II(Down-regulated in EBV+ PTLD_DLBCL Latency type III)
207650_x_at	PTGER1	0.0394841	2.08968	Up-regulated in EBV+ PTLD_DLBCL Latency type II(Down-regulated in EBV+ PTLD_DLBCL Latency type III)
208253_at	SIGLEC8	0.0447444	3.31553	Up-regulated in EBV+ PTLD_DLBCL Latency type II(Down-regulated in EBV+ PTLD_DLBCL Latency type III)
208268_at	ADAM28	0.0106533	2.23806	Up-regulated in EBV+ PTLD_DLBCL Latency type II(Down-regulated in EBV+ PTLD_DLBCL Latency type III)
208409_at	SLC14A2	0.0485923	3.51234	Up-regulated in EBV+ PTLD_DLBCL Latency type II(Down-regulated in EBV+ PTLD_DLBCL Latency type III)
208534_s_at	FLJ21767 /// RASA4	0.0293405	2.11446	Up-regulated in EBV+ PTLD_DLBCL Latency type II(Down-regulated in EBV+ PTLD_DLBCL Latency type III)
208700_s_at	TKT	0.00432207	2.07469	Up-regulated in EBV+ PTLD_DLBCL Latency type II(Down-regulated in EBV+ PTLD_DLBCL Latency type III)
208877_at	PAK2	0.0157281	2.0036	Up-regulated in EBV+ PTLD_DLBCL Latency type II(Down-regulated in EBV+ PTLD_DLBCL Latency type III)
209334_s_at	PSMD9	0.0119609	2.33464	Up-regulated in EBV+ PTLD_DLBCL Latency type II(Down-regulated in EBV+ PTLD_DLBCL Latency type III)
209728_at	HLA-DRB4	0.00273482	2.30121	Up-regulated in EBV+ PTLD_DLBCL Latency type II(Down-regulated in EBV+ PTLD_DLBCL Latency type III)
210227_at	DLGAP2	0.00557552	2.16436	Up-regulated in EBV+ PTLD_DLBCL Latency type II(Down-regulated in EBV+ PTLD_DLBCL Latency type III)
210270_at	RGS6	0.00917214	2.57142	Up-regulated in EBV+ PTLD_DLBCL Latency type II(Down-regulated in EBV+ PTLD_DLBCL Latency type III)
210555_s_at	NFATC3	0.0322116	2.38238	Up-regulated in EBV+ PTLD_DLBCL Latency type II(Down-regulated in EBV+ PTLD_DLBCL Latency type III)
210600_s_at	GRK4	0.0293785	3.08758	Up-regulated in EBV+ PTLD_DLBCL Latency type II(Down-regulated in EBV+ PTLD_DLBCL Latency type III)
210720_s_at	NECAB3	0.0139662	2.40082	Up-regulated in EBV+ PTLD_DLBCL Latency type II(Down-regulated in EBV+ PTLD_DLBCL Latency type III)
210890_x_at	KIR2DL1	0.023655	6.14178	Up-regulated in EBV+ PTLD_DLBCL Latency type II(Down-regulated in EBV+ PTLD_DLBCL Latency type III)
211389_x_at	KIR3DL1 /// KIR3DS1	0.0298559	4.61434	Up-regulated in EBV+ PTLD_DLBCL Latency type II(Down-regulated in EBV+ PTLD_DLBCL Latency type III)
211397_x_at	KIR2DL2	0.0347468	6.3899	Up-regulated in EBV+ PTLD_DLBCL Latency type II(Down-regulated in EBV+ PTLD_DLBCL Latency type III)
211410_x_at	KIR2DL5A	0.0308347	5.44516	Up-regulated in EBV+ PTLD_DLBCL Latency type II(Down-regulated in EBV+ PTLD_DLBCL Latency type III)
211688_x_at	KIR3DL2 /// LOC727787	0.0394818	3.81366	Up-regulated in EBV+ PTLD_DLBCL Latency type II(Down-regulated in EBV+ PTLD_DLBCL Latency type III)
211781_x_at	---	0.021254	3.05892	Up-regulated in EBV+ PTLD_DLBCL Latency type II(Down-regulated in EBV+ PTLD_DLBCL Latency type III)
212207_at	MED13L	0.000149588	2.69655	Up-regulated in EBV+ PTLD_DLBCL Latency type II(Down-regulated in EBV+ PTLD_DLBCL Latency type III)
212208_at	MED13L	0.0379145	2.04845	Up-regulated in EBV+ PTLD_DLBCL Latency type II(Down-regulated in EBV+ PTLD_DLBCL Latency type III)
212209_at	MED13L	6.23761e-05	3.04491	Up-regulated in EBV+ PTLD_DLBCL Latency type II(Down-regulated in EBV+ PTLD_DLBCL Latency type III)
212313_at	CHMP7	0.0217975	2.18172	Up-regulated in EBV+ PTLD_DLBCL Latency type II(Down-regulated in EBV+ PTLD_DLBCL Latency type III)
212798_s_at	ANKMY2	0.0241932	2.29088	Up-regulated in EBV+ PTLD_DLBCL Latency type II(Down-regulated in EBV+ PTLD_DLBCL Latency type III)
213120_at	UHRF1BP1L	0.0188045	2.66001	Up-regulated in EBV+ PTLD_DLBCL Latency type II(Down-regulated in EBV+ PTLD_DLBCL Latency type III)
213263_s_at	PCBP2	0.010204	2.29964	Up-regulated in EBV+ PTLD_DLBCL Latency type II(Down-regulated in EBV+ PTLD_DLBCL Latency type III)
213264_at	PCBP2	0.00988101	2.50711	Up-regulated in EBV+ PTLD_DLBCL Latency type II(Down-regulated in EBV+ PTLD_DLBCL Latency type III)
213329_at	SRGAP2	0.0209295	2.50603	Up-regulated in EBV+ PTLD_DLBCL Latency type II(Down-regulated in EBV+ PTLD_DLBCL Latency type III)
213484_at	---	0.0259779	4.08406	Up-regulated in EBV+ PTLD_DLBCL Latency type II(Down-regulated in EBV+ PTLD_DLBCL Latency type III)
213553_x_at	APOC1	0.0228942	2.18448	Up-regulated in EBV+ PTLD_DLBCL Latency type II(Down-regulated in EBV+ PTLD_DLBCL Latency type III)
213803_at	KPNB1	0.0304257	2.99575	Up-regulated in EBV+ PTLD_DLBCL Latency type II(Down-regulated in EBV+ PTLD_DLBCL Latency type III)
213885_at	TRIM3	0.031248	2.03627	Up-regulated in EBV+ PTLD_DLBCL Latency type II(Down-regulated in EBV+ PTLD_DLBCL Latency type III)
214127_s_at	ARS2	0.0358964	2.37808	Up-regulated in EBV+ PTLD_DLBCL Latency type II(Down-regulated in EBV+ PTLD_DLBCL Latency type III)
214740_at	LOC100134053 /// POLR2J /// POLR2J2 /// POLR2J3 /// POLR2J4	0.0335033	2.6718	Up-regulated in EBV+ PTLD_DLBCL Latency type II(Down-regulated in EBV+ PTLD_DLBCL Latency type III)
214900_at	ZKSCAN1	0.0305288	2.9114	Up-regulated in EBV+ PTLD_DLBCL Latency type II(Down-regulated in EBV+ PTLD_DLBCL Latency type III)
215666_at	HLA-DRB4	0.00131221	2.14316	Up-regulated in EBV+ PTLD_DLBCL Latency type II(Down-regulated in EBV+ PTLD_DLBCL Latency type III)
215669_at	HLA-DRB4	0.00248243	2.23545	Up-regulated in EBV+ PTLD_DLBCL Latency type II(Down-regulated in EBV+ PTLD_DLBCL Latency type III)
216109_at	MED13L	0.0229251	2.21258	Up-regulated in EBV+ PTLD_DLBCL Latency type II(Down-regulated in EBV+ PTLD_DLBCL Latency type III)
216612_x_at	---	0.0336818	2.11048	Up-regulated in EBV+ PTLD_DLBCL Latency type II(Down-regulated in EBV+ PTLD_DLBCL Latency type III)
216658_at	---	0.0446127	2.0396	Up-regulated in EBV+ PTLD_DLBCL Latency type II(Down-regulated in EBV+ PTLD_DLBCL Latency type III)
216904_at	COL6A1	0.00479324	2.57741	Up-regulated in EBV+ PTLD_DLBCL Latency type II(Down-regulated in EBV+ PTLD_DLBCL Latency type III)
217075_x_at	MLL4	0.0127296	2.29826	Up-regulated in EBV+ PTLD_DLBCL Latency type II(Down-regulated in EBV+ PTLD_DLBCL Latency type III)
217088_s_at	NCR1	0.0219807	2.34327	Up-regulated in EBV+ PTLD_DLBCL Latency type II(Down-regulated in EBV+ PTLD_DLBCL Latency type III)
217154_s_at	EDN3	0.0167985	2.13941	Up-regulated in EBV+ PTLD_DLBCL Latency type II(Down-regulated in EBV+ PTLD_DLBCL Latency type III)
217286_s_at	NDRG3	0.0199523	2.83278	Up-regulated in EBV+ PTLD_DLBCL Latency type II(Down-regulated in EBV+ PTLD_DLBCL Latency type III)
217429_at	---	0.00346858	2.12472	Up-regulated in EBV+ PTLD_DLBCL Latency type II(Down-regulated in EBV+ PTLD_DLBCL Latency type III)
217574_at	CDH8	0.0421687	2.22802	Up-regulated in EBV+ PTLD_DLBCL Latency type II(Down-regulated in EBV+ PTLD_DLBCL Latency type III)
217666_at	---	0.044556	3.2148	Up-regulated in EBV+ PTLD_DLBCL Latency type II(Down-regulated in EBV+ PTLD_DLBCL Latency type III)
217745_s_at	NAT13	0.040173	2.6541	Up-regulated in EBV+ PTLD_DLBCL Latency type II(Down-regulated in EBV+ PTLD_DLBCL Latency type III)
217770_at	PIGT	0.0446022	2.75131	Up-regulated in EBV+ PTLD_DLBCL Latency type II(Down-regulated in EBV+ PTLD_DLBCL Latency type III)
218081_at	C20orf27	0.0354476	2.07703	Up-regulated in EBV+ PTLD_DLBCL Latency type II(Down-regulated in EBV+ PTLD_DLBCL Latency type III)
218221_at	ARNT	0.0268914	2.36427	Up-regulated in EBV+ PTLD_DLBCL Latency type II(Down-regulated in EBV+ PTLD_DLBCL Latency type III)
218304_s_at	OSBPL11	0.0185491	2.65414	Up-regulated in EBV+ PTLD_DLBCL Latency type II(Down-regulated in EBV+ PTLD_DLBCL Latency type III)
218417_s_at	FLJ20489	0.0190353	2.19427	Up-regulated in EBV+ PTLD_DLBCL Latency type II(Down-regulated in EBV+ PTLD_DLBCL Latency type III)
218777_at	REEP4	0.0270979	2.0515	Up-regulated in EBV+ PTLD_DLBCL Latency type II(Down-regulated in EBV+ PTLD_DLBCL Latency type III)
218823_s_at	KCTD9	0.0410787	2.61934	Up-regulated in EBV+ PTLD_DLBCL Latency type II(Down-regulated in EBV+ PTLD_DLBCL Latency type III)
218871_x_at	CSGALNACT2	0.0168401	2.77113	Up-regulated in EBV+ PTLD_DLBCL Latency type II(Down-regulated in EBV+ PTLD_DLBCL Latency type III)
218878_s_at	SIRT1	0.00397541	2.66446	Up-regulated in EBV+ PTLD_DLBCL Latency type II(Down-regulated in EBV+ PTLD_DLBCL Latency type III)
219126_at	PHF10	0.0266031	2.39229	Up-regulated in EBV+ PTLD_DLBCL Latency type II(Down-regulated in EBV+ PTLD_DLBCL Latency type III)
219161_s_at	CKLF	0.00564062	2.83604	Up-regulated in EBV+ PTLD_DLBCL Latency type II(Down-regulated in EBV+ PTLD_DLBCL Latency type III)
219302_s_at	CNTNAP2	0.0029539	2.10121	Up-regulated in EBV+ PTLD_DLBCL Latency type II(Down-regulated in EBV+ PTLD_DLBCL Latency type III)
219408_at	PRMT7	0.0471115	2.56079	Up-regulated in EBV+ PTLD_DLBCL Latency type II(Down-regulated in EBV+ PTLD_DLBCL Latency type III)
219673_at	MCM9	0.0357341	2.10075	Up-regulated in EBV+ PTLD_DLBCL Latency type II(Down-regulated in EBV+ PTLD_DLBCL Latency type III)
219770_at	GTDC1	0.0121574	2.45319	Up-regulated in EBV+ PTLD_DLBCL Latency type II(Down-regulated in EBV+ PTLD_DLBCL Latency type III)
220138_at	HAND1	0.0439285	2.02107	Up-regulated in EBV+ PTLD_DLBCL Latency type II(Down-regulated in EBV+ PTLD_DLBCL Latency type III)
220238_s_at	KLHL7	0.0438923	2.04832	Up-regulated in EBV+ PTLD_DLBCL Latency type II(Down-regulated in EBV+ PTLD_DLBCL Latency type III)
220547_s_at	FAM35A	0.0259706	2.70044	Up-regulated in EBV+ PTLD_DLBCL Latency type II(Down-regulated in EBV+ PTLD_DLBCL Latency type III)
220692_at	LOC100132214 /// LOC100134722	0.0468461	2.48391	Up-regulated in EBV+ PTLD_DLBCL Latency type II(Down-regulated in EBV+ PTLD_DLBCL Latency type III)
220815_at	CTNNA3	0.0412229	2.34627	Up-regulated in EBV+ PTLD_DLBCL Latency type II(Down-regulated in EBV+ PTLD_DLBCL Latency type III)
221052_at	TDRKH	0.012753	2.36798	Up-regulated in EBV+ PTLD_DLBCL Latency type II(Down-regulated in EBV+ PTLD_DLBCL Latency type III)
221058_s_at	CKLF	0.0141343	3.07731	Up-regulated in EBV+ PTLD_DLBCL Latency type II(Down-regulated in EBV+ PTLD_DLBCL Latency type III)
221062_at	HS3ST3B1	0.0193819	3.38808	Up-regulated in EBV+ PTLD_DLBCL Latency type II(Down-regulated in EBV+ PTLD_DLBCL Latency type III)
221088_s_at	PPP1R9A	0.00472245	3.99797	Up-regulated in EBV+ PTLD_DLBCL Latency type II(Down-regulated in EBV+ PTLD_DLBCL Latency type III)
221366_at	NKX6-1	0.0175681	2.18676	Up-regulated in EBV+ PTLD_DLBCL Latency type II(Down-regulated in EBV+ PTLD_DLBCL Latency type III)
221530_s_at	BHLHB3	0.0270529	2.0272	Up-regulated in EBV+ PTLD_DLBCL Latency type II(Down-regulated in EBV+ PTLD_DLBCL Latency type III)
222235_s_at	CSGALNACT2	0.0162426	2.2569	Up-regulated in EBV+ PTLD_DLBCL Latency type II(Down-regulated in EBV+ PTLD_DLBCL Latency type III)
222298_at	---	0.0430514	2.75416	Up-regulated in EBV+ PTLD_DLBCL Latency type II(Down-regulated in EBV+ PTLD_DLBCL Latency type III)
222307_at	LOC282997	0.031487	2.774	Up-regulated in EBV+ PTLD_DLBCL Latency type II(Down-regulated in EBV+ PTLD_DLBCL Latency type III)
222618_at	SMU1	0.0138618	4.16711	Up-regulated in EBV+ PTLD_DLBCL Latency type II(Down-regulated in EBV+ PTLD_DLBCL Latency type III)
222807_at	C11orf30	0.00511465	2.15451	Up-regulated in EBV+ PTLD_DLBCL Latency type II(Down-regulated in EBV+ PTLD_DLBCL Latency type III)
223248_at	HSDL1	0.0219648	2.0698	Up-regulated in EBV+ PTLD_DLBCL Latency type II(Down-regulated in EBV+ PTLD_DLBCL Latency type III)
223451_s_at	CKLF	0.0360252	2.71614	Up-regulated in EBV+ PTLD_DLBCL Latency type II(Down-regulated in EBV+ PTLD_DLBCL Latency type III)
224346_at	---	0.014452	2.03578	Up-regulated in EBV+ PTLD_DLBCL Latency type II(Down-regulated in EBV+ PTLD_DLBCL Latency type III)
224368_s_at	NDRG3	0.0300997	2.67717	Up-regulated in EBV+ PTLD_DLBCL Latency type II(Down-regulated in EBV+ PTLD_DLBCL Latency type III)
224897_at	WDR26	0.0295398	2.75404	Up-regulated in EBV+ PTLD_DLBCL Latency type II(Down-regulated in EBV+ PTLD_DLBCL Latency type III)
224928_at	SETD7	0.0342912	2.38918	Up-regulated in EBV+ PTLD_DLBCL Latency type II(Down-regulated in EBV+ PTLD_DLBCL Latency type III)
225011_at	PRKAR2A	0.0139834	2.08797	Up-regulated in EBV+ PTLD_DLBCL Latency type II(Down-regulated in EBV+ PTLD_DLBCL Latency type III)
225139_at	---	0.00860984	2.08933	Up-regulated in EBV+ PTLD_DLBCL Latency type II(Down-regulated in EBV+ PTLD_DLBCL Latency type III)
225192_at	C10orf46	0.00146283	2.22357	Up-regulated in EBV+ PTLD_DLBCL Latency type II(Down-regulated in EBV+ PTLD_DLBCL Latency type III)
225486_at	ARID2	0.0180486	2.36914	Up-regulated in EBV+ PTLD_DLBCL Latency type II(Down-regulated in EBV+ PTLD_DLBCL Latency type III)
225492_at	TMEM33	0.0234113	2.65609	Up-regulated in EBV+ PTLD_DLBCL Latency type II(Down-regulated in EBV+ PTLD_DLBCL Latency type III)
225611_at	LOC100128443 /// MAST4	0.0231843	2.42437	Up-regulated in EBV+ PTLD_DLBCL Latency type II(Down-regulated in EBV+ PTLD_DLBCL Latency type III)
225613_at	LOC100128443 /// MAST4	0.0469431	2.00888	Up-regulated in EBV+ PTLD_DLBCL Latency type II(Down-regulated in EBV+ PTLD_DLBCL Latency type III)
225695_at	C2orf18	0.0236393	2.72432	Up-regulated in EBV+ PTLD_DLBCL Latency type II(Down-regulated in EBV+ PTLD_DLBCL Latency type III)
225799_at	C2orf59 /// LOC541471	2.59181e-05	2.74946	Up-regulated in EBV+ PTLD_DLBCL Latency type II(Down-regulated in EBV+ PTLD_DLBCL Latency type III)
225892_at	IREB2	0.0223868	2.04738	Up-regulated in EBV+ PTLD_DLBCL Latency type II(Down-regulated in EBV+ PTLD_DLBCL Latency type III)
226128_at	---	0.0365444	2.13813	Up-regulated in EBV+ PTLD_DLBCL Latency type II(Down-regulated in EBV+ PTLD_DLBCL Latency type III)
226139_at	---	0.0231855	2.06904	Up-regulated in EBV+ PTLD_DLBCL Latency type II(Down-regulated in EBV+ PTLD_DLBCL Latency type III)
226153_s_at	CNOT6L	0.0157071	2.19187	Up-regulated in EBV+ PTLD_DLBCL Latency type II(Down-regulated in EBV+ PTLD_DLBCL Latency type III)
226335_at	RPS6KA3	0.0340474	2.66015	Up-regulated in EBV+ PTLD_DLBCL Latency type II(Down-regulated in EBV+ PTLD_DLBCL Latency type III)
226448_at	FAM89A	0.0155528	2.45836	Up-regulated in EBV+ PTLD_DLBCL Latency type II(Down-regulated in EBV+ PTLD_DLBCL Latency type III)
226512_at	ZMYM2	0.0396965	2.26884	Up-regulated in EBV+ PTLD_DLBCL Latency type II(Down-regulated in EBV+ PTLD_DLBCL Latency type III)
226679_at	SLC26A11	0.0309202	2.06677	Up-regulated in EBV+ PTLD_DLBCL Latency type II(Down-regulated in EBV+ PTLD_DLBCL Latency type III)
226756_at	---	0.0257012	2.17624	Up-regulated in EBV+ PTLD_DLBCL Latency type II(Down-regulated in EBV+ PTLD_DLBCL Latency type III)
226954_at	UBE2R2	0.0428118	2.00472	Up-regulated in EBV+ PTLD_DLBCL Latency type II(Down-regulated in EBV+ PTLD_DLBCL Latency type III)
227087_at	---	0.00962605	2.33649	Up-regulated in EBV+ PTLD_DLBCL Latency type II(Down-regulated in EBV+ PTLD_DLBCL Latency type III)
227346_at	IKZF1	0.00133128	2.0278	Up-regulated in EBV+ PTLD_DLBCL Latency type II(Down-regulated in EBV+ PTLD_DLBCL Latency type III)
227527_at	MLL2	0.0242492	2.24262	Up-regulated in EBV+ PTLD_DLBCL Latency type II(Down-regulated in EBV+ PTLD_DLBCL Latency type III)
227649_s_at	SRGAP2	0.0116873	2.71443	Up-regulated in EBV+ PTLD_DLBCL Latency type II(Down-regulated in EBV+ PTLD_DLBCL Latency type III)
227802_at	RUFY3	0.0388939	2.27465	Up-regulated in EBV+ PTLD_DLBCL Latency type II(Down-regulated in EBV+ PTLD_DLBCL Latency type III)
228108_at	---	0.0141088	2.92123	Up-regulated in EBV+ PTLD_DLBCL Latency type II(Down-regulated in EBV+ PTLD_DLBCL Latency type III)
228177_at	CREBBP	0.0152186	2.27248	Up-regulated in EBV+ PTLD_DLBCL Latency type II(Down-regulated in EBV+ PTLD_DLBCL Latency type III)
228340_at	TLE3	0.0144216	2.30186	Up-regulated in EBV+ PTLD_DLBCL Latency type II(Down-regulated in EBV+ PTLD_DLBCL Latency type III)
228457_at	---	0.00302632	5.15075	Up-regulated in EBV+ PTLD_DLBCL Latency type II(Down-regulated in EBV+ PTLD_DLBCL Latency type III)
228494_at	PPP1R9A	0.00300517	3.21381	Up-regulated in EBV+ PTLD_DLBCL Latency type II(Down-regulated in EBV+ PTLD_DLBCL Latency type III)
228642_at	---	0.0277437	2.13392	Up-regulated in EBV+ PTLD_DLBCL Latency type II(Down-regulated in EBV+ PTLD_DLBCL Latency type III)
228867_at	TATDN3	0.0158622	2.51695	Up-regulated in EBV+ PTLD_DLBCL Latency type II(Down-regulated in EBV+ PTLD_DLBCL Latency type III)
228962_at	PDE4D	0.0432053	2.11995	Up-regulated in EBV+ PTLD_DLBCL Latency type II(Down-regulated in EBV+ PTLD_DLBCL Latency type III)
228985_at	---	0.0206372	2.49241	Up-regulated in EBV+ PTLD_DLBCL Latency type II(Down-regulated in EBV+ PTLD_DLBCL Latency type III)
229176_at	ANKH	0.0185134	2.62518	Up-regulated in EBV+ PTLD_DLBCL Latency type II(Down-regulated in EBV+ PTLD_DLBCL Latency type III)
229406_at	HRNBP3 /// LOC100130312 /// LOC100133332	0.0164804	2.00504	Up-regulated in EBV+ PTLD_DLBCL Latency type II(Down-regulated in EBV+ PTLD_DLBCL Latency type III)
229506_at	---	0.0197007	4.08333	Up-regulated in EBV+ PTLD_DLBCL Latency type II(Down-regulated in EBV+ PTLD_DLBCL Latency type III)
229876_at	PHKA1	0.00762452	3.45671	Up-regulated in EBV+ PTLD_DLBCL Latency type II(Down-regulated in EBV+ PTLD_DLBCL Latency type III)
230451_at	---	0.0331242	2.01865	Up-regulated in EBV+ PTLD_DLBCL Latency type II(Down-regulated in EBV+ PTLD_DLBCL Latency type III)
230482_at	ST6GALNAC5	0.0324843	2.51466	Up-regulated in EBV+ PTLD_DLBCL Latency type II(Down-regulated in EBV+ PTLD_DLBCL Latency type III)
230581_at	---	0.0118659	3.4806	Up-regulated in EBV+ PTLD_DLBCL Latency type II(Down-regulated in EBV+ PTLD_DLBCL Latency type III)
230832_at	RTF1	0.0330789	2.27495	Up-regulated in EBV+ PTLD_DLBCL Latency type II(Down-regulated in EBV+ PTLD_DLBCL Latency type III)
230988_at	---	0.0164182	5.54473	Up-regulated in EBV+ PTLD_DLBCL Latency type II(Down-regulated in EBV+ PTLD_DLBCL Latency type III)
231188_at	ZSCAN2	0.0338477	2.08479	Up-regulated in EBV+ PTLD_DLBCL Latency type II(Down-regulated in EBV+ PTLD_DLBCL Latency type III)
231655_x_at	---	0.0476644	2.12014	Up-regulated in EBV+ PTLD_DLBCL Latency type II(Down-regulated in EBV+ PTLD_DLBCL Latency type III)
231966_at	PPP1R9A	0.00225792	3.44068	Up-regulated in EBV+ PTLD_DLBCL Latency type II(Down-regulated in EBV+ PTLD_DLBCL Latency type III)
232004_at	HNRNPR	0.0495265	2.98412	Up-regulated in EBV+ PTLD_DLBCL Latency type II(Down-regulated in EBV+ PTLD_DLBCL Latency type III)
232331_at	---	0.0294151	3.15755	Up-regulated in EBV+ PTLD_DLBCL Latency type II(Down-regulated in EBV+ PTLD_DLBCL Latency type III)
232687_at	---	0.000149544	3.13156	Up-regulated in EBV+ PTLD_DLBCL Latency type II(Down-regulated in EBV+ PTLD_DLBCL Latency type III)
232846_s_at	CDH23	0.00121667	2.20405	Up-regulated in EBV+ PTLD_DLBCL Latency type II(Down-regulated in EBV+ PTLD_DLBCL Latency type III)
232871_at	---	0.0137494	2.0997	Up-regulated in EBV+ PTLD_DLBCL Latency type II(Down-regulated in EBV+ PTLD_DLBCL Latency type III)
232918_at	LOC541471	0.00838762	2.55204	Up-regulated in EBV+ PTLD_DLBCL Latency type II(Down-regulated in EBV+ PTLD_DLBCL Latency type III)
233073_at	---	0.0104242	2.08127	Up-regulated in EBV+ PTLD_DLBCL Latency type II(Down-regulated in EBV+ PTLD_DLBCL Latency type III)
233111_at	---	0.0202289	2.07583	Up-regulated in EBV+ PTLD_DLBCL Latency type II(Down-regulated in EBV+ PTLD_DLBCL Latency type III)
233204_at	LOC728153	0.0126148	2.74651	Up-regulated in EBV+ PTLD_DLBCL Latency type II(Down-regulated in EBV+ PTLD_DLBCL Latency type III)
233259_at	CCDC48	0.0263449	3.23373	Up-regulated in EBV+ PTLD_DLBCL Latency type II(Down-regulated in EBV+ PTLD_DLBCL Latency type III)
233880_at	RNF213	0.0121415	2.09463	Up-regulated in EBV+ PTLD_DLBCL Latency type II(Down-regulated in EBV+ PTLD_DLBCL Latency type III)
233985_x_at	PPP1R9A	0.00747388	4.51741	Up-regulated in EBV+ PTLD_DLBCL Latency type II(Down-regulated in EBV+ PTLD_DLBCL Latency type III)
234098_at	SOBP	0.00889247	2.09416	Up-regulated in EBV+ PTLD_DLBCL Latency type II(Down-regulated in EBV+ PTLD_DLBCL Latency type III)
234153_at	---	0.04325	2.6162	Up-regulated in EBV+ PTLD_DLBCL Latency type II(Down-regulated in EBV+ PTLD_DLBCL Latency type III)
234686_at	SUGT1 /// SUGT1P	0.0252489	2.57305	Up-regulated in EBV+ PTLD_DLBCL Latency type II(Down-regulated in EBV+ PTLD_DLBCL Latency type III)
235069_at	TATDN3	0.0491049	2.09471	Up-regulated in EBV+ PTLD_DLBCL Latency type II(Down-regulated in EBV+ PTLD_DLBCL Latency type III)
235286_at	---	0.00150796	2.83534	Up-regulated in EBV+ PTLD_DLBCL Latency type II(Down-regulated in EBV+ PTLD_DLBCL Latency type III)
235473_at	MED6	0.00796114	2.27252	Up-regulated in EBV+ PTLD_DLBCL Latency type II(Down-regulated in EBV+ PTLD_DLBCL Latency type III)
236202_at	---	0.0416111	2.09051	Up-regulated in EBV+ PTLD_DLBCL Latency type II(Down-regulated in EBV+ PTLD_DLBCL Latency type III)
236339_at	PPM1L	0.0177129	5.44851	Up-regulated in EBV+ PTLD_DLBCL Latency type II(Down-regulated in EBV+ PTLD_DLBCL Latency type III)
236510_at	---	0.0347111	2.55559	Up-regulated in EBV+ PTLD_DLBCL Latency type II(Down-regulated in EBV+ PTLD_DLBCL Latency type III)
236929_at	---	0.0259816	2.37682	Up-regulated in EBV+ PTLD_DLBCL Latency type II(Down-regulated in EBV+ PTLD_DLBCL Latency type III)
236935_at	---	0.047421	2.11509	Up-regulated in EBV+ PTLD_DLBCL Latency type II(Down-regulated in EBV+ PTLD_DLBCL Latency type III)
237082_at	---	0.0255038	2.33175	Up-regulated in EBV+ PTLD_DLBCL Latency type II(Down-regulated in EBV+ PTLD_DLBCL Latency type III)
237440_at	---	0.0482792	2.08931	Up-regulated in EBV+ PTLD_DLBCL Latency type II(Down-regulated in EBV+ PTLD_DLBCL Latency type III)
237486_at	---	0.0220457	2.65316	Up-regulated in EBV+ PTLD_DLBCL Latency type II(Down-regulated in EBV+ PTLD_DLBCL Latency type III)
237724_at	---	0.044754	2.46185	Up-regulated in EBV+ PTLD_DLBCL Latency type II(Down-regulated in EBV+ PTLD_DLBCL Latency type III)
237961_at	---	0.0488632	2.06104	Up-regulated in EBV+ PTLD_DLBCL Latency type II(Down-regulated in EBV+ PTLD_DLBCL Latency type III)
238035_at	SP3	0.0243204	2.03853	Up-regulated in EBV+ PTLD_DLBCL Latency type II(Down-regulated in EBV+ PTLD_DLBCL Latency type III)
238041_at	---	0.0480423	2.34364	Up-regulated in EBV+ PTLD_DLBCL Latency type II(Down-regulated in EBV+ PTLD_DLBCL Latency type III)
238065_at	TPM3	0.0178897	2.23394	Up-regulated in EBV+ PTLD_DLBCL Latency type II(Down-regulated in EBV+ PTLD_DLBCL Latency type III)
238165_at	LOC100129282	0.0327361	2.23929	Up-regulated in EBV+ PTLD_DLBCL Latency type II(Down-regulated in EBV+ PTLD_DLBCL Latency type III)
238166_s_at	C17orf51	0.0485937	2.12886	Up-regulated in EBV+ PTLD_DLBCL Latency type II(Down-regulated in EBV+ PTLD_DLBCL Latency type III)
238378_at	---	0.00878625	2.50018	Up-regulated in EBV+ PTLD_DLBCL Latency type II(Down-regulated in EBV+ PTLD_DLBCL Latency type III)
238612_at	---	0.0428333	2.91394	Up-regulated in EBV+ PTLD_DLBCL Latency type II(Down-regulated in EBV+ PTLD_DLBCL Latency type III)
238700_at	---	0.00162765	2.00005	Up-regulated in EBV+ PTLD_DLBCL Latency type II(Down-regulated in EBV+ PTLD_DLBCL Latency type III)
238787_at	---	0.0127244	2.09013	Up-regulated in EBV+ PTLD_DLBCL Latency type II(Down-regulated in EBV+ PTLD_DLBCL Latency type III)
238897_at	LRRC28	0.0330894	2.13059	Up-regulated in EBV+ PTLD_DLBCL Latency type II(Down-regulated in EBV+ PTLD_DLBCL Latency type III)
239069_s_at	---	0.0230749	2.11626	Up-regulated in EBV+ PTLD_DLBCL Latency type II(Down-regulated in EBV+ PTLD_DLBCL Latency type III)
239561_at	---	0.020897	2.54627	Up-regulated in EBV+ PTLD_DLBCL Latency type II(Down-regulated in EBV+ PTLD_DLBCL Latency type III)
239616_at	REXO2	0.0114835	2.02979	Up-regulated in EBV+ PTLD_DLBCL Latency type II(Down-regulated in EBV+ PTLD_DLBCL Latency type III)
239641_at	---	0.0375667	2.96602	Up-regulated in EBV+ PTLD_DLBCL Latency type II(Down-regulated in EBV+ PTLD_DLBCL Latency type III)
239872_at	---	0.022637	3.46566	Up-regulated in EBV+ PTLD_DLBCL Latency type II(Down-regulated in EBV+ PTLD_DLBCL Latency type III)
240173_at	---	0.00353258	2.75201	Up-regulated in EBV+ PTLD_DLBCL Latency type II(Down-regulated in EBV+ PTLD_DLBCL Latency type III)
240266_at	---	0.0211885	2.9632	Up-regulated in EBV+ PTLD_DLBCL Latency type II(Down-regulated in EBV+ PTLD_DLBCL Latency type III)
240300_at	TK2	0.0294382	2.39204	Up-regulated in EBV+ PTLD_DLBCL Latency type II(Down-regulated in EBV+ PTLD_DLBCL Latency type III)
240371_at	LOC647109	0.043624	2.08029	Up-regulated in EBV+ PTLD_DLBCL Latency type II(Down-regulated in EBV+ PTLD_DLBCL Latency type III)
240424_s_at	hCG_2009921	0.0107603	2.91838	Up-regulated in EBV+ PTLD_DLBCL Latency type II(Down-regulated in EBV+ PTLD_DLBCL Latency type III)
240858_at	---	0.0359256	2.26504	Up-regulated in EBV+ PTLD_DLBCL Latency type II(Down-regulated in EBV+ PTLD_DLBCL Latency type III)
240925_at	---	0.0367386	2.10602	Up-regulated in EBV+ PTLD_DLBCL Latency type II(Down-regulated in EBV+ PTLD_DLBCL Latency type III)
241719_at	---	0.0253039	3.80594	Up-regulated in EBV+ PTLD_DLBCL Latency type II(Down-regulated in EBV+ PTLD_DLBCL Latency type III)
241794_at	ACTR6	0.0255026	2.09202	Up-regulated in EBV+ PTLD_DLBCL Latency type II(Down-regulated in EBV+ PTLD_DLBCL Latency type III)
242096_at	---	0.0429441	2.50239	Up-regulated in EBV+ PTLD_DLBCL Latency type II(Down-regulated in EBV+ PTLD_DLBCL Latency type III)
242281_at	GLUL	0.0236063	2.34593	Up-regulated in EBV+ PTLD_DLBCL Latency type II(Down-regulated in EBV+ PTLD_DLBCL Latency type III)
242318_at	TAPT1	0.0256926	2.30509	Up-regulated in EBV+ PTLD_DLBCL Latency type II(Down-regulated in EBV+ PTLD_DLBCL Latency type III)
242366_at	---	0.00458959	3.78371	Up-regulated in EBV+ PTLD_DLBCL Latency type II(Down-regulated in EBV+ PTLD_DLBCL Latency type III)
242590_at	---	0.0376749	2.25364	Up-regulated in EBV+ PTLD_DLBCL Latency type II(Down-regulated in EBV+ PTLD_DLBCL Latency type III)
242620_at	---	0.0410072	2.28398	Up-regulated in EBV+ PTLD_DLBCL Latency type II(Down-regulated in EBV+ PTLD_DLBCL Latency type III)
242648_at	KLHL8	0.017062	2.56752	Up-regulated in EBV+ PTLD_DLBCL Latency type II(Down-regulated in EBV+ PTLD_DLBCL Latency type III)
243492_at	LOC729120 /// THEM4	0.00705673	2.20491	Up-regulated in EBV+ PTLD_DLBCL Latency type II(Down-regulated in EBV+ PTLD_DLBCL Latency type III)
243578_at	---	0.0335732	2.0592	Up-regulated in EBV+ PTLD_DLBCL Latency type II(Down-regulated in EBV+ PTLD_DLBCL Latency type III)
243580_at	GNA14	0.0357631	2.45209	Up-regulated in EBV+ PTLD_DLBCL Latency type II(Down-regulated in EBV+ PTLD_DLBCL Latency type III)
243599_at	---	0.0374507	2.61604	Up-regulated in EBV+ PTLD_DLBCL Latency type II(Down-regulated in EBV+ PTLD_DLBCL Latency type III)
243678_at	---	0.0301575	2.92234	Up-regulated in EBV+ PTLD_DLBCL Latency type II(Down-regulated in EBV+ PTLD_DLBCL Latency type III)
243714_at	---	0.0249314	2.07446	Up-regulated in EBV+ PTLD_DLBCL Latency type II(Down-regulated in EBV+ PTLD_DLBCL Latency type III)
243715_at	---	0.021679	2.27496	Up-regulated in EBV+ PTLD_DLBCL Latency type II(Down-regulated in EBV+ PTLD_DLBCL Latency type III)
244060_at	---	0.0322618	2.72011	Up-regulated in EBV+ PTLD_DLBCL Latency type II(Down-regulated in EBV+ PTLD_DLBCL Latency type III)
244161_at	---	0.0351445	2.20994	Up-regulated in EBV+ PTLD_DLBCL Latency type II(Down-regulated in EBV+ PTLD_DLBCL Latency type III)
244293_at	UQCRB	0.0464402	2.92102	Up-regulated in EBV+ PTLD_DLBCL Latency type II(Down-regulated in EBV+ PTLD_DLBCL Latency type III)
244294_at	---	0.0271257	2.30456	Up-regulated in EBV+ PTLD_DLBCL Latency type II(Down-regulated in EBV+ PTLD_DLBCL Latency type III)
244469_at	---	0.0217449	2.13297	Up-regulated in EBV+ PTLD_DLBCL Latency type II(Down-regulated in EBV+ PTLD_DLBCL Latency type III)
244492_at	---	0.0267262	2.60144	Up-regulated in EBV+ PTLD_DLBCL Latency type II(Down-regulated in EBV+ PTLD_DLBCL Latency type III)
244520_at	---	0.0484415	2.02838	Up-regulated in EBV+ PTLD_DLBCL Latency type II(Down-regulated in EBV+ PTLD_DLBCL Latency type III)
40016_g_at	LOC100128443 /// MAST4	0.0330042	2.20607	Up-regulated in EBV+ PTLD_DLBCL Latency type II(Down-regulated in EBV+ PTLD_DLBCL Latency type III)
45572_s_at	GGA1	0.0311158	2.94992	Up-regulated in EBV+ PTLD_DLBCL Latency type II(Down-regulated in EBV+ PTLD_DLBCL Latency type III)
49111_at	---	0.0285843	2.11705	Up-regulated in EBV+ PTLD_DLBCL Latency type II(Down-regulated in EBV+ PTLD_DLBCL Latency type III)
50277_at	GGA1	0.0351323	2.82533	Up-regulated in EBV+ PTLD_DLBCL Latency type II(Down-regulated in EBV+ PTLD_DLBCL Latency type III)
56821_at	SLC38A7	0.0423096	2.00352	Up-regulated in EBV+ PTLD_DLBCL Latency type II(Down-regulated in EBV+ PTLD_DLBCL Latency type III)
