# Supplementary material for: Molecular signature of Epstein Barr virus-positive Burkitt lymphoma and post-transplant lymphoproliferative disorder suggest different roles for Epstein Barr virus
Source: Front Microbiol. 2014 Dec 23;5:728. doi: 10.3389/fmicb.2014.00728 (PMC4274971; doi:10.3389/fmicb.2014.00728)
Supplement: Supplementary file 14 [file DataSheet14.XLS]

## Sheet: Sheet1
Supplementary Data Sheet 14. EBV signature-related genes Genes differentially expressed between EBV+ PTLD_DLBCL Latency type III and EBV+ BL
Probe ID	Gene Symbol	p-Value	Fold Change	Regulation Status
117_at	HSPA6	0.000209962	2.8388	Up-regulated in EBV+ PTLD_DLBCL Latency type III(Down-regulated in EBV+ BL)
1294_at	UBA7	0.00293862	2.00339	Up-regulated in EBV+ PTLD_DLBCL Latency type III(Down-regulated in EBV+ BL)
1552644_a_at	PHC3	0.0209549	2.16986	Up-regulated in EBV+ PTLD_DLBCL Latency type III(Down-regulated in EBV+ BL)
1552651_a_at	RFFL	0.0490261	2.16921	Up-regulated in EBV+ PTLD_DLBCL Latency type III(Down-regulated in EBV+ BL)
1552684_a_at	SENP8	0.00355743	2.30453	Up-regulated in EBV+ PTLD_DLBCL Latency type III(Down-regulated in EBV+ BL)
1552708_a_at	DUSP19	0.0499851	2.37115	Up-regulated in EBV+ PTLD_DLBCL Latency type III(Down-regulated in EBV+ BL)
1553030_a_at	SUOX	0.00470473	2.20216	Up-regulated in EBV+ PTLD_DLBCL Latency type III(Down-regulated in EBV+ BL)
1553055_a_at	SLFN5	0.0416237	2.16309	Up-regulated in EBV+ PTLD_DLBCL Latency type III(Down-regulated in EBV+ BL)
1553300_a_at	DGKH	0.0196598	2.66842	Up-regulated in EBV+ PTLD_DLBCL Latency type III(Down-regulated in EBV+ BL)
1553423_a_at	SLFN13	0.00285135	2.28574	Up-regulated in EBV+ PTLD_DLBCL Latency type III(Down-regulated in EBV+ BL)
1554015_a_at	CHD2	0.000166807	2.43019	Up-regulated in EBV+ PTLD_DLBCL Latency type III(Down-regulated in EBV+ BL)
1554076_s_at	TMEM136	0.0364338	2.16577	Up-regulated in EBV+ PTLD_DLBCL Latency type III(Down-regulated in EBV+ BL)
1554145_a_at	CCDC128	0.00319275	2.11949	Up-regulated in EBV+ PTLD_DLBCL Latency type III(Down-regulated in EBV+ BL)
1554158_at	ZMYND11	0.0142392	2.37034	Up-regulated in EBV+ PTLD_DLBCL Latency type III(Down-regulated in EBV+ BL)
1554208_at	MEI1	0.000699957	2.66635	Up-regulated in EBV+ PTLD_DLBCL Latency type III(Down-regulated in EBV+ BL)
1554262_s_at	KLHL29	0.00314908	2.08912	Up-regulated in EBV+ PTLD_DLBCL Latency type III(Down-regulated in EBV+ BL)
1554440_at	KIAA0513	0.046088	2.12017	Up-regulated in EBV+ PTLD_DLBCL Latency type III(Down-regulated in EBV+ BL)
1554460_at	ST8SIA4	0.00563918	2.63382	Up-regulated in EBV+ PTLD_DLBCL Latency type III(Down-regulated in EBV+ BL)
1554519_at	CD80	0.00440148	2.02649	Up-regulated in EBV+ PTLD_DLBCL Latency type III(Down-regulated in EBV+ BL)
1554538_at	RHOF	0.00361835	2.75265	Up-regulated in EBV+ PTLD_DLBCL Latency type III(Down-regulated in EBV+ BL)
1554539_a_at	RHOF	0.000128112	2.89167	Up-regulated in EBV+ PTLD_DLBCL Latency type III(Down-regulated in EBV+ BL)
1554569_a_at	CUGBP2	8.11e-06	3.17596	Up-regulated in EBV+ PTLD_DLBCL Latency type III(Down-regulated in EBV+ BL)
1554676_at	SRGN	0.000803022	2.61205	Up-regulated in EBV+ PTLD_DLBCL Latency type III(Down-regulated in EBV+ BL)
1554730_at	MCTP1	0.00149785	3.00092	Up-regulated in EBV+ PTLD_DLBCL Latency type III(Down-regulated in EBV+ BL)
1554744_at	COP1	0.0283833	4.0284	Up-regulated in EBV+ PTLD_DLBCL Latency type III(Down-regulated in EBV+ BL)
1554778_at	PHLDB2	0.0491687	2.09388	Up-regulated in EBV+ PTLD_DLBCL Latency type III(Down-regulated in EBV+ BL)
1554980_a_at	ATF3	0.037457	2.01504	Up-regulated in EBV+ PTLD_DLBCL Latency type III(Down-regulated in EBV+ BL)
1554997_a_at	PTGS2	0.0377037	2.13769	Up-regulated in EBV+ PTLD_DLBCL Latency type III(Down-regulated in EBV+ BL)
1555060_a_at	IKZF2	0.0119777	3.37333	Up-regulated in EBV+ PTLD_DLBCL Latency type III(Down-regulated in EBV+ BL)
1555382_at	POF1B	0.0428058	2.23371	Up-regulated in EBV+ PTLD_DLBCL Latency type III(Down-regulated in EBV+ BL)
1555464_at	IFIH1	0.000718494	3.1315	Up-regulated in EBV+ PTLD_DLBCL Latency type III(Down-regulated in EBV+ BL)
1555626_a_at	SLAMF1	2.46819e-05	2.81395	Up-regulated in EBV+ PTLD_DLBCL Latency type III(Down-regulated in EBV+ BL)
1555629_at	HAVCR2	0.00443751	2.35306	Up-regulated in EBV+ PTLD_DLBCL Latency type III(Down-regulated in EBV+ BL)
1555638_a_at	SAMSN1	3.5463e-06	3.00812	Up-regulated in EBV+ PTLD_DLBCL Latency type III(Down-regulated in EBV+ BL)
1556308_at	PRRT3	0.000818105	2.73972	Up-regulated in EBV+ PTLD_DLBCL Latency type III(Down-regulated in EBV+ BL)
1556323_at	CUGBP2	0.0214098	2.12241	Up-regulated in EBV+ PTLD_DLBCL Latency type III(Down-regulated in EBV+ BL)
1557078_at	SLFN5	0.0301482	2.19683	Up-regulated in EBV+ PTLD_DLBCL Latency type III(Down-regulated in EBV+ BL)
1557236_at	APOL6	0.000224086	2.51837	Up-regulated in EBV+ PTLD_DLBCL Latency type III(Down-regulated in EBV+ BL)
1558770_a_at	PIK3R6	0.0151352	2.94121	Up-regulated in EBV+ PTLD_DLBCL Latency type III(Down-regulated in EBV+ BL)
1559101_at	FYN	0.0396503	2.497	Up-regulated in EBV+ PTLD_DLBCL Latency type III(Down-regulated in EBV+ BL)
1559249_at	ATXN1	0.00844394	2.71419	Up-regulated in EBV+ PTLD_DLBCL Latency type III(Down-regulated in EBV+ BL)
1559474_at	SPEG	0.0381762	2.21833	Up-regulated in EBV+ PTLD_DLBCL Latency type III(Down-regulated in EBV+ BL)
1560426_at	C12orf55	0.0126603	2.54742	Up-regulated in EBV+ PTLD_DLBCL Latency type III(Down-regulated in EBV+ BL)
1560788_at	MYO3B	0.021864	2.8359	Up-regulated in EBV+ PTLD_DLBCL Latency type III(Down-regulated in EBV+ BL)
1561136_at	GYPE	0.0339643	2.51894	Up-regulated in EBV+ PTLD_DLBCL Latency type III(Down-regulated in EBV+ BL)
1561137_s_at	GYPE	0.0245072	2.90383	Up-regulated in EBV+ PTLD_DLBCL Latency type III(Down-regulated in EBV+ BL)
1561708_at	C6orf150	0.0163076	2.08212	Up-regulated in EBV+ PTLD_DLBCL Latency type III(Down-regulated in EBV+ BL)
1562255_at	SYTL3	0.0272152	2.03875	Up-regulated in EBV+ PTLD_DLBCL Latency type III(Down-regulated in EBV+ BL)
1562403_a_at	SLC8A3	0.0232511	2.82111	Up-regulated in EBV+ PTLD_DLBCL Latency type III(Down-regulated in EBV+ BL)
1562511_at	LYST	0.0492915	2.39819	Up-regulated in EBV+ PTLD_DLBCL Latency type III(Down-regulated in EBV+ BL)
1564150_a_at	LOC256021	0.00260515	3.18194	Up-regulated in EBV+ PTLD_DLBCL Latency type III(Down-regulated in EBV+ BL)
1566764_at	7A5	0.00110078	2.00074	Up-regulated in EBV+ PTLD_DLBCL Latency type III(Down-regulated in EBV+ BL)
1568592_at	TRIM69	0.000695383	2.15156	Up-regulated in EBV+ PTLD_DLBCL Latency type III(Down-regulated in EBV+ BL)
1568934_at	CX3CR1	0.00750492	2.19803	Up-regulated in EBV+ PTLD_DLBCL Latency type III(Down-regulated in EBV+ BL)
1568964_x_at	SPN	0.00174435	2.03347	Up-regulated in EBV+ PTLD_DLBCL Latency type III(Down-regulated in EBV+ BL)
1569490_at	FNDC3B	0.0114854	2.67763	Up-regulated in EBV+ PTLD_DLBCL Latency type III(Down-regulated in EBV+ BL)
1569599_at	SAMSN1	0.000103327	2.75618	Up-regulated in EBV+ PTLD_DLBCL Latency type III(Down-regulated in EBV+ BL)
1570007_at	LRRC8C	0.0134908	2.37509	Up-regulated in EBV+ PTLD_DLBCL Latency type III(Down-regulated in EBV+ BL)
200758_s_at	NFE2L1	0.00376259	2.32626	Up-regulated in EBV+ PTLD_DLBCL Latency type III(Down-regulated in EBV+ BL)
200759_x_at	NFE2L1	0.00566425	2.33902	Up-regulated in EBV+ PTLD_DLBCL Latency type III(Down-regulated in EBV+ BL)
200951_s_at	CCND2	2.26597e-05	2.51471	Up-regulated in EBV+ PTLD_DLBCL Latency type III(Down-regulated in EBV+ BL)
200952_s_at	CCND2	0.00607926	2.39726	Up-regulated in EBV+ PTLD_DLBCL Latency type III(Down-regulated in EBV+ BL)
200953_s_at	CCND2	0.000399067	2.0176	Up-regulated in EBV+ PTLD_DLBCL Latency type III(Down-regulated in EBV+ BL)
201155_s_at	MFN2	0.00363889	2.44378	Up-regulated in EBV+ PTLD_DLBCL Latency type III(Down-regulated in EBV+ BL)
201333_s_at	ARHGEF12	0.0121682	2.17097	Up-regulated in EBV+ PTLD_DLBCL Latency type III(Down-regulated in EBV+ BL)
201340_s_at	ENC1	0.000119231	2.71505	Up-regulated in EBV+ PTLD_DLBCL Latency type III(Down-regulated in EBV+ BL)
201341_at	ENC1	0.00019645	3.32514	Up-regulated in EBV+ PTLD_DLBCL Latency type III(Down-regulated in EBV+ BL)
201565_s_at	ID2	0.00230757	2.0178	Up-regulated in EBV+ PTLD_DLBCL Latency type III(Down-regulated in EBV+ BL)
201566_x_at	ID2	0.00181985	2.1203	Up-regulated in EBV+ PTLD_DLBCL Latency type III(Down-regulated in EBV+ BL)
201649_at	UBE2L6	0.000104866	2.62341	Up-regulated in EBV+ PTLD_DLBCL Latency type III(Down-regulated in EBV+ BL)
201668_x_at	MARCKS	0.00246694	2.48845	Up-regulated in EBV+ PTLD_DLBCL Latency type III(Down-regulated in EBV+ BL)
201673_s_at	GYS1	0.00272895	2.21783	Up-regulated in EBV+ PTLD_DLBCL Latency type III(Down-regulated in EBV+ BL)
201749_at	ECE1	0.0101898	2.00684	Up-regulated in EBV+ PTLD_DLBCL Latency type III(Down-regulated in EBV+ BL)
202008_s_at	NID1	0.0464989	2.06857	Up-regulated in EBV+ PTLD_DLBCL Latency type III(Down-regulated in EBV+ BL)
202145_at	LY6E	0.0410947	2.08221	Up-regulated in EBV+ PTLD_DLBCL Latency type III(Down-regulated in EBV+ BL)
202156_s_at	CUGBP2	0.00343699	2.05291	Up-regulated in EBV+ PTLD_DLBCL Latency type III(Down-regulated in EBV+ BL)
202255_s_at	SIPA1L1	0.00174689	2.25419	Up-regulated in EBV+ PTLD_DLBCL Latency type III(Down-regulated in EBV+ BL)
202307_s_at	TAP1	0.000133467	2.25721	Up-regulated in EBV+ PTLD_DLBCL Latency type III(Down-regulated in EBV+ BL)
202497_x_at	SLC2A3	0.0185933	2.35241	Up-regulated in EBV+ PTLD_DLBCL Latency type III(Down-regulated in EBV+ BL)
202498_s_at	SLC2A3	0.011956	2.62367	Up-regulated in EBV+ PTLD_DLBCL Latency type III(Down-regulated in EBV+ BL)
202637_s_at	ICAM1	0.00256101	2.35463	Up-regulated in EBV+ PTLD_DLBCL Latency type III(Down-regulated in EBV+ BL)
202638_s_at	ICAM1	0.018827	2.08152	Up-regulated in EBV+ PTLD_DLBCL Latency type III(Down-regulated in EBV+ BL)
202643_s_at	TNFAIP3	0.000863102	2.19903	Up-regulated in EBV+ PTLD_DLBCL Latency type III(Down-regulated in EBV+ BL)
202644_s_at	TNFAIP3	0.001057	2.19787	Up-regulated in EBV+ PTLD_DLBCL Latency type III(Down-regulated in EBV+ BL)
202672_s_at	ATF3	0.00152026	2.25267	Up-regulated in EBV+ PTLD_DLBCL Latency type III(Down-regulated in EBV+ BL)
202863_at	SP100	0.000549882	2.45471	Up-regulated in EBV+ PTLD_DLBCL Latency type III(Down-regulated in EBV+ BL)
202905_x_at	NBN	0.00643703	2.1736	Up-regulated in EBV+ PTLD_DLBCL Latency type III(Down-regulated in EBV+ BL)
202906_s_at	NBN	0.011079	2.3082	Up-regulated in EBV+ PTLD_DLBCL Latency type III(Down-regulated in EBV+ BL)
203153_at	IFIT1	0.00165644	2.05475	Up-regulated in EBV+ PTLD_DLBCL Latency type III(Down-regulated in EBV+ BL)
203372_s_at	SOCS2	0.000727207	3.01959	Up-regulated in EBV+ PTLD_DLBCL Latency type III(Down-regulated in EBV+ BL)
203373_at	SOCS2	0.00387833	2.24972	Up-regulated in EBV+ PTLD_DLBCL Latency type III(Down-regulated in EBV+ BL)
203439_s_at	STC2	0.0353083	2.32815	Up-regulated in EBV+ PTLD_DLBCL Latency type III(Down-regulated in EBV+ BL)
203470_s_at	PLEK	0.00628605	2.06728	Up-regulated in EBV+ PTLD_DLBCL Latency type III(Down-regulated in EBV+ BL)
203471_s_at	PLEK	0.00184401	2.29776	Up-regulated in EBV+ PTLD_DLBCL Latency type III(Down-regulated in EBV+ BL)
203684_s_at	BCL2	0.000430384	2.68123	Up-regulated in EBV+ PTLD_DLBCL Latency type III(Down-regulated in EBV+ BL)
203749_s_at	RARA	0.00343283	2.10075	Up-regulated in EBV+ PTLD_DLBCL Latency type III(Down-regulated in EBV+ BL)
203882_at	IRF9	0.000149087	2.41722	Up-regulated in EBV+ PTLD_DLBCL Latency type III(Down-regulated in EBV+ BL)
204006_s_at	FCGR3A /// FCGR3B	0.000431545	2.52463	Up-regulated in EBV+ PTLD_DLBCL Latency type III(Down-regulated in EBV+ BL)
204011_at	SPRY2	0.00156975	2.11615	Up-regulated in EBV+ PTLD_DLBCL Latency type III(Down-regulated in EBV+ BL)
204118_at	CD48	0.00806961	2.20032	Up-regulated in EBV+ PTLD_DLBCL Latency type III(Down-regulated in EBV+ BL)
204205_at	APOBEC3F /// APOBEC3G	6.69364e-05	2.73331	Up-regulated in EBV+ PTLD_DLBCL Latency type III(Down-regulated in EBV+ BL)
204211_x_at	EIF2AK2	0.0042036	2.46932	Up-regulated in EBV+ PTLD_DLBCL Latency type III(Down-regulated in EBV+ BL)
204378_at	BCAS1	0.0127268	2.31258	Up-regulated in EBV+ PTLD_DLBCL Latency type III(Down-regulated in EBV+ BL)
204385_at	KYNU	0.0327693	2.28436	Up-regulated in EBV+ PTLD_DLBCL Latency type III(Down-regulated in EBV+ BL)
204412_s_at	NEFH	0.0104131	2.57954	Up-regulated in EBV+ PTLD_DLBCL Latency type III(Down-regulated in EBV+ BL)
204415_at	IFI6	0.000111421	2.70337	Up-regulated in EBV+ PTLD_DLBCL Latency type III(Down-regulated in EBV+ BL)
204439_at	IFI44L	3.96932e-05	2.90606	Up-regulated in EBV+ PTLD_DLBCL Latency type III(Down-regulated in EBV+ BL)
204601_at	N4BP1	0.00195008	2.31182	Up-regulated in EBV+ PTLD_DLBCL Latency type III(Down-regulated in EBV+ BL)
204625_s_at	ITGB3	0.0137279	2.73757	Up-regulated in EBV+ PTLD_DLBCL Latency type III(Down-regulated in EBV+ BL)
204626_s_at	ITGB3	0.0237367	2.45351	Up-regulated in EBV+ PTLD_DLBCL Latency type III(Down-regulated in EBV+ BL)
204627_s_at	ITGB3	0.00227246	2.89361	Up-regulated in EBV+ PTLD_DLBCL Latency type III(Down-regulated in EBV+ BL)
204747_at	IFIT3	1.40969e-05	2.91792	Up-regulated in EBV+ PTLD_DLBCL Latency type III(Down-regulated in EBV+ BL)
204804_at	TRIM21	8.03607e-05	2.37467	Up-regulated in EBV+ PTLD_DLBCL Latency type III(Down-regulated in EBV+ BL)
204846_at	CP	0.0262471	2.03759	Up-regulated in EBV+ PTLD_DLBCL Latency type III(Down-regulated in EBV+ BL)
204899_s_at	SAP30	0.0414954	2.16445	Up-regulated in EBV+ PTLD_DLBCL Latency type III(Down-regulated in EBV+ BL)
204900_x_at	SAP30	0.0329249	2.13729	Up-regulated in EBV+ PTLD_DLBCL Latency type III(Down-regulated in EBV+ BL)
204969_s_at	RDX	9.06209e-05	2.87154	Up-regulated in EBV+ PTLD_DLBCL Latency type III(Down-regulated in EBV+ BL)
204972_at	OAS2	0.00118953	2.4907	Up-regulated in EBV+ PTLD_DLBCL Latency type III(Down-regulated in EBV+ BL)
205114_s_at	CCL3 /// CCL3L1 /// CCL3L3 /// LOC728830	0.000320912	2.26673	Up-regulated in EBV+ PTLD_DLBCL Latency type III(Down-regulated in EBV+ BL)
205138_s_at	UST	0.00190645	2.67055	Up-regulated in EBV+ PTLD_DLBCL Latency type III(Down-regulated in EBV+ BL)
205139_s_at	UST	0.000797828	2.40231	Up-regulated in EBV+ PTLD_DLBCL Latency type III(Down-regulated in EBV+ BL)
205170_at	STAT2	0.00376146	2.18856	Up-regulated in EBV+ PTLD_DLBCL Latency type III(Down-regulated in EBV+ BL)
205266_at	LIF	0.0144406	2.26636	Up-regulated in EBV+ PTLD_DLBCL Latency type III(Down-regulated in EBV+ BL)
205270_s_at	LCP2	0.0103287	2.02137	Up-regulated in EBV+ PTLD_DLBCL Latency type III(Down-regulated in EBV+ BL)
205275_at	GTPBP1	0.00189382	2.56892	Up-regulated in EBV+ PTLD_DLBCL Latency type III(Down-regulated in EBV+ BL)
205283_at	FKTN	0.0263644	2.07776	Up-regulated in EBV+ PTLD_DLBCL Latency type III(Down-regulated in EBV+ BL)
205329_s_at	SNX4	0.0019224	2.11071	Up-regulated in EBV+ PTLD_DLBCL Latency type III(Down-regulated in EBV+ BL)
205419_at	GPR183	0.000472736	2.60246	Up-regulated in EBV+ PTLD_DLBCL Latency type III(Down-regulated in EBV+ BL)
205467_at	CASP10	0.00116262	2.64388	Up-regulated in EBV+ PTLD_DLBCL Latency type III(Down-regulated in EBV+ BL)
205483_s_at	ISG15	0.000187372	2.58528	Up-regulated in EBV+ PTLD_DLBCL Latency type III(Down-regulated in EBV+ BL)
205552_s_at	OAS1	0.00506219	2.05964	Up-regulated in EBV+ PTLD_DLBCL Latency type III(Down-regulated in EBV+ BL)
205569_at	LAMP3	0.00167626	2.07916	Up-regulated in EBV+ PTLD_DLBCL Latency type III(Down-regulated in EBV+ BL)
205570_at	PIP4K2A	0.0190454	2.16658	Up-regulated in EBV+ PTLD_DLBCL Latency type III(Down-regulated in EBV+ BL)
205599_at	TRAF1	6.01023e-05	2.82278	Up-regulated in EBV+ PTLD_DLBCL Latency type III(Down-regulated in EBV+ BL)
205660_at	OASL	4.99892e-05	2.90389	Up-regulated in EBV+ PTLD_DLBCL Latency type III(Down-regulated in EBV+ BL)
205686_s_at	CD86	0.0212685	2.1823	Up-regulated in EBV+ PTLD_DLBCL Latency type III(Down-regulated in EBV+ BL)
205881_at	ZNF74	0.0236068	2.33514	Up-regulated in EBV+ PTLD_DLBCL Latency type III(Down-regulated in EBV+ BL)
205931_s_at	CREB5	0.00279692	2.3591	Up-regulated in EBV+ PTLD_DLBCL Latency type III(Down-regulated in EBV+ BL)
205942_s_at	ACSM3	0.0437024	3.09167	Up-regulated in EBV+ PTLD_DLBCL Latency type III(Down-regulated in EBV+ BL)
206011_at	CASP1	0.00177971	2.11814	Up-regulated in EBV+ PTLD_DLBCL Latency type III(Down-regulated in EBV+ BL)
206030_at	ASPA	0.0480941	2.23513	Up-regulated in EBV+ PTLD_DLBCL Latency type III(Down-regulated in EBV+ BL)
206057_x_at	SPN	0.00273635	2.19834	Up-regulated in EBV+ PTLD_DLBCL Latency type III(Down-regulated in EBV+ BL)
206133_at	XAF1	1.0576e-05	2.99545	Up-regulated in EBV+ PTLD_DLBCL Latency type III(Down-regulated in EBV+ BL)
206181_at	SLAMF1	9.61769e-07	3.09391	Up-regulated in EBV+ PTLD_DLBCL Latency type III(Down-regulated in EBV+ BL)
206187_at	PTGIR	0.0256692	2.17783	Up-regulated in EBV+ PTLD_DLBCL Latency type III(Down-regulated in EBV+ BL)
206337_at	CCR7	4.94315e-06	2.41446	Up-regulated in EBV+ PTLD_DLBCL Latency type III(Down-regulated in EBV+ BL)
206553_at	OAS2	0.00576634	2.59788	Up-regulated in EBV+ PTLD_DLBCL Latency type III(Down-regulated in EBV+ BL)
206574_s_at	LOC100131062 /// PTP4A3	0.000229298	2.25251	Up-regulated in EBV+ PTLD_DLBCL Latency type III(Down-regulated in EBV+ BL)
206662_at	GLRX	7.13548e-07	3.00999	Up-regulated in EBV+ PTLD_DLBCL Latency type III(Down-regulated in EBV+ BL)
206729_at	TNFRSF8	0.00539052	2.47048	Up-regulated in EBV+ PTLD_DLBCL Latency type III(Down-regulated in EBV+ BL)
206760_s_at	FCER2	0.0162048	2.57041	Up-regulated in EBV+ PTLD_DLBCL Latency type III(Down-regulated in EBV+ BL)
206825_at	OXTR	0.000566626	3.00328	Up-regulated in EBV+ PTLD_DLBCL Latency type III(Down-regulated in EBV+ BL)
206856_at	LILRB5	0.0233785	2.08659	Up-regulated in EBV+ PTLD_DLBCL Latency type III(Down-regulated in EBV+ BL)
206907_at	TNFSF9	0.000390306	2.54258	Up-regulated in EBV+ PTLD_DLBCL Latency type III(Down-regulated in EBV+ BL)
206983_at	CCR6	0.0123536	2.39871	Up-regulated in EBV+ PTLD_DLBCL Latency type III(Down-regulated in EBV+ BL)
207037_at	TNFRSF11A	0.0353457	2.83899	Up-regulated in EBV+ PTLD_DLBCL Latency type III(Down-regulated in EBV+ BL)
207072_at	IL18RAP	0.000201257	2.18695	Up-regulated in EBV+ PTLD_DLBCL Latency type III(Down-regulated in EBV+ BL)
207103_at	KCND2	0.00331983	2.80665	Up-regulated in EBV+ PTLD_DLBCL Latency type III(Down-regulated in EBV+ BL)
207176_s_at	CD80	0.000299421	2.51869	Up-regulated in EBV+ PTLD_DLBCL Latency type III(Down-regulated in EBV+ BL)
207315_at	CD226	0.00164208	2.9021	Up-regulated in EBV+ PTLD_DLBCL Latency type III(Down-regulated in EBV+ BL)
207357_s_at	GALNT10	0.00103434	3.2996	Up-regulated in EBV+ PTLD_DLBCL Latency type III(Down-regulated in EBV+ BL)
207426_s_at	TNFSF4	2.35599e-05	3.4422	Up-regulated in EBV+ PTLD_DLBCL Latency type III(Down-regulated in EBV+ BL)
207500_at	CASP5	0.00289855	2.53417	Up-regulated in EBV+ PTLD_DLBCL Latency type III(Down-regulated in EBV+ BL)
207519_at	SLC6A4	0.0143495	2.76068	Up-regulated in EBV+ PTLD_DLBCL Latency type III(Down-regulated in EBV+ BL)
207566_at	MR1	0.000285104	2.33287	Up-regulated in EBV+ PTLD_DLBCL Latency type III(Down-regulated in EBV+ BL)
207691_x_at	ENTPD1	2.30135e-05	2.5283	Up-regulated in EBV+ PTLD_DLBCL Latency type III(Down-regulated in EBV+ BL)
207854_at	GYPE	0.0109965	2.86927	Up-regulated in EBV+ PTLD_DLBCL Latency type III(Down-regulated in EBV+ BL)
207857_at	LILRA2	0.000277087	2.7086	Up-regulated in EBV+ PTLD_DLBCL Latency type III(Down-regulated in EBV+ BL)
207861_at	CCL22	0.00478794	2.32775	Up-regulated in EBV+ PTLD_DLBCL Latency type III(Down-regulated in EBV+ BL)
207907_at	TNFSF14	0.0060652	2.53834	Up-regulated in EBV+ PTLD_DLBCL Latency type III(Down-regulated in EBV+ BL)
208087_s_at	ZBP1	0.0144149	2.37649	Up-regulated in EBV+ PTLD_DLBCL Latency type III(Down-regulated in EBV+ BL)
208315_x_at	TRAF3	0.000579132	2.18572	Up-regulated in EBV+ PTLD_DLBCL Latency type III(Down-regulated in EBV+ BL)
208327_at	CYP2A13	0.0425483	2.37737	Up-regulated in EBV+ PTLD_DLBCL Latency type III(Down-regulated in EBV+ BL)
208436_s_at	IRF7	0.0018585	2.28459	Up-regulated in EBV+ PTLD_DLBCL Latency type III(Down-regulated in EBV+ BL)
208438_s_at	FGR	0.0045723	2.30847	Up-regulated in EBV+ PTLD_DLBCL Latency type III(Down-regulated in EBV+ BL)
208960_s_at	KLF6	0.0107882	2.03045	Up-regulated in EBV+ PTLD_DLBCL Latency type III(Down-regulated in EBV+ BL)
209276_s_at	GLRX	1.47625e-06	2.95374	Up-regulated in EBV+ PTLD_DLBCL Latency type III(Down-regulated in EBV+ BL)
209287_s_at	CDC42EP3	0.00253615	2.31231	Up-regulated in EBV+ PTLD_DLBCL Latency type III(Down-regulated in EBV+ BL)
209417_s_at	IFI35	0.000149497	2.34958	Up-regulated in EBV+ PTLD_DLBCL Latency type III(Down-regulated in EBV+ BL)
209473_at	ENTPD1	5.43392e-07	2.89877	Up-regulated in EBV+ PTLD_DLBCL Latency type III(Down-regulated in EBV+ BL)
209474_s_at	ENTPD1	1.09723e-05	2.53315	Up-regulated in EBV+ PTLD_DLBCL Latency type III(Down-regulated in EBV+ BL)
209536_s_at	EHD4	0.00118824	2.1114	Up-regulated in EBV+ PTLD_DLBCL Latency type III(Down-regulated in EBV+ BL)
209573_s_at	C18orf1	0.00575725	2.40846	Up-regulated in EBV+ PTLD_DLBCL Latency type III(Down-regulated in EBV+ BL)
209574_s_at	C18orf1	0.00312954	2.28451	Up-regulated in EBV+ PTLD_DLBCL Latency type III(Down-regulated in EBV+ BL)
209602_s_at	GATA3	0.00681152	2.21113	Up-regulated in EBV+ PTLD_DLBCL Latency type III(Down-regulated in EBV+ BL)
209604_s_at	GATA3	0.000637508	2.3418	Up-regulated in EBV+ PTLD_DLBCL Latency type III(Down-regulated in EBV+ BL)
209640_at	PML	0.0001485	2.61794	Up-regulated in EBV+ PTLD_DLBCL Latency type III(Down-regulated in EBV+ BL)
209695_at	LOC100131062 /// PTP4A3	0.000425082	2.21466	Up-regulated in EBV+ PTLD_DLBCL Latency type III(Down-regulated in EBV+ BL)
209928_s_at	MSC	0.020549	2.22019	Up-regulated in EBV+ PTLD_DLBCL Latency type III(Down-regulated in EBV+ BL)
209933_s_at	CD300A	1.36804e-05	3.19584	Up-regulated in EBV+ PTLD_DLBCL Latency type III(Down-regulated in EBV+ BL)
209939_x_at	CFLAR	0.00196503	2.19591	Up-regulated in EBV+ PTLD_DLBCL Latency type III(Down-regulated in EBV+ BL)
209949_at	NCF2	0.0094561	2.04722	Up-regulated in EBV+ PTLD_DLBCL Latency type III(Down-regulated in EBV+ BL)
209969_s_at	STAT1	0.00072608	2.13569	Up-regulated in EBV+ PTLD_DLBCL Latency type III(Down-regulated in EBV+ BL)
210007_s_at	GPD2	0.000826214	2.41967	Up-regulated in EBV+ PTLD_DLBCL Latency type III(Down-regulated in EBV+ BL)
210032_s_at	SPAG6	0.0205487	2.6763	Up-regulated in EBV+ PTLD_DLBCL Latency type III(Down-regulated in EBV+ BL)
210033_s_at	SPAG6	0.0288367	3.67133	Up-regulated in EBV+ PTLD_DLBCL Latency type III(Down-regulated in EBV+ BL)
210083_at	SEMA7A	0.00124455	2.4216	Up-regulated in EBV+ PTLD_DLBCL Latency type III(Down-regulated in EBV+ BL)
210190_at	STX11	0.00268834	2.43636	Up-regulated in EBV+ PTLD_DLBCL Latency type III(Down-regulated in EBV+ BL)
210224_at	MR1	0.00172067	2.2817	Up-regulated in EBV+ PTLD_DLBCL Latency type III(Down-regulated in EBV+ BL)
210401_at	P2RX1	0.0290021	2.25613	Up-regulated in EBV+ PTLD_DLBCL Latency type III(Down-regulated in EBV+ BL)
210423_s_at	SLC11A1	0.00321164	2.29241	Up-regulated in EBV+ PTLD_DLBCL Latency type III(Down-regulated in EBV+ BL)
210563_x_at	CFLAR	0.00158805	2.23774	Up-regulated in EBV+ PTLD_DLBCL Latency type III(Down-regulated in EBV+ BL)
210621_s_at	RASA1	0.0302559	2.15867	Up-regulated in EBV+ PTLD_DLBCL Latency type III(Down-regulated in EBV+ BL)
210663_s_at	KYNU	0.020118	2.14232	Up-regulated in EBV+ PTLD_DLBCL Latency type III(Down-regulated in EBV+ BL)
210708_x_at	CASP10	0.00664478	2.26096	Up-regulated in EBV+ PTLD_DLBCL Latency type III(Down-regulated in EBV+ BL)
210732_s_at	LGALS8	2.1422e-06	3.02251	Up-regulated in EBV+ PTLD_DLBCL Latency type III(Down-regulated in EBV+ BL)
210797_s_at	OASL	8.44573e-05	3.21403	Up-regulated in EBV+ PTLD_DLBCL Latency type III(Down-regulated in EBV+ BL)
210834_s_at	PTGER3	0.0202256	2.29099	Up-regulated in EBV+ PTLD_DLBCL Latency type III(Down-regulated in EBV+ BL)
210838_s_at	ACVRL1	0.024931	2.04561	Up-regulated in EBV+ PTLD_DLBCL Latency type III(Down-regulated in EBV+ BL)
210895_s_at	CD86	0.0213765	2.06845	Up-regulated in EBV+ PTLD_DLBCL Latency type III(Down-regulated in EBV+ BL)
210943_s_at	LYST	0.0460203	2.04284	Up-regulated in EBV+ PTLD_DLBCL Latency type III(Down-regulated in EBV+ BL)
210992_x_at	FCGR2C	0.000414288	3.08694	Up-regulated in EBV+ PTLD_DLBCL Latency type III(Down-regulated in EBV+ BL)
211012_s_at	LOC161527 /// PML	0.000651801	2.79077	Up-regulated in EBV+ PTLD_DLBCL Latency type III(Down-regulated in EBV+ BL)
211031_s_at	CLIP2	0.0184612	2.37541	Up-regulated in EBV+ PTLD_DLBCL Latency type III(Down-regulated in EBV+ BL)
211100_x_at	LILRA2	0.00102584	2.66865	Up-regulated in EBV+ PTLD_DLBCL Latency type III(Down-regulated in EBV+ BL)
211101_x_at	LILRA2	0.00316951	2.52058	Up-regulated in EBV+ PTLD_DLBCL Latency type III(Down-regulated in EBV+ BL)
211102_s_at	LILRA2	0.000365329	2.93516	Up-regulated in EBV+ PTLD_DLBCL Latency type III(Down-regulated in EBV+ BL)
211122_s_at	CXCL11	0.00803375	2.07141	Up-regulated in EBV+ PTLD_DLBCL Latency type III(Down-regulated in EBV+ BL)
211372_s_at	IL1R2	0.000445634	2.04846	Up-regulated in EBV+ PTLD_DLBCL Latency type III(Down-regulated in EBV+ BL)
211395_x_at	FCGR2C	0.000598623	2.66215	Up-regulated in EBV+ PTLD_DLBCL Latency type III(Down-regulated in EBV+ BL)
211506_s_at	IL8	0.0185948	2.02836	Up-regulated in EBV+ PTLD_DLBCL Latency type III(Down-regulated in EBV+ BL)
211527_x_at	VEGFA	0.0183758	2.83078	Up-regulated in EBV+ PTLD_DLBCL Latency type III(Down-regulated in EBV+ BL)
211580_s_at	PIK3R3	0.0133467	2.54464	Up-regulated in EBV+ PTLD_DLBCL Latency type III(Down-regulated in EBV+ BL)
211610_at	KLF6	0.0107412	2.24503	Up-regulated in EBV+ PTLD_DLBCL Latency type III(Down-regulated in EBV+ BL)
211633_x_at	IGHG1	0.0495975	2.46531	Up-regulated in EBV+ PTLD_DLBCL Latency type III(Down-regulated in EBV+ BL)
211702_s_at	USP32	0.00828346	2.50638	Up-regulated in EBV+ PTLD_DLBCL Latency type III(Down-regulated in EBV+ BL)
211801_x_at	MFN1	0.0211059	2.13528	Up-regulated in EBV+ PTLD_DLBCL Latency type III(Down-regulated in EBV+ BL)
211822_s_at	NLRP1	0.00650574	2.04831	Up-regulated in EBV+ PTLD_DLBCL Latency type III(Down-regulated in EBV+ BL)
211878_at	IGHG1	0.0122812	2.20036	Up-regulated in EBV+ PTLD_DLBCL Latency type III(Down-regulated in EBV+ BL)
211887_x_at	MSR1	0.0301552	2.3811	Up-regulated in EBV+ PTLD_DLBCL Latency type III(Down-regulated in EBV+ BL)
211888_x_at	CASP10	0.0112357	2.22161	Up-regulated in EBV+ PTLD_DLBCL Latency type III(Down-regulated in EBV+ BL)
212171_x_at	VEGFA	0.0160129	2.40706	Up-regulated in EBV+ PTLD_DLBCL Latency type III(Down-regulated in EBV+ BL)
212256_at	GALNT10	0.000997257	2.90586	Up-regulated in EBV+ PTLD_DLBCL Latency type III(Down-regulated in EBV+ BL)
212277_at	MTMR4	0.0128164	2.13038	Up-regulated in EBV+ PTLD_DLBCL Latency type III(Down-regulated in EBV+ BL)
212521_s_at	PDE8A	0.00788424	2.28543	Up-regulated in EBV+ PTLD_DLBCL Latency type III(Down-regulated in EBV+ BL)
212611_at	DTX4	0.029598	2.09346	Up-regulated in EBV+ PTLD_DLBCL Latency type III(Down-regulated in EBV+ BL)
213022_s_at	UTRN	0.00209059	2.30877	Up-regulated in EBV+ PTLD_DLBCL Latency type III(Down-regulated in EBV+ BL)
213293_s_at	TRIM22	0.00900498	2.03744	Up-regulated in EBV+ PTLD_DLBCL Latency type III(Down-regulated in EBV+ BL)
213294_at	EIF2AK2	0.00441553	2.57609	Up-regulated in EBV+ PTLD_DLBCL Latency type III(Down-regulated in EBV+ BL)
213324_at	SRC	0.0364833	2.34335	Up-regulated in EBV+ PTLD_DLBCL Latency type III(Down-regulated in EBV+ BL)
213418_at	HSPA6	0.00051265	2.44045	Up-regulated in EBV+ PTLD_DLBCL Latency type III(Down-regulated in EBV+ BL)
213497_at	ABTB2	0.0360102	2.37771	Up-regulated in EBV+ PTLD_DLBCL Latency type III(Down-regulated in EBV+ BL)
213797_at	RSAD2	0.000120281	2.64453	Up-regulated in EBV+ PTLD_DLBCL Latency type III(Down-regulated in EBV+ BL)
214059_at	IFI44	0.000192252	3.2048	Up-regulated in EBV+ PTLD_DLBCL Latency type III(Down-regulated in EBV+ BL)
214179_s_at	NFE2L1	0.045115	2.25929	Up-regulated in EBV+ PTLD_DLBCL Latency type III(Down-regulated in EBV+ BL)
214453_s_at	IFI44	9.37721e-05	2.66141	Up-regulated in EBV+ PTLD_DLBCL Latency type III(Down-regulated in EBV+ BL)
214512_s_at	SUB1	0.00200068	2.09877	Up-regulated in EBV+ PTLD_DLBCL Latency type III(Down-regulated in EBV+ BL)
214735_at	PIP3-E	0.000637753	2.6872	Up-regulated in EBV+ PTLD_DLBCL Latency type III(Down-regulated in EBV+ BL)
214888_at	CAPN2	0.0323264	2.22343	Up-regulated in EBV+ PTLD_DLBCL Latency type III(Down-regulated in EBV+ BL)
214906_x_at	N4BP2L1	0.00194166	2.15303	Up-regulated in EBV+ PTLD_DLBCL Latency type III(Down-regulated in EBV+ BL)
214994_at	APOBEC3F /// APOBEC3G	0.00231917	2.04603	Up-regulated in EBV+ PTLD_DLBCL Latency type III(Down-regulated in EBV+ BL)
214995_s_at	APOBEC3F /// APOBEC3G	0.00012835	2.82072	Up-regulated in EBV+ PTLD_DLBCL Latency type III(Down-regulated in EBV+ BL)
215028_at	SEMA6A	0.00191199	2.90186	Up-regulated in EBV+ PTLD_DLBCL Latency type III(Down-regulated in EBV+ BL)
215501_s_at	DUSP10	0.0213558	2.32875	Up-regulated in EBV+ PTLD_DLBCL Latency type III(Down-regulated in EBV+ BL)
215992_s_at	RAPGEF2	0.00147008	2.12809	Up-regulated in EBV+ PTLD_DLBCL Latency type III(Down-regulated in EBV+ BL)
216020_at	IFIH1	8.69142e-06	3.05133	Up-regulated in EBV+ PTLD_DLBCL Latency type III(Down-regulated in EBV+ BL)
216236_s_at	SLC2A14 /// SLC2A3	0.0418906	2.2978	Up-regulated in EBV+ PTLD_DLBCL Latency type III(Down-regulated in EBV+ BL)
216986_s_at	IRF4	0.049282	2.06196	Up-regulated in EBV+ PTLD_DLBCL Latency type III(Down-regulated in EBV+ BL)
217043_s_at	MFN1	0.00477996	2.17123	Up-regulated in EBV+ PTLD_DLBCL Latency type III(Down-regulated in EBV+ BL)
217078_s_at	CD300A	1.07493e-05	3.69241	Up-regulated in EBV+ PTLD_DLBCL Latency type III(Down-regulated in EBV+ BL)
217171_at	SMPD1	0.0346689	2.0034	Up-regulated in EBV+ PTLD_DLBCL Latency type III(Down-regulated in EBV+ BL)
217192_s_at	PRDM1	0.0044765	2.18929	Up-regulated in EBV+ PTLD_DLBCL Latency type III(Down-regulated in EBV+ BL)
217197_x_at	N4BP2L1	0.00107995	2.04452	Up-regulated in EBV+ PTLD_DLBCL Latency type III(Down-regulated in EBV+ BL)
217299_s_at	NBN	0.0123386	2.19251	Up-regulated in EBV+ PTLD_DLBCL Latency type III(Down-regulated in EBV+ BL)
217419_x_at	AGRN	0.0108885	2.55365	Up-regulated in EBV+ PTLD_DLBCL Latency type III(Down-regulated in EBV+ BL)
217502_at	IFIT2	0.000240427	3.11226	Up-regulated in EBV+ PTLD_DLBCL Latency type III(Down-regulated in EBV+ BL)
217507_at	SLC11A1	0.00650269	2.38624	Up-regulated in EBV+ PTLD_DLBCL Latency type III(Down-regulated in EBV+ BL)
218033_s_at	SNN	0.042492	2.13476	Up-regulated in EBV+ PTLD_DLBCL Latency type III(Down-regulated in EBV+ BL)
218400_at	OAS3	1.555e-06	3.0826	Up-regulated in EBV+ PTLD_DLBCL Latency type III(Down-regulated in EBV+ BL)
218436_at	SIL1	0.0158092	2.05403	Up-regulated in EBV+ PTLD_DLBCL Latency type III(Down-regulated in EBV+ BL)
218503_at	KIAA1797	0.00250788	2.01217	Up-regulated in EBV+ PTLD_DLBCL Latency type III(Down-regulated in EBV+ BL)
218616_at	INTS12	0.000233074	2.51948	Up-regulated in EBV+ PTLD_DLBCL Latency type III(Down-regulated in EBV+ BL)
218839_at	HEY1	0.0163054	2.73223	Up-regulated in EBV+ PTLD_DLBCL Latency type III(Down-regulated in EBV+ BL)
218850_s_at	LIMD1	0.000583131	2.26458	Up-regulated in EBV+ PTLD_DLBCL Latency type III(Down-regulated in EBV+ BL)
218927_s_at	CHST12	0.00248038	2.08465	Up-regulated in EBV+ PTLD_DLBCL Latency type III(Down-regulated in EBV+ BL)
218943_s_at	DDX58	0.00220007	2.30529	Up-regulated in EBV+ PTLD_DLBCL Latency type III(Down-regulated in EBV+ BL)
218971_s_at	WDR91	0.00720783	2.4478	Up-regulated in EBV+ PTLD_DLBCL Latency type III(Down-regulated in EBV+ BL)
218999_at	TMEM140	0.000335157	2.8604	Up-regulated in EBV+ PTLD_DLBCL Latency type III(Down-regulated in EBV+ BL)
219039_at	SEMA4C	0.00451231	2.0435	Up-regulated in EBV+ PTLD_DLBCL Latency type III(Down-regulated in EBV+ BL)
219159_s_at	SLAMF7	3.40065e-05	2.53107	Up-regulated in EBV+ PTLD_DLBCL Latency type III(Down-regulated in EBV+ BL)
219211_at	USP18	0.000218151	3.2982	Up-regulated in EBV+ PTLD_DLBCL Latency type III(Down-regulated in EBV+ BL)
219279_at	DOCK10	0.00176434	2.06593	Up-regulated in EBV+ PTLD_DLBCL Latency type III(Down-regulated in EBV+ BL)
219282_s_at	TRPV2	0.00631502	2.61358	Up-regulated in EBV+ PTLD_DLBCL Latency type III(Down-regulated in EBV+ BL)
219364_at	DHX58	2.38922e-06	3.08185	Up-regulated in EBV+ PTLD_DLBCL Latency type III(Down-regulated in EBV+ BL)
219424_at	EBI3	2.61369e-06	3.21443	Up-regulated in EBV+ PTLD_DLBCL Latency type III(Down-regulated in EBV+ BL)
219434_at	TREM1	0.000500374	2.66639	Up-regulated in EBV+ PTLD_DLBCL Latency type III(Down-regulated in EBV+ BL)
219519_s_at	SIGLEC1	1.60374e-05	2.69647	Up-regulated in EBV+ PTLD_DLBCL Latency type III(Down-regulated in EBV+ BL)
219534_x_at	CDKN1C	0.0446983	2.31977	Up-regulated in EBV+ PTLD_DLBCL Latency type III(Down-regulated in EBV+ BL)
219584_at	PLA1A	0.00011992	2.89334	Up-regulated in EBV+ PTLD_DLBCL Latency type III(Down-regulated in EBV+ BL)
219634_at	CHST11	0.00245014	2.05375	Up-regulated in EBV+ PTLD_DLBCL Latency type III(Down-regulated in EBV+ BL)
219684_at	RTP4	0.00135429	2.07107	Up-regulated in EBV+ PTLD_DLBCL Latency type III(Down-regulated in EBV+ BL)
219687_at	HHAT	0.00407884	2.83522	Up-regulated in EBV+ PTLD_DLBCL Latency type III(Down-regulated in EBV+ BL)
219716_at	APOL6	0.000820126	2.25787	Up-regulated in EBV+ PTLD_DLBCL Latency type III(Down-regulated in EBV+ BL)
219734_at	SIDT1	2.09756e-05	2.47584	Up-regulated in EBV+ PTLD_DLBCL Latency type III(Down-regulated in EBV+ BL)
219748_at	TREML2	0.00212167	2.33721	Up-regulated in EBV+ PTLD_DLBCL Latency type III(Down-regulated in EBV+ BL)
219863_at	HERC5	5.02787e-07	3.77324	Up-regulated in EBV+ PTLD_DLBCL Latency type III(Down-regulated in EBV+ BL)
220012_at	ERO1LB	0.00899973	2.09249	Up-regulated in EBV+ PTLD_DLBCL Latency type III(Down-regulated in EBV+ BL)
220023_at	APOB48R	0.00221345	2.22136	Up-regulated in EBV+ PTLD_DLBCL Latency type III(Down-regulated in EBV+ BL)
220049_s_at	PDCD1LG2	0.0209641	2.48353	Up-regulated in EBV+ PTLD_DLBCL Latency type III(Down-regulated in EBV+ BL)
220118_at	ZBTB32	0.000878585	2.68024	Up-regulated in EBV+ PTLD_DLBCL Latency type III(Down-regulated in EBV+ BL)
220140_s_at	SNX11	0.00170047	2.77856	Up-regulated in EBV+ PTLD_DLBCL Latency type III(Down-regulated in EBV+ BL)
220177_s_at	TMPRSS3	0.00624083	3.25332	Up-regulated in EBV+ PTLD_DLBCL Latency type III(Down-regulated in EBV+ BL)
220296_at	GALNT10	0.00753406	2.17424	Up-regulated in EBV+ PTLD_DLBCL Latency type III(Down-regulated in EBV+ BL)
220358_at	BATF3	0.000288783	2.67465	Up-regulated in EBV+ PTLD_DLBCL Latency type III(Down-regulated in EBV+ BL)
220388_at	FER1L4	0.0390798	2.37262	Up-regulated in EBV+ PTLD_DLBCL Latency type III(Down-regulated in EBV+ BL)
220418_at	UBASH3A	0.0353664	2.12816	Up-regulated in EBV+ PTLD_DLBCL Latency type III(Down-regulated in EBV+ BL)
220566_at	PIK3R5	0.00303336	2.62366	Up-regulated in EBV+ PTLD_DLBCL Latency type III(Down-regulated in EBV+ BL)
220567_at	IKZF2	0.0139356	2.69509	Up-regulated in EBV+ PTLD_DLBCL Latency type III(Down-regulated in EBV+ BL)
220740_s_at	SLC12A6	5.32173e-06	2.90277	Up-regulated in EBV+ PTLD_DLBCL Latency type III(Down-regulated in EBV+ BL)
220788_s_at	IRF9 /// RNF31	0.00533328	2.25869	Up-regulated in EBV+ PTLD_DLBCL Latency type III(Down-regulated in EBV+ BL)
220919_s_at	C10orf79	0.0346281	2.50562	Up-regulated in EBV+ PTLD_DLBCL Latency type III(Down-regulated in EBV+ BL)
220948_s_at	ATP1A1	0.0136301	2.44687	Up-regulated in EBV+ PTLD_DLBCL Latency type III(Down-regulated in EBV+ BL)
221004_s_at	ITM2C	0.0211567	2.32522	Up-regulated in EBV+ PTLD_DLBCL Latency type III(Down-regulated in EBV+ BL)
221122_at	HRASLS2	0.00282487	3.27026	Up-regulated in EBV+ PTLD_DLBCL Latency type III(Down-regulated in EBV+ BL)
221140_s_at	GPR132	0.0249996	2.40099	Up-regulated in EBV+ PTLD_DLBCL Latency type III(Down-regulated in EBV+ BL)
221241_s_at	BCL2L14	0.00107779	2.75652	Up-regulated in EBV+ PTLD_DLBCL Latency type III(Down-regulated in EBV+ BL)
221680_s_at	ETV7	0.00216087	2.32764	Up-regulated in EBV+ PTLD_DLBCL Latency type III(Down-regulated in EBV+ BL)
222061_at	CD58	0.00485357	2.55024	Up-regulated in EBV+ PTLD_DLBCL Latency type III(Down-regulated in EBV+ BL)
222088_s_at	SLC2A14 /// SLC2A3	0.00773287	2.53066	Up-regulated in EBV+ PTLD_DLBCL Latency type III(Down-regulated in EBV+ BL)
222293_at	CADM4	0.0417769	2.59932	Up-regulated in EBV+ PTLD_DLBCL Latency type III(Down-regulated in EBV+ BL)
222692_s_at	FNDC3B	0.00107026	2.27369	Up-regulated in EBV+ PTLD_DLBCL Latency type III(Down-regulated in EBV+ BL)
222693_at	FNDC3B	9.06582e-05	2.99322	Up-regulated in EBV+ PTLD_DLBCL Latency type III(Down-regulated in EBV+ BL)
222720_x_at	C1orf27	0.00432197	2.44998	Up-regulated in EBV+ PTLD_DLBCL Latency type III(Down-regulated in EBV+ BL)
222793_at	DDX58	0.00251446	2.33823	Up-regulated in EBV+ PTLD_DLBCL Latency type III(Down-regulated in EBV+ BL)
222799_at	WDR91	0.0129448	2.19771	Up-regulated in EBV+ PTLD_DLBCL Latency type III(Down-regulated in EBV+ BL)
222812_s_at	RHOF	0.00260826	2.30326	Up-regulated in EBV+ PTLD_DLBCL Latency type III(Down-regulated in EBV+ BL)
222952_s_at	TLR7	0.0103033	2.29065	Up-regulated in EBV+ PTLD_DLBCL Latency type III(Down-regulated in EBV+ BL)
223438_s_at	PPARA	0.0108414	2.01767	Up-regulated in EBV+ PTLD_DLBCL Latency type III(Down-regulated in EBV+ BL)
223449_at	SEMA6A	0.000685931	2.89652	Up-regulated in EBV+ PTLD_DLBCL Latency type III(Down-regulated in EBV+ BL)
223596_at	SLC12A6	2.32538e-05	2.56415	Up-regulated in EBV+ PTLD_DLBCL Latency type III(Down-regulated in EBV+ BL)
223686_at	TPK1	0.000144253	2.1486	Up-regulated in EBV+ PTLD_DLBCL Latency type III(Down-regulated in EBV+ BL)
223834_at	CD274	0.0139197	2.27992	Up-regulated in EBV+ PTLD_DLBCL Latency type III(Down-regulated in EBV+ BL)
223887_at	GPR132	0.000100889	2.98785	Up-regulated in EBV+ PTLD_DLBCL Latency type III(Down-regulated in EBV+ BL)
223948_s_at	TMPRSS3	0.00802335	3.24717	Up-regulated in EBV+ PTLD_DLBCL Latency type III(Down-regulated in EBV+ BL)
223949_at	TMPRSS3	0.00679552	3.1457	Up-regulated in EBV+ PTLD_DLBCL Latency type III(Down-regulated in EBV+ BL)
223985_at	FSD1L	0.00956207	2.82144	Up-regulated in EBV+ PTLD_DLBCL Latency type III(Down-regulated in EBV+ BL)
223990_at	C4orf17	0.0180879	2.10622	Up-regulated in EBV+ PTLD_DLBCL Latency type III(Down-regulated in EBV+ BL)
224064_s_at	DHDDS	0.0017132	2.33577	Up-regulated in EBV+ PTLD_DLBCL Latency type III(Down-regulated in EBV+ BL)
224175_s_at	TRIM34 /// TRIM6 /// TRIM6-TRIM34	0.0235392	2.15459	Up-regulated in EBV+ PTLD_DLBCL Latency type III(Down-regulated in EBV+ BL)
224225_s_at	ETV7	0.000921422	2.39461	Up-regulated in EBV+ PTLD_DLBCL Latency type III(Down-regulated in EBV+ BL)
224399_at	PDCD1LG2	0.0394299	2.43402	Up-regulated in EBV+ PTLD_DLBCL Latency type III(Down-regulated in EBV+ BL)
224461_s_at	AIFM2	0.000382256	2.33339	Up-regulated in EBV+ PTLD_DLBCL Latency type III(Down-regulated in EBV+ BL)
224679_at	MESDC2	0.0254919	2.21532	Up-regulated in EBV+ PTLD_DLBCL Latency type III(Down-regulated in EBV+ BL)
224701_at	PARP14	2.05048e-05	2.89721	Up-regulated in EBV+ PTLD_DLBCL Latency type III(Down-regulated in EBV+ BL)
224920_x_at	MYADM	0.000546769	2.40844	Up-regulated in EBV+ PTLD_DLBCL Latency type III(Down-regulated in EBV+ BL)
225166_at	ARHGAP18	0.012975	2.21638	Up-regulated in EBV+ PTLD_DLBCL Latency type III(Down-regulated in EBV+ BL)
225375_at	TMEM199	0.0179301	2.05422	Up-regulated in EBV+ PTLD_DLBCL Latency type III(Down-regulated in EBV+ BL)
225660_at	SEMA6A	0.0015258	3.0258	Up-regulated in EBV+ PTLD_DLBCL Latency type III(Down-regulated in EBV+ BL)
226056_at	CDGAP	0.00519384	2.20189	Up-regulated in EBV+ PTLD_DLBCL Latency type III(Down-regulated in EBV+ BL)
226212_s_at	INSR	0.00286804	2.26799	Up-regulated in EBV+ PTLD_DLBCL Latency type III(Down-regulated in EBV+ BL)
226603_at	SAMD9L	0.000182416	2.42238	Up-regulated in EBV+ PTLD_DLBCL Latency type III(Down-regulated in EBV+ BL)
226612_at	FLJ25076	0.00376467	2.60897	Up-regulated in EBV+ PTLD_DLBCL Latency type III(Down-regulated in EBV+ BL)
226627_at	SEPT8	0.00254731	2.55835	Up-regulated in EBV+ PTLD_DLBCL Latency type III(Down-regulated in EBV+ BL)
226757_at	IFIT2	0.000517406	2.46676	Up-regulated in EBV+ PTLD_DLBCL Latency type III(Down-regulated in EBV+ BL)
226876_at	FAM101B	0.00910585	2.53659	Up-regulated in EBV+ PTLD_DLBCL Latency type III(Down-regulated in EBV+ BL)
226905_at	FAM101B	0.0214509	2.27941	Up-regulated in EBV+ PTLD_DLBCL Latency type III(Down-regulated in EBV+ BL)
227178_at	CUGBP2	0.00152329	2.24826	Up-regulated in EBV+ PTLD_DLBCL Latency type III(Down-regulated in EBV+ BL)
227609_at	EPSTI1	0.000449447	2.21837	Up-regulated in EBV+ PTLD_DLBCL Latency type III(Down-regulated in EBV+ BL)
227638_at	KIAA1632	0.019883	2.3109	Up-regulated in EBV+ PTLD_DLBCL Latency type III(Down-regulated in EBV+ BL)
227645_at	PIK3R5	5.81321e-05	3.11417	Up-regulated in EBV+ PTLD_DLBCL Latency type III(Down-regulated in EBV+ BL)
227799_at	MYO1G	0.0110025	2.34921	Up-regulated in EBV+ PTLD_DLBCL Latency type III(Down-regulated in EBV+ BL)
227807_at	PARP9	0.00166994	2.60388	Up-regulated in EBV+ PTLD_DLBCL Latency type III(Down-regulated in EBV+ BL)
227978_s_at	ZADH2	0.0203881	2.00024	Up-regulated in EBV+ PTLD_DLBCL Latency type III(Down-regulated in EBV+ BL)
228439_at	BATF2	0.00432785	2.32885	Up-regulated in EBV+ PTLD_DLBCL Latency type III(Down-regulated in EBV+ BL)
228445_at	AIFM2	0.0263358	2.06905	Up-regulated in EBV+ PTLD_DLBCL Latency type III(Down-regulated in EBV+ BL)
228585_at	ENTPD1	7.63318e-05	2.62001	Up-regulated in EBV+ PTLD_DLBCL Latency type III(Down-regulated in EBV+ BL)
228607_at	OAS2	0.000180615	2.95042	Up-regulated in EBV+ PTLD_DLBCL Latency type III(Down-regulated in EBV+ BL)
228617_at	XAF1	0.000193984	2.57431	Up-regulated in EBV+ PTLD_DLBCL Latency type III(Down-regulated in EBV+ BL)
228759_at	CREB3L2	0.00372465	2.76062	Up-regulated in EBV+ PTLD_DLBCL Latency type III(Down-regulated in EBV+ BL)
229221_at	CD44	0.00152886	2.30723	Up-regulated in EBV+ PTLD_DLBCL Latency type III(Down-regulated in EBV+ BL)
229228_at	CREB5	0.0031357	2.27609	Up-regulated in EBV+ PTLD_DLBCL Latency type III(Down-regulated in EBV+ BL)
229309_at	ADRB1	0.0375691	2.10327	Up-regulated in EBV+ PTLD_DLBCL Latency type III(Down-regulated in EBV+ BL)
229437_at	BIC	0.000105839	2.24595	Up-regulated in EBV+ PTLD_DLBCL Latency type III(Down-regulated in EBV+ BL)
229450_at	IFIT3	0.00145904	2.03409	Up-regulated in EBV+ PTLD_DLBCL Latency type III(Down-regulated in EBV+ BL)
229540_at	RBPJ	0.0253479	2.19764	Up-regulated in EBV+ PTLD_DLBCL Latency type III(Down-regulated in EBV+ BL)
229774_at	CXXC4	0.00339935	2.5466	Up-regulated in EBV+ PTLD_DLBCL Latency type III(Down-regulated in EBV+ BL)
229865_at	FNDC3B	0.0018336	2.80744	Up-regulated in EBV+ PTLD_DLBCL Latency type III(Down-regulated in EBV+ BL)
229893_at	FRMD3	0.038927	2.22117	Up-regulated in EBV+ PTLD_DLBCL Latency type III(Down-regulated in EBV+ BL)
229900_at	CD109	0.0240752	2.01351	Up-regulated in EBV+ PTLD_DLBCL Latency type III(Down-regulated in EBV+ BL)
230011_at	MEI1	0.00066457	2.83335	Up-regulated in EBV+ PTLD_DLBCL Latency type III(Down-regulated in EBV+ BL)
230036_at	SAMD9L	7.53989e-05	2.67426	Up-regulated in EBV+ PTLD_DLBCL Latency type III(Down-regulated in EBV+ BL)
230093_at	RSPH1	0.0137513	3.01797	Up-regulated in EBV+ PTLD_DLBCL Latency type III(Down-regulated in EBV+ BL)
230242_at	NFASC	0.0373281	2.25643	Up-regulated in EBV+ PTLD_DLBCL Latency type III(Down-regulated in EBV+ BL)
230430_at	ENTPD2	0.0180741	3.00892	Up-regulated in EBV+ PTLD_DLBCL Latency type III(Down-regulated in EBV+ BL)
230645_at	FRMD3	0.0128117	2.26211	Up-regulated in EBV+ PTLD_DLBCL Latency type III(Down-regulated in EBV+ BL)
230888_at	WDR91	0.0166595	2.51848	Up-regulated in EBV+ PTLD_DLBCL Latency type III(Down-regulated in EBV+ BL)
230904_at	FSD1L	0.013294	2.88347	Up-regulated in EBV+ PTLD_DLBCL Latency type III(Down-regulated in EBV+ BL)
231303_at	C21orf42	2.25389e-06	3.57509	Up-regulated in EBV+ PTLD_DLBCL Latency type III(Down-regulated in EBV+ BL)
231578_at	GBP1	0.00112639	2.34102	Up-regulated in EBV+ PTLD_DLBCL Latency type III(Down-regulated in EBV+ BL)
231745_at	GPR55	0.00317842	3.03883	Up-regulated in EBV+ PTLD_DLBCL Latency type III(Down-regulated in EBV+ BL)
231868_at	HOMEZ	0.0046378	3.19	Up-regulated in EBV+ PTLD_DLBCL Latency type III(Down-regulated in EBV+ BL)
231875_at	KIF21A	0.0484468	2.18379	Up-regulated in EBV+ PTLD_DLBCL Latency type III(Down-regulated in EBV+ BL)
231944_at	ERO1LB	0.0174741	2.19863	Up-regulated in EBV+ PTLD_DLBCL Latency type III(Down-regulated in EBV+ BL)
231978_at	TPCN2	0.0109418	2.90648	Up-regulated in EBV+ PTLD_DLBCL Latency type III(Down-regulated in EBV+ BL)
232035_at	HIST1H4A /// HIST1H4B /// HIST1H4C /// HIST1H4D /// HIST1H4E /// HIST1H4F /// HIST1H4H /// HIST1H4I /// HIST1H4J /// HIST1H4K /// HIST1H4L /// HIST2H4A /// HIST2H4B /// HIST4H4	0.0228256	2.8681	Up-regulated in EBV+ PTLD_DLBCL Latency type III(Down-regulated in EBV+ BL)
232155_at	KIAA1618	8.39855e-06	2.43124	Up-regulated in EBV+ PTLD_DLBCL Latency type III(Down-regulated in EBV+ BL)
232666_at	OAS3	0.000412505	2.56314	Up-regulated in EBV+ PTLD_DLBCL Latency type III(Down-regulated in EBV+ BL)
232746_at	CXCR7	0.0326771	2.26862	Up-regulated in EBV+ PTLD_DLBCL Latency type III(Down-regulated in EBV+ BL)
232792_at	TRIM69	0.00715384	2.4851	Up-regulated in EBV+ PTLD_DLBCL Latency type III(Down-regulated in EBV+ BL)
233138_at	C18orf1	0.0435033	2.41429	Up-regulated in EBV+ PTLD_DLBCL Latency type III(Down-regulated in EBV+ BL)
233197_at	KLHL9	0.00384741	2.52633	Up-regulated in EBV+ PTLD_DLBCL Latency type III(Down-regulated in EBV+ BL)
233559_s_at	WDFY1	0.00250308	2.19311	Up-regulated in EBV+ PTLD_DLBCL Latency type III(Down-regulated in EBV+ BL)
233620_at	ARHGEF12	0.0437981	2.06968	Up-regulated in EBV+ PTLD_DLBCL Latency type III(Down-regulated in EBV+ BL)
233660_at	EHD4	0.0210347	2.07202	Up-regulated in EBV+ PTLD_DLBCL Latency type III(Down-regulated in EBV+ BL)
234306_s_at	SLAMF7	4.60582e-05	2.52749	Up-regulated in EBV+ PTLD_DLBCL Latency type III(Down-regulated in EBV+ BL)
234320_at	CD244	0.00666311	2.53413	Up-regulated in EBV+ PTLD_DLBCL Latency type III(Down-regulated in EBV+ BL)
234411_x_at	CD44	0.000886646	2.48808	Up-regulated in EBV+ PTLD_DLBCL Latency type III(Down-regulated in EBV+ BL)
234780_at	BCAS1	0.04921	2.94224	Up-regulated in EBV+ PTLD_DLBCL Latency type III(Down-regulated in EBV+ BL)
234932_s_at	CDCP1	0.0276938	2.49353	Up-regulated in EBV+ PTLD_DLBCL Latency type III(Down-regulated in EBV+ BL)
234968_at	DENND4C	0.00362986	2.4948	Up-regulated in EBV+ PTLD_DLBCL Latency type III(Down-regulated in EBV+ BL)
234977_at	ZADH2	0.0282634	2.17798	Up-regulated in EBV+ PTLD_DLBCL Latency type III(Down-regulated in EBV+ BL)
235116_at	TRAF1	0.0322026	2.54559	Up-regulated in EBV+ PTLD_DLBCL Latency type III(Down-regulated in EBV+ BL)
235175_at	GBP4	2.59911e-05	2.56011	Up-regulated in EBV+ PTLD_DLBCL Latency type III(Down-regulated in EBV+ BL)
235252_at	KSR1	0.00014593	2.60781	Up-regulated in EBV+ PTLD_DLBCL Latency type III(Down-regulated in EBV+ BL)
235276_at	EPSTI1	0.0110262	2.02069	Up-regulated in EBV+ PTLD_DLBCL Latency type III(Down-regulated in EBV+ BL)
235291_s_at	FLJ32255	7.21304e-05	2.66259	Up-regulated in EBV+ PTLD_DLBCL Latency type III(Down-regulated in EBV+ BL)
235292_at	FLJ32255	8.59124e-05	2.42354	Up-regulated in EBV+ PTLD_DLBCL Latency type III(Down-regulated in EBV+ BL)
235574_at	GBP4	6.10601e-05	2.69342	Up-regulated in EBV+ PTLD_DLBCL Latency type III(Down-regulated in EBV+ BL)
235643_at	SAMD9L	8.37503e-05	2.47704	Up-regulated in EBV+ PTLD_DLBCL Latency type III(Down-regulated in EBV+ BL)
235670_at	STX11	8.02311e-06	2.43761	Up-regulated in EBV+ PTLD_DLBCL Latency type III(Down-regulated in EBV+ BL)
235871_at	LIPH	0.0360929	2.9831	Up-regulated in EBV+ PTLD_DLBCL Latency type III(Down-regulated in EBV+ BL)
235914_at	SYNPO	0.00624184	2.84634	Up-regulated in EBV+ PTLD_DLBCL Latency type III(Down-regulated in EBV+ BL)
235997_at	ZNF74	0.00216772	2.21098	Up-regulated in EBV+ PTLD_DLBCL Latency type III(Down-regulated in EBV+ BL)
236108_at	KIAA1632	0.0337704	2.68771	Up-regulated in EBV+ PTLD_DLBCL Latency type III(Down-regulated in EBV+ BL)
236226_at	BTLA	3.58155e-06	2.32796	Up-regulated in EBV+ PTLD_DLBCL Latency type III(Down-regulated in EBV+ BL)
236864_at	SYTL3	0.0360854	2.17579	Up-regulated in EBV+ PTLD_DLBCL Latency type III(Down-regulated in EBV+ BL)
236915_at	C4orf47	0.0215229	2.40813	Up-regulated in EBV+ PTLD_DLBCL Latency type III(Down-regulated in EBV+ BL)
237367_x_at	CFLAR	0.0179183	2.01165	Up-regulated in EBV+ PTLD_DLBCL Latency type III(Down-regulated in EBV+ BL)
237531_at	C2orf3	0.0321949	2.28737	Up-regulated in EBV+ PTLD_DLBCL Latency type III(Down-regulated in EBV+ BL)
237559_at	GPR55	0.00412035	2.61218	Up-regulated in EBV+ PTLD_DLBCL Latency type III(Down-regulated in EBV+ BL)
237719_x_at	RGS7BP	0.0216585	2.08936	Up-regulated in EBV+ PTLD_DLBCL Latency type III(Down-regulated in EBV+ BL)
238025_at	MLKL	0.000269336	2.41295	Up-regulated in EBV+ PTLD_DLBCL Latency type III(Down-regulated in EBV+ BL)
238423_at	SYTL3	0.00340674	2.7703	Up-regulated in EBV+ PTLD_DLBCL Latency type III(Down-regulated in EBV+ BL)
238497_at	TMEM136	0.0075008	2.29479	Up-regulated in EBV+ PTLD_DLBCL Latency type III(Down-regulated in EBV+ BL)
238509_at	CUL1	0.0162575	2.20897	Up-regulated in EBV+ PTLD_DLBCL Latency type III(Down-regulated in EBV+ BL)
239582_at	PML	0.00881303	2.37685	Up-regulated in EBV+ PTLD_DLBCL Latency type III(Down-regulated in EBV+ BL)
239596_at	SLC30A7	0.0183725	2.03928	Up-regulated in EBV+ PTLD_DLBCL Latency type III(Down-regulated in EBV+ BL)
239648_at	DCUN1D3 /// EXOD1	0.0184325	2.33974	Up-regulated in EBV+ PTLD_DLBCL Latency type III(Down-regulated in EBV+ BL)
240705_at	CYP19A1	0.00295789	2.05207	Up-regulated in EBV+ PTLD_DLBCL Latency type III(Down-regulated in EBV+ BL)
240915_at	IGHG1	0.00161243	2.59763	Up-regulated in EBV+ PTLD_DLBCL Latency type III(Down-regulated in EBV+ BL)
241519_at	HIST1H2BA	0.0373616	2.14043	Up-regulated in EBV+ PTLD_DLBCL Latency type III(Down-regulated in EBV+ BL)
241701_at	ARHGAP21	0.000622683	3.34381	Up-regulated in EBV+ PTLD_DLBCL Latency type III(Down-regulated in EBV+ BL)
241771_at	RIMBP2	0.0162403	3.33518	Up-regulated in EBV+ PTLD_DLBCL Latency type III(Down-regulated in EBV+ BL)
242009_at	SLC6A4	0.0122436	2.83011	Up-regulated in EBV+ PTLD_DLBCL Latency type III(Down-regulated in EBV+ BL)
242020_s_at	ZBP1	0.000564665	2.6249	Up-regulated in EBV+ PTLD_DLBCL Latency type III(Down-regulated in EBV+ BL)
242029_at	FNDC3B	0.00369955	2.03529	Up-regulated in EBV+ PTLD_DLBCL Latency type III(Down-regulated in EBV+ BL)
242098_at	LOC202451	0.0424721	2.83751	Up-regulated in EBV+ PTLD_DLBCL Latency type III(Down-regulated in EBV+ BL)
242230_at	ATXN1	0.000555986	2.30142	Up-regulated in EBV+ PTLD_DLBCL Latency type III(Down-regulated in EBV+ BL)
242234_at	XAF1	0.000300846	2.40541	Up-regulated in EBV+ PTLD_DLBCL Latency type III(Down-regulated in EBV+ BL)
242268_at	CUGBP2	0.000307707	2.5606	Up-regulated in EBV+ PTLD_DLBCL Latency type III(Down-regulated in EBV+ BL)
242586_at	FSD1L	0.0111713	2.31189	Up-regulated in EBV+ PTLD_DLBCL Latency type III(Down-regulated in EBV+ BL)
242625_at	RSAD2	0.000639752	2.3697	Up-regulated in EBV+ PTLD_DLBCL Latency type III(Down-regulated in EBV+ BL)
242807_at	FSD1L	0.00463574	2.36715	Up-regulated in EBV+ PTLD_DLBCL Latency type III(Down-regulated in EBV+ BL)
242898_at	EIF2AK2	0.00168129	2.79399	Up-regulated in EBV+ PTLD_DLBCL Latency type III(Down-regulated in EBV+ BL)
243000_at	CDK6	0.00327728	2.12772	Up-regulated in EBV+ PTLD_DLBCL Latency type III(Down-regulated in EBV+ BL)
243038_at	RBM43	0.00162671	2.11754	Up-regulated in EBV+ PTLD_DLBCL Latency type III(Down-regulated in EBV+ BL)
243042_at	FAM73A	0.00393919	2.04627	Up-regulated in EBV+ PTLD_DLBCL Latency type III(Down-regulated in EBV+ BL)
243213_at	STAT3	0.0269383	2.20383	Up-regulated in EBV+ PTLD_DLBCL Latency type III(Down-regulated in EBV+ BL)
243999_at	SLFN5	0.0126367	2.39402	Up-regulated in EBV+ PTLD_DLBCL Latency type III(Down-regulated in EBV+ BL)
244315_at	PLSCR1	0.00313842	2.92301	Up-regulated in EBV+ PTLD_DLBCL Latency type III(Down-regulated in EBV+ BL)
244370_at	KIAA2022	0.0251881	3.15163	Up-regulated in EBV+ PTLD_DLBCL Latency type III(Down-regulated in EBV+ BL)
31837_at	LMF2	0.0264521	2.01334	Up-regulated in EBV+ PTLD_DLBCL Latency type III(Down-regulated in EBV+ BL)
32069_at	N4BP1	0.0107883	2.10033	Up-regulated in EBV+ PTLD_DLBCL Latency type III(Down-regulated in EBV+ BL)
33767_at	NEFH	0.0213643	2.60719	Up-regulated in EBV+ PTLD_DLBCL Latency type III(Down-regulated in EBV+ BL)
37966_at	PARVB	0.000272085	2.30008	Up-regulated in EBV+ PTLD_DLBCL Latency type III(Down-regulated in EBV+ BL)
44673_at	SIGLEC1	0.000204053	2.49956	Up-regulated in EBV+ PTLD_DLBCL Latency type III(Down-regulated in EBV+ BL)
44783_s_at	HEY1	0.0232208	2.60325	Up-regulated in EBV+ PTLD_DLBCL Latency type III(Down-regulated in EBV+ BL)
53912_at	SNX11	0.003809	2.72275	Up-regulated in EBV+ PTLD_DLBCL Latency type III(Down-regulated in EBV+ BL)
1552274_at	PXK	0.00198944	2.60048	Up-regulated in EBV+ BL (Down-regulated in EBV+ PTLD_DLBCL Latency type III)
1552275_s_at	PXK	2.134e-06	2.74394	Up-regulated in EBV+ BL (Down-regulated in EBV+ PTLD_DLBCL Latency type III)
1552531_a_at	NLRP11	0.0170384	2.45004	Up-regulated in EBV+ BL (Down-regulated in EBV+ PTLD_DLBCL Latency type III)
1552626_a_at	TMEM163	0.000122172	2.64285	Up-regulated in EBV+ BL (Down-regulated in EBV+ PTLD_DLBCL Latency type III)
1552774_a_at	SLC25A27	0.0318762	2.71399	Up-regulated in EBV+ BL (Down-regulated in EBV+ PTLD_DLBCL Latency type III)
1552785_at	ZNF781	0.0294406	2.16061	Up-regulated in EBV+ BL (Down-regulated in EBV+ PTLD_DLBCL Latency type III)
1553209_at	RNFT2	0.0250841	2.38022	Up-regulated in EBV+ BL (Down-regulated in EBV+ PTLD_DLBCL Latency type III)
1553369_at	FAM129C	0.000123311	3.26791	Up-regulated in EBV+ BL (Down-regulated in EBV+ PTLD_DLBCL Latency type III)
1553499_s_at	SERPINA9	0.000868674	3.3737	Up-regulated in EBV+ BL (Down-regulated in EBV+ PTLD_DLBCL Latency type III)
1554161_at	SLC25A27	0.0252308	2.59153	Up-regulated in EBV+ BL (Down-regulated in EBV+ PTLD_DLBCL Latency type III)
1554182_at	TRIM73 /// TRIM74	0.0117408	2.16169	Up-regulated in EBV+ BL (Down-regulated in EBV+ PTLD_DLBCL Latency type III)
1554306_at	ITPKB	0.0246293	2.2793	Up-regulated in EBV+ BL (Down-regulated in EBV+ PTLD_DLBCL Latency type III)
1554413_s_at	RUNDC2B /// RUNDC2C	0.00043842	2.75419	Up-regulated in EBV+ BL (Down-regulated in EBV+ PTLD_DLBCL Latency type III)
1554586_a_at	RHOBTB2	0.0131164	2.03327	Up-regulated in EBV+ BL (Down-regulated in EBV+ PTLD_DLBCL Latency type III)
1554689_a_at	NLGN4X	0.00482763	2.87142	Up-regulated in EBV+ BL (Down-regulated in EBV+ PTLD_DLBCL Latency type III)
1554755_a_at	KIAA0774	0.0335124	2.80404	Up-regulated in EBV+ BL (Down-regulated in EBV+ PTLD_DLBCL Latency type III)
1555136_at	FGD6	0.00737351	2.81496	Up-regulated in EBV+ BL (Down-regulated in EBV+ PTLD_DLBCL Latency type III)
1555137_a_at	FGD6	0.00294386	2.24572	Up-regulated in EBV+ BL (Down-regulated in EBV+ PTLD_DLBCL Latency type III)
1555247_a_at	RAPGEF6	0.0168354	2.08707	Up-regulated in EBV+ BL (Down-regulated in EBV+ PTLD_DLBCL Latency type III)
1555520_at	PTCH1	0.00952533	2.27386	Up-regulated in EBV+ BL (Down-regulated in EBV+ PTLD_DLBCL Latency type III)
1555679_a_at	RTN4IP1	0.00231657	2.04865	Up-regulated in EBV+ BL (Down-regulated in EBV+ PTLD_DLBCL Latency type III)
1555800_at	ZNF385B	0.0241418	2.26714	Up-regulated in EBV+ BL (Down-regulated in EBV+ PTLD_DLBCL Latency type III)
1555801_s_at	ZNF385B	0.0102647	2.44942	Up-regulated in EBV+ BL (Down-regulated in EBV+ PTLD_DLBCL Latency type III)
1555867_at	GNG4	0.00639598	2.03104	Up-regulated in EBV+ BL (Down-regulated in EBV+ PTLD_DLBCL Latency type III)
1556176_at	TAF8	0.0205598	2.0591	Up-regulated in EBV+ BL (Down-regulated in EBV+ PTLD_DLBCL Latency type III)
1557189_at	DNASE1	0.0256149	2.22499	Up-regulated in EBV+ BL (Down-regulated in EBV+ PTLD_DLBCL Latency type III)
1558546_at	DNASE1	0.0141114	2.26684	Up-regulated in EBV+ BL (Down-regulated in EBV+ PTLD_DLBCL Latency type III)
1558826_at	ZNF831	0.000965294	2.10989	Up-regulated in EBV+ BL (Down-regulated in EBV+ PTLD_DLBCL Latency type III)
1558827_a_at	ZNF831	0.00162723	2.28881	Up-regulated in EBV+ BL (Down-regulated in EBV+ PTLD_DLBCL Latency type III)
1559078_at	BCL11A	0.0179004	2.18999	Up-regulated in EBV+ BL (Down-regulated in EBV+ PTLD_DLBCL Latency type III)
1560180_at	GALNT14	0.000508389	2.04137	Up-regulated in EBV+ BL (Down-regulated in EBV+ PTLD_DLBCL Latency type III)
1563906_at	SOBP	0.0392696	2.29519	Up-regulated in EBV+ BL (Down-regulated in EBV+ PTLD_DLBCL Latency type III)
1565034_s_at	AFF3 /// MLL	2.20413e-06	3.61029	Up-regulated in EBV+ BL (Down-regulated in EBV+ PTLD_DLBCL Latency type III)
1568629_s_at	PIK3R2	0.00948019	2.05201	Up-regulated in EBV+ BL (Down-regulated in EBV+ PTLD_DLBCL Latency type III)
1568752_s_at	RGS13	0.000106006	2.25403	Up-regulated in EBV+ BL (Down-regulated in EBV+ PTLD_DLBCL Latency type III)
1568891_x_at	FANCD2	0.0221122	2.34023	Up-regulated in EBV+ BL (Down-regulated in EBV+ PTLD_DLBCL Latency type III)
1569422_at	FAM129C	0.0379934	3.05366	Up-regulated in EBV+ BL (Down-regulated in EBV+ PTLD_DLBCL Latency type III)
200003_s_at	RPL28	2.50468e-05	2.26398	Up-regulated in EBV+ BL (Down-regulated in EBV+ PTLD_DLBCL Latency type III)
200017_at	RPS27A /// UBB /// UBC	6.78728e-05	2.39744	Up-regulated in EBV+ BL (Down-regulated in EBV+ PTLD_DLBCL Latency type III)
200059_s_at	RHOA	0.000393139	2.11223	Up-regulated in EBV+ BL (Down-regulated in EBV+ PTLD_DLBCL Latency type III)
200083_at	USP22	0.000922733	2.06413	Up-regulated in EBV+ BL (Down-regulated in EBV+ PTLD_DLBCL Latency type III)
200607_s_at	RAD21	0.000227296	2.50484	Up-regulated in EBV+ BL (Down-regulated in EBV+ PTLD_DLBCL Latency type III)
200608_s_at	RAD21	2.28035e-05	2.52687	Up-regulated in EBV+ BL (Down-regulated in EBV+ PTLD_DLBCL Latency type III)
200626_s_at	MATR3	1.412e-06	2.77636	Up-regulated in EBV+ BL (Down-regulated in EBV+ PTLD_DLBCL Latency type III)
200693_at	YWHAQ	1.71566e-05	2.02241	Up-regulated in EBV+ BL (Down-regulated in EBV+ PTLD_DLBCL Latency type III)
200725_x_at	RPL10	0.000339783	2.09112	Up-regulated in EBV+ BL (Down-regulated in EBV+ PTLD_DLBCL Latency type III)
200845_s_at	PRDX6	0.00824223	2.0039	Up-regulated in EBV+ BL (Down-regulated in EBV+ PTLD_DLBCL Latency type III)
201153_s_at	MBNL1	0.00347439	2.10034	Up-regulated in EBV+ BL (Down-regulated in EBV+ PTLD_DLBCL Latency type III)
201421_s_at	WDR77	9.14893e-05	2.97075	Up-regulated in EBV+ BL (Down-regulated in EBV+ PTLD_DLBCL Latency type III)
201561_s_at	CLSTN1	0.00133067	2.39101	Up-regulated in EBV+ BL (Down-regulated in EBV+ PTLD_DLBCL Latency type III)
201677_at	C3orf37	0.0248597	2.00709	Up-regulated in EBV+ BL (Down-regulated in EBV+ PTLD_DLBCL Latency type III)
201763_s_at	DAXX	0.000195744	2.66982	Up-regulated in EBV+ BL (Down-regulated in EBV+ PTLD_DLBCL Latency type III)
202051_s_at	ZMYM4	0.00773336	2.12891	Up-regulated in EBV+ BL (Down-regulated in EBV+ PTLD_DLBCL Latency type III)
202056_at	KPNA1	0.00173996	2.25899	Up-regulated in EBV+ BL (Down-regulated in EBV+ PTLD_DLBCL Latency type III)
202057_at	KPNA1	0.00614866	2.1811	Up-regulated in EBV+ BL (Down-regulated in EBV+ PTLD_DLBCL Latency type III)
202126_at	PRPF4B	0.000113512	2.42239	Up-regulated in EBV+ BL (Down-regulated in EBV+ PTLD_DLBCL Latency type III)
202127_at	PRPF4B	0.0130077	2.10957	Up-regulated in EBV+ BL (Down-regulated in EBV+ PTLD_DLBCL Latency type III)
202163_s_at	CNOT8	9.66277e-05	3.1583	Up-regulated in EBV+ BL (Down-regulated in EBV+ PTLD_DLBCL Latency type III)
202279_at	C14orf2	0.000153734	2.45406	Up-regulated in EBV+ BL (Down-regulated in EBV+ PTLD_DLBCL Latency type III)
202427_s_at	BRP44	0.0350622	2.03136	Up-regulated in EBV+ BL (Down-regulated in EBV+ PTLD_DLBCL Latency type III)
202502_at	ACADM	0.000300315	2.1975	Up-regulated in EBV+ BL (Down-regulated in EBV+ PTLD_DLBCL Latency type III)
202561_at	TNKS	0.00743917	2.29212	Up-regulated in EBV+ BL (Down-regulated in EBV+ PTLD_DLBCL Latency type III)
202724_s_at	FOXO1	0.000702212	2.67364	Up-regulated in EBV+ BL (Down-regulated in EBV+ PTLD_DLBCL Latency type III)
202786_at	STK39	2.03514e-06	2.67429	Up-regulated in EBV+ BL (Down-regulated in EBV+ PTLD_DLBCL Latency type III)
202817_s_at	SS18	0.0145945	2.19974	Up-regulated in EBV+ BL (Down-regulated in EBV+ PTLD_DLBCL Latency type III)
2028_s_at	E2F1	0.0172738	2.08382	Up-regulated in EBV+ BL (Down-regulated in EBV+ PTLD_DLBCL Latency type III)
202915_s_at	FAM20B	0.00651836	2.39399	Up-regulated in EBV+ BL (Down-regulated in EBV+ PTLD_DLBCL Latency type III)
203026_at	ZBTB5	4.42512e-06	2.80045	Up-regulated in EBV+ BL (Down-regulated in EBV+ PTLD_DLBCL Latency type III)
203046_s_at	TIMELESS	0.000693608	2.02813	Up-regulated in EBV+ BL (Down-regulated in EBV+ PTLD_DLBCL Latency type III)
203075_at	SMAD2	0.00643298	2.15752	Up-regulated in EBV+ BL (Down-regulated in EBV+ PTLD_DLBCL Latency type III)
203140_at	BCL6	0.00070672	2.01116	Up-regulated in EBV+ BL (Down-regulated in EBV+ PTLD_DLBCL Latency type III)
203143_s_at	KIAA0040	0.00529565	2.41316	Up-regulated in EBV+ BL (Down-regulated in EBV+ PTLD_DLBCL Latency type III)
203144_s_at	KIAA0040	0.00331713	2.81454	Up-regulated in EBV+ BL (Down-regulated in EBV+ PTLD_DLBCL Latency type III)
203206_at	FAM53B	0.0019528	2.10256	Up-regulated in EBV+ BL (Down-regulated in EBV+ PTLD_DLBCL Latency type III)
203233_at	IL4R	0.00469642	2.13902	Up-regulated in EBV+ BL (Down-regulated in EBV+ PTLD_DLBCL Latency type III)
203244_at	PEX5	0.00768203	3.0069	Up-regulated in EBV+ BL (Down-regulated in EBV+ PTLD_DLBCL Latency type III)
203284_s_at	HS2ST1	1.83899e-05	2.55965	Up-regulated in EBV+ BL (Down-regulated in EBV+ PTLD_DLBCL Latency type III)
203285_s_at	HS2ST1	0.0013733	2.41398	Up-regulated in EBV+ BL (Down-regulated in EBV+ PTLD_DLBCL Latency type III)
203445_s_at	CTDSP2	0.00240853	2.38286	Up-regulated in EBV+ BL (Down-regulated in EBV+ PTLD_DLBCL Latency type III)
203521_s_at	ZNF318	0.00384063	2.21418	Up-regulated in EBV+ BL (Down-regulated in EBV+ PTLD_DLBCL Latency type III)
203525_s_at	APC	0.00388406	2.37228	Up-regulated in EBV+ BL (Down-regulated in EBV+ PTLD_DLBCL Latency type III)
203555_at	PTPN18	0.0479434	2.20898	Up-regulated in EBV+ BL (Down-regulated in EBV+ PTLD_DLBCL Latency type III)
203674_at	HELZ	0.000993762	2.44447	Up-regulated in EBV+ BL (Down-regulated in EBV+ PTLD_DLBCL Latency type III)
203680_at	PRKAR2B	0.00488273	2.19529	Up-regulated in EBV+ BL (Down-regulated in EBV+ PTLD_DLBCL Latency type III)
203723_at	ITPKB	0.0011516	2.02685	Up-regulated in EBV+ BL (Down-regulated in EBV+ PTLD_DLBCL Latency type III)
203804_s_at	CROP	0.000126695	2.33575	Up-regulated in EBV+ BL (Down-regulated in EBV+ PTLD_DLBCL Latency type III)
204000_at	GNB5	0.000771399	3.10892	Up-regulated in EBV+ BL (Down-regulated in EBV+ PTLD_DLBCL Latency type III)
204009_s_at	KRAS	0.00063435	2.32108	Up-regulated in EBV+ BL (Down-regulated in EBV+ PTLD_DLBCL Latency type III)
204257_at	FADS3	0.00245004	2.35168	Up-regulated in EBV+ BL (Down-regulated in EBV+ PTLD_DLBCL Latency type III)
204352_at	TRAF5	0.000853471	2.14937	Up-regulated in EBV+ BL (Down-regulated in EBV+ PTLD_DLBCL Latency type III)
204432_at	SOX12	0.0112732	2.18117	Up-regulated in EBV+ BL (Down-regulated in EBV+ PTLD_DLBCL Latency type III)
204548_at	STAR	0.00298687	2.04888	Up-regulated in EBV+ BL (Down-regulated in EBV+ PTLD_DLBCL Latency type III)
204680_s_at	RAPGEF5	0.00284694	2.1005	Up-regulated in EBV+ BL (Down-regulated in EBV+ PTLD_DLBCL Latency type III)
204724_s_at	COL9A3	0.00932205	3.04222	Up-regulated in EBV+ BL (Down-regulated in EBV+ PTLD_DLBCL Latency type III)
204882_at	ARHGAP25	0.0001556	2.23612	Up-regulated in EBV+ BL (Down-regulated in EBV+ PTLD_DLBCL Latency type III)
204902_s_at	ATG4B /// LOC727737	0.0233415	2.20766	Up-regulated in EBV+ BL (Down-regulated in EBV+ PTLD_DLBCL Latency type III)
204960_at	PTPRCAP	0.000935931	2.32461	Up-regulated in EBV+ BL (Down-regulated in EBV+ PTLD_DLBCL Latency type III)
204993_at	GNAZ	0.00277282	3.14852	Up-regulated in EBV+ BL (Down-regulated in EBV+ PTLD_DLBCL Latency type III)
205025_at	ZBTB48	0.00214947	2.48067	Up-regulated in EBV+ BL (Down-regulated in EBV+ PTLD_DLBCL Latency type III)
205038_at	IKZF1	0.00512682	2.26455	Up-regulated in EBV+ BL (Down-regulated in EBV+ PTLD_DLBCL Latency type III)
205055_at	ITGAE	0.000158458	2.44339	Up-regulated in EBV+ BL (Down-regulated in EBV+ PTLD_DLBCL Latency type III)
205124_at	MEF2B	4.7458e-05	2.53432	Up-regulated in EBV+ BL (Down-regulated in EBV+ PTLD_DLBCL Latency type III)
205251_at	PER2	0.000676355	2.33993	Up-regulated in EBV+ BL (Down-regulated in EBV+ PTLD_DLBCL Latency type III)
205297_s_at	CD79B	2.11866e-05	2.51016	Up-regulated in EBV+ BL (Down-regulated in EBV+ PTLD_DLBCL Latency type III)
205423_at	AP1B1	0.0447236	2.25595	Up-regulated in EBV+ BL (Down-regulated in EBV+ PTLD_DLBCL Latency type III)
205517_at	GATA4	0.00508208	3.07119	Up-regulated in EBV+ BL (Down-regulated in EBV+ PTLD_DLBCL Latency type III)
205734_s_at	AFF3	0.00972104	2.8075	Up-regulated in EBV+ BL (Down-regulated in EBV+ PTLD_DLBCL Latency type III)
205735_s_at	AFF3	0.00156423	2.53805	Up-regulated in EBV+ BL (Down-regulated in EBV+ PTLD_DLBCL Latency type III)
205805_s_at	ROR1	0.00199831	2.27134	Up-regulated in EBV+ BL (Down-regulated in EBV+ PTLD_DLBCL Latency type III)
205861_at	SPIB	9.56436e-05	2.21646	Up-regulated in EBV+ BL (Down-regulated in EBV+ PTLD_DLBCL Latency type III)
205922_at	VNN2	0.00784194	2.01443	Up-regulated in EBV+ BL (Down-regulated in EBV+ PTLD_DLBCL Latency type III)
205987_at	CD1C	0.000234108	2.48765	Up-regulated in EBV+ BL (Down-regulated in EBV+ PTLD_DLBCL Latency type III)
206105_at	AFF2	0.000822076	3.41701	Up-regulated in EBV+ BL (Down-regulated in EBV+ PTLD_DLBCL Latency type III)
206126_at	CXCR5	2.37185e-05	3.13482	Up-regulated in EBV+ BL (Down-regulated in EBV+ PTLD_DLBCL Latency type III)
206143_at	SLC26A3	0.000430116	2.08806	Up-regulated in EBV+ BL (Down-regulated in EBV+ PTLD_DLBCL Latency type III)
206586_at	CNR2	0.0241756	2.00555	Up-regulated in EBV+ BL (Down-regulated in EBV+ PTLD_DLBCL Latency type III)
206749_at	CD1B	0.0110277	2.08542	Up-regulated in EBV+ BL (Down-regulated in EBV+ PTLD_DLBCL Latency type III)
206864_s_at	HRK	4.53176e-05	3.17574	Up-regulated in EBV+ BL (Down-regulated in EBV+ PTLD_DLBCL Latency type III)
206865_at	HRK	0.0105126	3.48404	Up-regulated in EBV+ BL (Down-regulated in EBV+ PTLD_DLBCL Latency type III)
207100_s_at	VAMP1	0.0109557	2.09755	Up-regulated in EBV+ BL (Down-regulated in EBV+ PTLD_DLBCL Latency type III)
207124_s_at	GNB5	0.0215431	2.3012	Up-regulated in EBV+ BL (Down-regulated in EBV+ PTLD_DLBCL Latency type III)
207216_at	TNFSF8	0.00251347	2.02549	Up-regulated in EBV+ BL (Down-regulated in EBV+ PTLD_DLBCL Latency type III)
207222_at	PLA2G10	0.0233978	2.08177	Up-regulated in EBV+ BL (Down-regulated in EBV+ PTLD_DLBCL Latency type III)
207336_at	SOX5	0.0171887	3.10796	Up-regulated in EBV+ BL (Down-regulated in EBV+ PTLD_DLBCL Latency type III)
207339_s_at	LTB	0.000232513	2.65598	Up-regulated in EBV+ BL (Down-regulated in EBV+ PTLD_DLBCL Latency type III)
207625_s_at	CBFA2T2	0.0306747	2.1208	Up-regulated in EBV+ BL (Down-regulated in EBV+ PTLD_DLBCL Latency type III)
207894_s_at	TCL6	0.000475883	2.32127	Up-regulated in EBV+ BL (Down-regulated in EBV+ PTLD_DLBCL Latency type III)
208073_x_at	TTC3	0.00601238	2.23686	Up-regulated in EBV+ BL (Down-regulated in EBV+ PTLD_DLBCL Latency type III)
208268_at	ADAM28	0.00694443	2.01724	Up-regulated in EBV+ BL (Down-regulated in EBV+ PTLD_DLBCL Latency type III)
208404_x_at	KCNJ5	0.0201702	2.53268	Up-regulated in EBV+ BL (Down-regulated in EBV+ PTLD_DLBCL Latency type III)
208415_x_at	ING1	0.0320992	2.03348	Up-regulated in EBV+ BL (Down-regulated in EBV+ PTLD_DLBCL Latency type III)
208619_at	DDB1	0.00428156	2.32152	Up-regulated in EBV+ BL (Down-regulated in EBV+ PTLD_DLBCL Latency type III)
208695_s_at	RPL39	0.000730547	2.51871	Up-regulated in EBV+ BL (Down-regulated in EBV+ PTLD_DLBCL Latency type III)
208699_x_at	TKT	9.0803e-06	2.8385	Up-regulated in EBV+ BL (Down-regulated in EBV+ PTLD_DLBCL Latency type III)
208700_s_at	TKT	2.36368e-06	3.04601	Up-regulated in EBV+ BL (Down-regulated in EBV+ PTLD_DLBCL Latency type III)
208735_s_at	CTDSP2	0.0119347	2.21422	Up-regulated in EBV+ BL (Down-regulated in EBV+ PTLD_DLBCL Latency type III)
208794_s_at	SMARCA4	0.00582623	2.19643	Up-regulated in EBV+ BL (Down-regulated in EBV+ PTLD_DLBCL Latency type III)
208806_at	CHD3	0.00527784	2.55595	Up-regulated in EBV+ BL (Down-regulated in EBV+ PTLD_DLBCL Latency type III)
208807_s_at	CHD3	0.00277311	2.41875	Up-regulated in EBV+ BL (Down-regulated in EBV+ PTLD_DLBCL Latency type III)
208855_s_at	STK24	0.00461593	2.09202	Up-regulated in EBV+ BL (Down-regulated in EBV+ PTLD_DLBCL Latency type III)
208913_at	GGA2	4.89658e-05	2.92465	Up-regulated in EBV+ BL (Down-regulated in EBV+ PTLD_DLBCL Latency type III)
208914_at	GGA2	0.00176381	2.8419	Up-regulated in EBV+ BL (Down-regulated in EBV+ PTLD_DLBCL Latency type III)
208915_s_at	GGA2	0.000130532	2.47478	Up-regulated in EBV+ BL (Down-regulated in EBV+ PTLD_DLBCL Latency type III)
208986_at	TCF12	0.00227699	2.05761	Up-regulated in EBV+ BL (Down-regulated in EBV+ PTLD_DLBCL Latency type III)
209153_s_at	TCF3	0.00221372	2.33999	Up-regulated in EBV+ BL (Down-regulated in EBV+ PTLD_DLBCL Latency type III)
209203_s_at	BICD2	0.0401989	2.33075	Up-regulated in EBV+ BL (Down-regulated in EBV+ PTLD_DLBCL Latency type III)
209306_s_at	SWAP70	0.000154961	2.36145	Up-regulated in EBV+ BL (Down-regulated in EBV+ PTLD_DLBCL Latency type III)
209307_at	SWAP70	9.42766e-05	2.4761	Up-regulated in EBV+ BL (Down-regulated in EBV+ PTLD_DLBCL Latency type III)
209441_at	RHOBTB2	0.00980303	2.23804	Up-regulated in EBV+ BL (Down-regulated in EBV+ PTLD_DLBCL Latency type III)
209484_s_at	NSL1	0.00201232	2.10377	Up-regulated in EBV+ BL (Down-regulated in EBV+ PTLD_DLBCL Latency type III)
209523_at	TAF2	1.84752e-05	2.62814	Up-regulated in EBV+ BL (Down-regulated in EBV+ PTLD_DLBCL Latency type III)
209579_s_at	MBD4	1.34856e-05	2.91425	Up-regulated in EBV+ BL (Down-regulated in EBV+ PTLD_DLBCL Latency type III)
209580_s_at	MBD4	6.49281e-07	2.77329	Up-regulated in EBV+ BL (Down-regulated in EBV+ PTLD_DLBCL Latency type III)
209590_at	BMP7	0.000352904	3.15825	Up-regulated in EBV+ BL (Down-regulated in EBV+ PTLD_DLBCL Latency type III)
209591_s_at	BMP7	0.000718369	2.98209	Up-regulated in EBV+ BL (Down-regulated in EBV+ PTLD_DLBCL Latency type III)
209664_x_at	NFATC1	0.000299957	2.52746	Up-regulated in EBV+ BL (Down-regulated in EBV+ PTLD_DLBCL Latency type III)
209764_at	MGAT3	0.00709721	2.10534	Up-regulated in EBV+ BL (Down-regulated in EBV+ PTLD_DLBCL Latency type III)
209780_at	PHTF2	0.00304833	2.10676	Up-regulated in EBV+ BL (Down-regulated in EBV+ PTLD_DLBCL Latency type III)
209791_at	PADI2	0.0137974	2.18453	Up-regulated in EBV+ BL (Down-regulated in EBV+ PTLD_DLBCL Latency type III)
209956_s_at	CAMK2B	3.44702e-05	2.26481	Up-regulated in EBV+ BL (Down-regulated in EBV+ PTLD_DLBCL Latency type III)
209995_s_at	TCL1A	6.56461e-07	2.70591	Up-regulated in EBV+ BL (Down-regulated in EBV+ PTLD_DLBCL Latency type III)
210044_s_at	LYL1	0.00967911	2.05091	Up-regulated in EBV+ BL (Down-regulated in EBV+ PTLD_DLBCL Latency type III)
210162_s_at	NFATC1	0.00333643	2.11546	Up-regulated in EBV+ BL (Down-regulated in EBV+ PTLD_DLBCL Latency type III)
210258_at	RGS13	0.00021106	2.1769	Up-regulated in EBV+ BL (Down-regulated in EBV+ PTLD_DLBCL Latency type III)
210347_s_at	BCL11A	0.000228855	2.16988	Up-regulated in EBV+ BL (Down-regulated in EBV+ PTLD_DLBCL Latency type III)
210404_x_at	CAMK2B	2.08651e-07	2.98979	Up-regulated in EBV+ BL (Down-regulated in EBV+ PTLD_DLBCL Latency type III)
210645_s_at	TTC3	0.00504393	2.14532	Up-regulated in EBV+ BL (Down-regulated in EBV+ PTLD_DLBCL Latency type III)
210658_s_at	GGA2	6.97315e-05	2.75024	Up-regulated in EBV+ BL (Down-regulated in EBV+ PTLD_DLBCL Latency type III)
210720_s_at	NECAB3	0.0076093	2.13869	Up-regulated in EBV+ BL (Down-regulated in EBV+ PTLD_DLBCL Latency type III)
210957_s_at	AFF2	2.44782e-08	3.25403	Up-regulated in EBV+ BL (Down-regulated in EBV+ PTLD_DLBCL Latency type III)
211105_s_at	NFATC1	0.00165031	2.54249	Up-regulated in EBV+ BL (Down-regulated in EBV+ PTLD_DLBCL Latency type III)
211259_s_at	BMP7	0.00439776	3.09304	Up-regulated in EBV+ BL (Down-regulated in EBV+ PTLD_DLBCL Latency type III)
211424_x_at	METTL7A	0.000392275	2.95359	Up-regulated in EBV+ BL (Down-regulated in EBV+ PTLD_DLBCL Latency type III)
211483_x_at	CAMK2B	0.00137807	2.00523	Up-regulated in EBV+ BL (Down-regulated in EBV+ PTLD_DLBCL Latency type III)
211871_x_at	GNB5	0.00284517	2.22125	Up-regulated in EBV+ BL (Down-regulated in EBV+ PTLD_DLBCL Latency type III)
211967_at	TMEM123	3.74067e-05	2.29254	Up-regulated in EBV+ BL (Down-regulated in EBV+ PTLD_DLBCL Latency type III)
212068_s_at	KIAA0515	0.0404073	2.2322	Up-regulated in EBV+ BL (Down-regulated in EBV+ PTLD_DLBCL Latency type III)
212080_at	MLL	0.00837813	2.00215	Up-regulated in EBV+ BL (Down-regulated in EBV+ PTLD_DLBCL Latency type III)
212100_s_at	POLDIP3	7.5594e-06	2.2357	Up-regulated in EBV+ BL (Down-regulated in EBV+ PTLD_DLBCL Latency type III)
212167_s_at	SMARCB1	0.000213637	2.31671	Up-regulated in EBV+ BL (Down-regulated in EBV+ PTLD_DLBCL Latency type III)
212215_at	PREPL	0.0184054	2.00084	Up-regulated in EBV+ BL (Down-regulated in EBV+ PTLD_DLBCL Latency type III)
212313_at	CHMP7	9.6771e-08	3.02807	Up-regulated in EBV+ BL (Down-regulated in EBV+ PTLD_DLBCL Latency type III)
212430_at	RBM38	0.00175774	2.14908	Up-regulated in EBV+ BL (Down-regulated in EBV+ PTLD_DLBCL Latency type III)
212458_at	SPRED2	0.00625789	2.58262	Up-regulated in EBV+ BL (Down-regulated in EBV+ PTLD_DLBCL Latency type III)
212582_at	OSBPL8	0.00783508	2.25389	Up-regulated in EBV+ BL (Down-regulated in EBV+ PTLD_DLBCL Latency type III)
212585_at	OSBPL8	6.83428e-05	2.76194	Up-regulated in EBV+ BL (Down-regulated in EBV+ PTLD_DLBCL Latency type III)
212587_s_at	PTPRC	0.00704079	2.08029	Up-regulated in EBV+ BL (Down-regulated in EBV+ PTLD_DLBCL Latency type III)
212612_at	RCOR1	3.00634e-05	2.88274	Up-regulated in EBV+ BL (Down-regulated in EBV+ PTLD_DLBCL Latency type III)
212625_at	STX10	0.00283582	2.26991	Up-regulated in EBV+ BL (Down-regulated in EBV+ PTLD_DLBCL Latency type III)
212632_at	STX7	0.000139572	2.25711	Up-regulated in EBV+ BL (Down-regulated in EBV+ PTLD_DLBCL Latency type III)
212824_at	FUBP3	0.000622552	2.2995	Up-regulated in EBV+ BL (Down-regulated in EBV+ PTLD_DLBCL Latency type III)
212825_at	PAXIP1	0.00346608	2.0503	Up-regulated in EBV+ BL (Down-regulated in EBV+ PTLD_DLBCL Latency type III)
212895_s_at	ABR	0.0223108	2.05507	Up-regulated in EBV+ BL (Down-regulated in EBV+ PTLD_DLBCL Latency type III)
212899_at	CDC2L6	0.016446	2.07232	Up-regulated in EBV+ BL (Down-regulated in EBV+ PTLD_DLBCL Latency type III)
212919_at	DCP2	1.3015e-07	2.85589	Up-regulated in EBV+ BL (Down-regulated in EBV+ PTLD_DLBCL Latency type III)
212930_at	ATP2B1	0.00376423	2.77611	Up-regulated in EBV+ BL (Down-regulated in EBV+ PTLD_DLBCL Latency type III)
213039_at	ARHGEF18	0.0012844	2.00193	Up-regulated in EBV+ BL (Down-regulated in EBV+ PTLD_DLBCL Latency type III)
213093_at	PRKCA	0.0115882	2.14238	Up-regulated in EBV+ BL (Down-regulated in EBV+ PTLD_DLBCL Latency type III)
213154_s_at	BICD2	0.00521347	2.40271	Up-regulated in EBV+ BL (Down-regulated in EBV+ PTLD_DLBCL Latency type III)
213326_at	VAMP1	0.00779025	2.05196	Up-regulated in EBV+ BL (Down-regulated in EBV+ PTLD_DLBCL Latency type III)
213329_at	SRGAP2	0.00541353	2.17455	Up-regulated in EBV+ BL (Down-regulated in EBV+ PTLD_DLBCL Latency type III)
213390_at	ZC3H4	0.00152035	2.29266	Up-regulated in EBV+ BL (Down-regulated in EBV+ PTLD_DLBCL Latency type III)
213457_at	MFHAS1	0.000555204	2.92482	Up-regulated in EBV+ BL (Down-regulated in EBV+ PTLD_DLBCL Latency type III)
213521_at	PTPN18	0.0126041	2.70607	Up-regulated in EBV+ BL (Down-regulated in EBV+ PTLD_DLBCL Latency type III)
213666_at	SEPT6	0.0450009	2.09379	Up-regulated in EBV+ BL (Down-regulated in EBV+ PTLD_DLBCL Latency type III)
213699_s_at	YWHAQ	7.44776e-05	2.03068	Up-regulated in EBV+ BL (Down-regulated in EBV+ PTLD_DLBCL Latency type III)
213720_s_at	SMARCA4	0.00322506	2.10132	Up-regulated in EBV+ BL (Down-regulated in EBV+ PTLD_DLBCL Latency type III)
213772_s_at	GGA2	0.000135002	3.00011	Up-regulated in EBV+ BL (Down-regulated in EBV+ PTLD_DLBCL Latency type III)
214047_s_at	MBD4	8.32157e-05	2.65137	Up-regulated in EBV+ BL (Down-regulated in EBV+ PTLD_DLBCL Latency type III)
214317_x_at	RPS9	0.00302395	2.18254	Up-regulated in EBV+ BL (Down-regulated in EBV+ PTLD_DLBCL Latency type III)
214352_s_at	KRAS	0.00194329	2.01196	Up-regulated in EBV+ BL (Down-regulated in EBV+ PTLD_DLBCL Latency type III)
214363_s_at	MATR3	3.02725e-06	2.59228	Up-regulated in EBV+ BL (Down-regulated in EBV+ PTLD_DLBCL Latency type III)
214712_at	RUNDC2B	0.0186889	3.10266	Up-regulated in EBV+ BL (Down-regulated in EBV+ PTLD_DLBCL Latency type III)
214769_at	CLCN4	0.0433477	2.01016	Up-regulated in EBV+ BL (Down-regulated in EBV+ PTLD_DLBCL Latency type III)
214775_at	N4BP3	0.0272065	2.11944	Up-regulated in EBV+ BL (Down-regulated in EBV+ PTLD_DLBCL Latency type III)
214800_x_at	BTF3	0.00039233	2.11641	Up-regulated in EBV+ BL (Down-regulated in EBV+ PTLD_DLBCL Latency type III)
214828_s_at	RRP7A /// RRP7B	0.0401342	2.26363	Up-regulated in EBV+ BL (Down-regulated in EBV+ PTLD_DLBCL Latency type III)
214948_s_at	TMF1	0.00458003	2.4661	Up-regulated in EBV+ BL (Down-regulated in EBV+ PTLD_DLBCL Latency type III)
214961_at	KIAA0774	0.0326981	2.72861	Up-regulated in EBV+ BL (Down-regulated in EBV+ PTLD_DLBCL Latency type III)
215030_at	GRSF1	0.0145843	2.35203	Up-regulated in EBV+ BL (Down-regulated in EBV+ PTLD_DLBCL Latency type III)
215100_at	C6orf105	0.00201948	2.12901	Up-regulated in EBV+ BL (Down-regulated in EBV+ PTLD_DLBCL Latency type III)
215134_at	PI4K2A	0.0302383	2.11658	Up-regulated in EBV+ BL (Down-regulated in EBV+ PTLD_DLBCL Latency type III)
215195_at	PRKCA	0.0398038	2.15793	Up-regulated in EBV+ BL (Down-regulated in EBV+ PTLD_DLBCL Latency type III)
215481_s_at	PEX5	0.0427464	2.63141	Up-regulated in EBV+ BL (Down-regulated in EBV+ PTLD_DLBCL Latency type III)
215716_s_at	ATP2B1	0.00434492	2.90114	Up-regulated in EBV+ BL (Down-regulated in EBV+ PTLD_DLBCL Latency type III)
215925_s_at	CD72	0.000788276	2.12481	Up-regulated in EBV+ BL (Down-regulated in EBV+ PTLD_DLBCL Latency type III)
215990_s_at	BCL6	0.00192591	2.08698	Up-regulated in EBV+ BL (Down-regulated in EBV+ PTLD_DLBCL Latency type III)
216038_x_at	DAXX	0.00181933	2.78003	Up-regulated in EBV+ BL (Down-regulated in EBV+ PTLD_DLBCL Latency type III)
216080_s_at	FADS3	0.00174034	2.05735	Up-regulated in EBV+ BL (Down-regulated in EBV+ PTLD_DLBCL Latency type III)
216364_s_at	AFF2	1.50217e-07	3.46593	Up-regulated in EBV+ BL (Down-regulated in EBV+ PTLD_DLBCL Latency type III)
216615_s_at	HTR3A	0.000292639	3.36536	Up-regulated in EBV+ BL (Down-regulated in EBV+ PTLD_DLBCL Latency type III)
216734_s_at	CXCR5	2.97807e-06	2.96917	Up-regulated in EBV+ BL (Down-regulated in EBV+ PTLD_DLBCL Latency type III)
217002_s_at	HTR3A	5.11131e-06	3.82172	Up-regulated in EBV+ BL (Down-regulated in EBV+ PTLD_DLBCL Latency type III)
217056_at	TRA@	0.00284833	2.07282	Up-regulated in EBV+ BL (Down-regulated in EBV+ PTLD_DLBCL Latency type III)
217379_at	RPL10	0.000275212	2.20423	Up-regulated in EBV+ BL (Down-regulated in EBV+ PTLD_DLBCL Latency type III)
217677_at	PLEKHA2	0.00166405	2.13534	Up-regulated in EBV+ BL (Down-regulated in EBV+ PTLD_DLBCL Latency type III)
217809_at	BZW2	8.51245e-08	2.96754	Up-regulated in EBV+ BL (Down-regulated in EBV+ PTLD_DLBCL Latency type III)
217854_s_at	POLR2E	0.000351026	2.02487	Up-regulated in EBV+ BL (Down-regulated in EBV+ PTLD_DLBCL Latency type III)
217885_at	IPO9	0.00907054	2.49382	Up-regulated in EBV+ BL (Down-regulated in EBV+ PTLD_DLBCL Latency type III)
217914_at	TPCN1	0.000247002	2.32034	Up-regulated in EBV+ BL (Down-regulated in EBV+ PTLD_DLBCL Latency type III)
217937_s_at	HDAC7	0.000962466	2.31127	Up-regulated in EBV+ BL (Down-regulated in EBV+ PTLD_DLBCL Latency type III)
217941_s_at	ERBB2IP	5.78836e-06	2.83583	Up-regulated in EBV+ BL (Down-regulated in EBV+ PTLD_DLBCL Latency type III)
217979_at	TSPAN13	0.0014631	2.19632	Up-regulated in EBV+ BL (Down-regulated in EBV+ PTLD_DLBCL Latency type III)
218081_at	C20orf27	0.0120706	2.18967	Up-regulated in EBV+ BL (Down-regulated in EBV+ PTLD_DLBCL Latency type III)
218181_s_at	MAP4K4	0.00044358	2.26236	Up-regulated in EBV+ BL (Down-regulated in EBV+ PTLD_DLBCL Latency type III)
218184_at	TULP4	0.00343621	2.14929	Up-regulated in EBV+ BL (Down-regulated in EBV+ PTLD_DLBCL Latency type III)
218308_at	TACC3	0.000929944	2.11219	Up-regulated in EBV+ BL (Down-regulated in EBV+ PTLD_DLBCL Latency type III)
218384_at	CARHSP1	0.00204756	2.47257	Up-regulated in EBV+ BL (Down-regulated in EBV+ PTLD_DLBCL Latency type III)
218458_at	GMCL1	0.00148746	2.59501	Up-regulated in EBV+ BL (Down-regulated in EBV+ PTLD_DLBCL Latency type III)
218692_at	GOLSYN	0.0064725	2.43098	Up-regulated in EBV+ BL (Down-regulated in EBV+ PTLD_DLBCL Latency type III)
218802_at	CCDC109B	0.00112927	2.25375	Up-regulated in EBV+ BL (Down-regulated in EBV+ PTLD_DLBCL Latency type III)
218862_at	ASB13	0.000872258	2.71922	Up-regulated in EBV+ BL (Down-regulated in EBV+ PTLD_DLBCL Latency type III)
219073_s_at	OSBPL10	4.59946e-06	2.54249	Up-regulated in EBV+ BL (Down-regulated in EBV+ PTLD_DLBCL Latency type III)
219076_s_at	PXMP2	0.000241934	2.31063	Up-regulated in EBV+ BL (Down-regulated in EBV+ PTLD_DLBCL Latency type III)
219112_at	RAPGEF6	0.00349524	2.8398	Up-regulated in EBV+ BL (Down-regulated in EBV+ PTLD_DLBCL Latency type III)
219155_at	PITPNC1	0.00023281	3.29114	Up-regulated in EBV+ BL (Down-regulated in EBV+ PTLD_DLBCL Latency type III)
219380_x_at	POLH	0.022499	2.35135	Up-regulated in EBV+ BL (Down-regulated in EBV+ PTLD_DLBCL Latency type III)
219396_s_at	NEIL1	0.00164133	2.646	Up-regulated in EBV+ BL (Down-regulated in EBV+ PTLD_DLBCL Latency type III)
219433_at	BCOR	1.34354e-05	2.58894	Up-regulated in EBV+ BL (Down-regulated in EBV+ PTLD_DLBCL Latency type III)
219471_at	C13orf18 /// LOC728970	4.04599e-05	2.62186	Up-regulated in EBV+ BL (Down-regulated in EBV+ PTLD_DLBCL Latency type III)
219498_s_at	BCL11A	0.00129887	2.15828	Up-regulated in EBV+ BL (Down-regulated in EBV+ PTLD_DLBCL Latency type III)
219517_at	ELL3	1.33637e-08	3.16805	Up-regulated in EBV+ BL (Down-regulated in EBV+ PTLD_DLBCL Latency type III)
219518_s_at	ELL3	2.35752e-08	3.07365	Up-regulated in EBV+ BL (Down-regulated in EBV+ PTLD_DLBCL Latency type III)
219659_at	ATP8A2	0.0157897	2.05586	Up-regulated in EBV+ BL (Down-regulated in EBV+ PTLD_DLBCL Latency type III)
219737_s_at	PCDH9	0.00380889	2.69534	Up-regulated in EBV+ BL (Down-regulated in EBV+ PTLD_DLBCL Latency type III)
219839_x_at	TCL6	0.00545319	2.23862	Up-regulated in EBV+ BL (Down-regulated in EBV+ PTLD_DLBCL Latency type III)
219840_s_at	TCL6	2.11618e-05	3.71402	Up-regulated in EBV+ BL (Down-regulated in EBV+ PTLD_DLBCL Latency type III)
219855_at	NUDT11	0.000193481	2.9146	Up-regulated in EBV+ BL (Down-regulated in EBV+ PTLD_DLBCL Latency type III)
219901_at	FGD6	0.00342094	2.4765	Up-regulated in EBV+ BL (Down-regulated in EBV+ PTLD_DLBCL Latency type III)
220068_at	VPREB3	0.00265907	2.2006	Up-regulated in EBV+ BL (Down-regulated in EBV+ PTLD_DLBCL Latency type III)
220338_at	RALGPS2	0.0408321	2.12525	Up-regulated in EBV+ BL (Down-regulated in EBV+ PTLD_DLBCL Latency type III)
220423_at	PLA2G2D	0.00141181	2.11747	Up-regulated in EBV+ BL (Down-regulated in EBV+ PTLD_DLBCL Latency type III)
220448_at	KCNK12	0.00181509	3.35636	Up-regulated in EBV+ BL (Down-regulated in EBV+ PTLD_DLBCL Latency type III)
220547_s_at	FAM35A	0.000419183	2.2208	Up-regulated in EBV+ BL (Down-regulated in EBV+ PTLD_DLBCL Latency type III)
220668_s_at	DNMT3B	0.00681988	2.73624	Up-regulated in EBV+ BL (Down-regulated in EBV+ PTLD_DLBCL Latency type III)
220739_s_at	CNNM3	0.00856	2.45167	Up-regulated in EBV+ BL (Down-regulated in EBV+ PTLD_DLBCL Latency type III)
221003_s_at	CAB39L	0.0426518	2.76492	Up-regulated in EBV+ BL (Down-regulated in EBV+ PTLD_DLBCL Latency type III)
221054_s_at	TCL6	0.00607185	3.42932	Up-regulated in EBV+ BL (Down-regulated in EBV+ PTLD_DLBCL Latency type III)
221125_s_at	KCNMB3	0.00523735	2.02751	Up-regulated in EBV+ BL (Down-regulated in EBV+ PTLD_DLBCL Latency type III)
221234_s_at	BACH2	1.7315e-06	3.01783	Up-regulated in EBV+ BL (Down-regulated in EBV+ PTLD_DLBCL Latency type III)
221538_s_at	PLXNA1	0.00918234	2.29327	Up-regulated in EBV+ BL (Down-regulated in EBV+ PTLD_DLBCL Latency type III)
221624_at	TCL6	0.000175446	3.20727	Up-regulated in EBV+ BL (Down-regulated in EBV+ PTLD_DLBCL Latency type III)
221746_at	UBL4A	0.00195683	2.35369	Up-regulated in EBV+ BL (Down-regulated in EBV+ PTLD_DLBCL Latency type III)
221777_at	C12orf52	0.000225823	2.2992	Up-regulated in EBV+ BL (Down-regulated in EBV+ PTLD_DLBCL Latency type III)
221810_at	RAB15	0.00776428	2.94452	Up-regulated in EBV+ BL (Down-regulated in EBV+ PTLD_DLBCL Latency type III)
221908_at	RNFT2	0.00448669	2.60425	Up-regulated in EBV+ BL (Down-regulated in EBV+ PTLD_DLBCL Latency type III)
222471_s_at	KCMF1	0.00477181	2.04473	Up-regulated in EBV+ BL (Down-regulated in EBV+ PTLD_DLBCL Latency type III)
222473_s_at	ERBB2IP	0.00421679	2.61068	Up-regulated in EBV+ BL (Down-regulated in EBV+ PTLD_DLBCL Latency type III)
222547_at	MAP4K4	0.000732835	2.33641	Up-regulated in EBV+ BL (Down-regulated in EBV+ PTLD_DLBCL Latency type III)
222548_s_at	MAP4K4	0.000650645	2.29146	Up-regulated in EBV+ BL (Down-regulated in EBV+ PTLD_DLBCL Latency type III)
223287_s_at	FOXP1	2.97579e-06	3.0807	Up-regulated in EBV+ BL (Down-regulated in EBV+ PTLD_DLBCL Latency type III)
223311_s_at	MTA3	0.000117035	2.42203	Up-regulated in EBV+ BL (Down-regulated in EBV+ PTLD_DLBCL Latency type III)
223391_at	SGPP1	0.000115181	2.47691	Up-regulated in EBV+ BL (Down-regulated in EBV+ PTLD_DLBCL Latency type III)
223503_at	TMEM163	0.000942663	2.36999	Up-regulated in EBV+ BL (Down-regulated in EBV+ PTLD_DLBCL Latency type III)
223522_at	C9orf45	0.0453426	2.60676	Up-regulated in EBV+ BL (Down-regulated in EBV+ PTLD_DLBCL Latency type III)
223566_s_at	BCOR	0.00773254	2.17621	Up-regulated in EBV+ BL (Down-regulated in EBV+ PTLD_DLBCL Latency type III)
223624_at	ANUBL1	0.0497141	2.24101	Up-regulated in EBV+ BL (Down-regulated in EBV+ PTLD_DLBCL Latency type III)
223689_at	IGF2BP1	0.041306	2.73338	Up-regulated in EBV+ BL (Down-regulated in EBV+ PTLD_DLBCL Latency type III)
223916_s_at	BCOR	0.0237807	2.26036	Up-regulated in EBV+ BL (Down-regulated in EBV+ PTLD_DLBCL Latency type III)
223936_s_at	FOXP1	0.000511448	2.34867	Up-regulated in EBV+ BL (Down-regulated in EBV+ PTLD_DLBCL Latency type III)
223937_at	FOXP1	0.0452122	2.87837	Up-regulated in EBV+ BL (Down-regulated in EBV+ PTLD_DLBCL Latency type III)
224509_s_at	RTN4IP1	0.00143812	2.56107	Up-regulated in EBV+ BL (Down-regulated in EBV+ PTLD_DLBCL Latency type III)
224591_at	HP1BP3	0.000301364	2.34299	Up-regulated in EBV+ BL (Down-regulated in EBV+ PTLD_DLBCL Latency type III)
224592_x_at	HP1BP3	0.000310573	2.06895	Up-regulated in EBV+ BL (Down-regulated in EBV+ PTLD_DLBCL Latency type III)
224688_at	C7orf42	0.000156676	2.32726	Up-regulated in EBV+ BL (Down-regulated in EBV+ PTLD_DLBCL Latency type III)
224735_at	CYBASC3	9.18818e-06	3.15802	Up-regulated in EBV+ BL (Down-regulated in EBV+ PTLD_DLBCL Latency type III)
224789_at	WDR40A	0.000324567	3.17605	Up-regulated in EBV+ BL (Down-regulated in EBV+ PTLD_DLBCL Latency type III)
224810_s_at	ANKRD13A	0.000347388	2.4998	Up-regulated in EBV+ BL (Down-regulated in EBV+ PTLD_DLBCL Latency type III)
224837_at	FOXP1	0.00046609	2.22469	Up-regulated in EBV+ BL (Down-regulated in EBV+ PTLD_DLBCL Latency type III)
224838_at	FOXP1	0.000214612	2.47029	Up-regulated in EBV+ BL (Down-regulated in EBV+ PTLD_DLBCL Latency type III)
224910_at	CARHSP1	0.000456908	2.40849	Up-regulated in EBV+ BL (Down-regulated in EBV+ PTLD_DLBCL Latency type III)
224928_at	SETD7	5.54126e-06	2.66871	Up-regulated in EBV+ BL (Down-regulated in EBV+ PTLD_DLBCL Latency type III)
225000_at	PRKAR2A	0.00931516	2.06833	Up-regulated in EBV+ BL (Down-regulated in EBV+ PTLD_DLBCL Latency type III)
225007_at	G3BP1	0.000995519	2.37572	Up-regulated in EBV+ BL (Down-regulated in EBV+ PTLD_DLBCL Latency type III)
225011_at	PRKAR2A	0.0190631	2.11353	Up-regulated in EBV+ BL (Down-regulated in EBV+ PTLD_DLBCL Latency type III)
225036_at	SHB /// TOMM5	0.000325812	2.48642	Up-regulated in EBV+ BL (Down-regulated in EBV+ PTLD_DLBCL Latency type III)
225068_at	KLHL12	0.0305468	2.17907	Up-regulated in EBV+ BL (Down-regulated in EBV+ PTLD_DLBCL Latency type III)
225117_at	KIAA1267	0.00329132	2.14354	Up-regulated in EBV+ BL (Down-regulated in EBV+ PTLD_DLBCL Latency type III)
225135_at	SIN3A	0.00998002	2.2505	Up-regulated in EBV+ BL (Down-regulated in EBV+ PTLD_DLBCL Latency type III)
225136_at	PLEKHA2	2.37758e-05	2.8574	Up-regulated in EBV+ BL (Down-regulated in EBV+ PTLD_DLBCL Latency type III)
225154_at	SYAP1	0.044489	2.00738	Up-regulated in EBV+ BL (Down-regulated in EBV+ PTLD_DLBCL Latency type III)
225172_at	CRAMP1L /// HN1L	0.0473777	2.10022	Up-regulated in EBV+ BL (Down-regulated in EBV+ PTLD_DLBCL Latency type III)
225192_at	C10orf46	5.88991e-05	2.27918	Up-regulated in EBV+ BL (Down-regulated in EBV+ PTLD_DLBCL Latency type III)
225219_at	SMAD5	1.12875e-05	2.31545	Up-regulated in EBV+ BL (Down-regulated in EBV+ PTLD_DLBCL Latency type III)
225223_at	SMAD5	0.00113795	2.28758	Up-regulated in EBV+ BL (Down-regulated in EBV+ PTLD_DLBCL Latency type III)
225229_at	AFF4	0.00273061	2.0693	Up-regulated in EBV+ BL (Down-regulated in EBV+ PTLD_DLBCL Latency type III)
225232_at	MTMR12	0.000615524	2.76231	Up-regulated in EBV+ BL (Down-regulated in EBV+ PTLD_DLBCL Latency type III)
225234_at	CBL	0.0125988	2.79202	Up-regulated in EBV+ BL (Down-regulated in EBV+ PTLD_DLBCL Latency type III)
225246_at	STIM2	0.00162467	2.61128	Up-regulated in EBV+ BL (Down-regulated in EBV+ PTLD_DLBCL Latency type III)
225276_at	GSPT1	0.00263944	2.02002	Up-regulated in EBV+ BL (Down-regulated in EBV+ PTLD_DLBCL Latency type III)
225298_at	PNKD	0.0136798	2.66091	Up-regulated in EBV+ BL (Down-regulated in EBV+ PTLD_DLBCL Latency type III)
225393_at	GATAD2B	0.0175234	2.12726	Up-regulated in EBV+ BL (Down-regulated in EBV+ PTLD_DLBCL Latency type III)
225473_at	C20orf117	0.0377718	2.6582	Up-regulated in EBV+ BL (Down-regulated in EBV+ PTLD_DLBCL Latency type III)
225478_at	MFHAS1	2.3786e-05	3.19814	Up-regulated in EBV+ BL (Down-regulated in EBV+ PTLD_DLBCL Latency type III)
225479_at	LRRC58	0.00294054	2.49346	Up-regulated in EBV+ BL (Down-regulated in EBV+ PTLD_DLBCL Latency type III)
225570_at	SLC41A1	0.0251669	2.09615	Up-regulated in EBV+ BL (Down-regulated in EBV+ PTLD_DLBCL Latency type III)
225637_at	DEF8	0.000178391	2.89606	Up-regulated in EBV+ BL (Down-regulated in EBV+ PTLD_DLBCL Latency type III)
225692_at	CAMTA1	0.0112368	2.29022	Up-regulated in EBV+ BL (Down-regulated in EBV+ PTLD_DLBCL Latency type III)
225796_at	PXK	3.2666e-07	3.00121	Up-regulated in EBV+ BL (Down-regulated in EBV+ PTLD_DLBCL Latency type III)
225982_at	UBTF	0.00606481	2.27794	Up-regulated in EBV+ BL (Down-regulated in EBV+ PTLD_DLBCL Latency type III)
226153_s_at	CNOT6L	0.000388327	2.52558	Up-regulated in EBV+ BL (Down-regulated in EBV+ PTLD_DLBCL Latency type III)
226158_at	KLHL24	0.00170005	2.08887	Up-regulated in EBV+ BL (Down-regulated in EBV+ PTLD_DLBCL Latency type III)
226206_at	MAFK	0.0178051	2.15482	Up-regulated in EBV+ BL (Down-regulated in EBV+ PTLD_DLBCL Latency type III)
226249_at	SNX30	0.00632712	2.07976	Up-regulated in EBV+ BL (Down-regulated in EBV+ PTLD_DLBCL Latency type III)
226265_at	QSER1	0.000401033	2.15932	Up-regulated in EBV+ BL (Down-regulated in EBV+ PTLD_DLBCL Latency type III)
226308_at	NY-SAR-48	0.00137556	2.02561	Up-regulated in EBV+ BL (Down-regulated in EBV+ PTLD_DLBCL Latency type III)
226431_at	FAM117B	0.0001843	2.49609	Up-regulated in EBV+ BL (Down-regulated in EBV+ PTLD_DLBCL Latency type III)
226454_at	MARCH9	0.025063	2.1913	Up-regulated in EBV+ BL (Down-regulated in EBV+ PTLD_DLBCL Latency type III)
226456_at	C16orf75	0.00339951	2.28371	Up-regulated in EBV+ BL (Down-regulated in EBV+ PTLD_DLBCL Latency type III)
226473_at	CBX2	0.000500028	2.956	Up-regulated in EBV+ BL (Down-regulated in EBV+ PTLD_DLBCL Latency type III)
226563_at	SMAD2	0.00106564	2.42533	Up-regulated in EBV+ BL (Down-regulated in EBV+ PTLD_DLBCL Latency type III)
226739_at	RNF169	0.000380141	2.05122	Up-regulated in EBV+ BL (Down-regulated in EBV+ PTLD_DLBCL Latency type III)
226799_at	FGD6	0.00240306	2.47359	Up-regulated in EBV+ BL (Down-regulated in EBV+ PTLD_DLBCL Latency type III)
226852_at	MTA3	0.00936842	2.21161	Up-regulated in EBV+ BL (Down-regulated in EBV+ PTLD_DLBCL Latency type III)
226913_s_at	SOX8	0.0490352	3.81278	Up-regulated in EBV+ BL (Down-regulated in EBV+ PTLD_DLBCL Latency type III)
227083_at	B3GALTL	0.011177	2.13009	Up-regulated in EBV+ BL (Down-regulated in EBV+ PTLD_DLBCL Latency type III)
227100_at	B3GALTL	0.00897435	2.68412	Up-regulated in EBV+ BL (Down-regulated in EBV+ PTLD_DLBCL Latency type III)
227173_s_at	BACH2	2.36074e-05	3.10821	Up-regulated in EBV+ BL (Down-regulated in EBV+ PTLD_DLBCL Latency type III)
227198_at	AFF3	2.95013e-06	2.89462	Up-regulated in EBV+ BL (Down-regulated in EBV+ PTLD_DLBCL Latency type III)
227224_at	RALGPS2	0.0010141	2.0147	Up-regulated in EBV+ BL (Down-regulated in EBV+ PTLD_DLBCL Latency type III)
227230_s_at	KIAA1211	0.00628908	2.47273	Up-regulated in EBV+ BL (Down-regulated in EBV+ PTLD_DLBCL Latency type III)
227231_at	KIAA1211	0.000689619	3.26234	Up-regulated in EBV+ BL (Down-regulated in EBV+ PTLD_DLBCL Latency type III)
227247_at	PLEKHA8	0.0251875	2.39257	Up-regulated in EBV+ BL (Down-regulated in EBV+ PTLD_DLBCL Latency type III)
227336_at	DTX1	1.43534e-06	2.82209	Up-regulated in EBV+ BL (Down-regulated in EBV+ PTLD_DLBCL Latency type III)
227344_at	IKZF1	0.00732378	2.16014	Up-regulated in EBV+ BL (Down-regulated in EBV+ PTLD_DLBCL Latency type III)
227346_at	IKZF1	0.000368178	2.693	Up-regulated in EBV+ BL (Down-regulated in EBV+ PTLD_DLBCL Latency type III)
227377_at	IGF2BP1	0.0263535	2.92944	Up-regulated in EBV+ BL (Down-regulated in EBV+ PTLD_DLBCL Latency type III)
227406_at	GABPB1	0.0286256	2.21155	Up-regulated in EBV+ BL (Down-regulated in EBV+ PTLD_DLBCL Latency type III)
227428_at	GABPA	0.000146148	3.18462	Up-regulated in EBV+ BL (Down-regulated in EBV+ PTLD_DLBCL Latency type III)
227756_at	FAM81A /// LOC100130999	0.00562813	2.19639	Up-regulated in EBV+ BL (Down-regulated in EBV+ PTLD_DLBCL Latency type III)
227945_at	TBC1D1	0.0408823	2.41223	Up-regulated in EBV+ BL (Down-regulated in EBV+ PTLD_DLBCL Latency type III)
227968_at	PDDC1	0.000786564	2.71758	Up-regulated in EBV+ BL (Down-regulated in EBV+ PTLD_DLBCL Latency type III)
228012_at	MATR3	0.00716571	2.13357	Up-regulated in EBV+ BL (Down-regulated in EBV+ PTLD_DLBCL Latency type III)
228146_at	C17orf51	0.0336378	2.01366	Up-regulated in EBV+ BL (Down-regulated in EBV+ PTLD_DLBCL Latency type III)
228167_at	KLHL6	0.000287143	2.15801	Up-regulated in EBV+ BL (Down-regulated in EBV+ PTLD_DLBCL Latency type III)
228204_at	PSMB4	0.00346892	2.02779	Up-regulated in EBV+ BL (Down-regulated in EBV+ PTLD_DLBCL Latency type III)
228299_at	KCTD20	0.000612406	2.35952	Up-regulated in EBV+ BL (Down-regulated in EBV+ PTLD_DLBCL Latency type III)
228523_at	NANOS1	0.0252948	2.00796	Up-regulated in EBV+ BL (Down-regulated in EBV+ PTLD_DLBCL Latency type III)
228654_at	SPIN4	0.00304556	2.35742	Up-regulated in EBV+ BL (Down-regulated in EBV+ PTLD_DLBCL Latency type III)
228745_at	SGTB	0.00224886	2.3383	Up-regulated in EBV+ BL (Down-regulated in EBV+ PTLD_DLBCL Latency type III)
228776_at	GJC1	0.0051967	2.25194	Up-regulated in EBV+ BL (Down-regulated in EBV+ PTLD_DLBCL Latency type III)
228984_at	KIAA1394	0.00797524	2.00937	Up-regulated in EBV+ BL (Down-regulated in EBV+ PTLD_DLBCL Latency type III)
229019_at	ZNF385B	0.0148794	2.64528	Up-regulated in EBV+ BL (Down-regulated in EBV+ PTLD_DLBCL Latency type III)
229034_at	SOBP	0.000497568	2.03473	Up-regulated in EBV+ BL (Down-regulated in EBV+ PTLD_DLBCL Latency type III)
229414_at	PITPNC1	0.00194899	2.51105	Up-regulated in EBV+ BL (Down-regulated in EBV+ PTLD_DLBCL Latency type III)
229474_at	MICAL3	0.0361205	2.08457	Up-regulated in EBV+ BL (Down-regulated in EBV+ PTLD_DLBCL Latency type III)
229513_at	STRBP	0.0390196	2.04425	Up-regulated in EBV+ BL (Down-regulated in EBV+ PTLD_DLBCL Latency type III)
229515_at	PAWR	0.00233117	2.08451	Up-regulated in EBV+ BL (Down-regulated in EBV+ PTLD_DLBCL Latency type III)
229656_s_at	FLJ42562	1.44497e-07	3.14007	Up-regulated in EBV+ BL (Down-regulated in EBV+ PTLD_DLBCL Latency type III)
229726_at	GRAP	0.0111964	2.23012	Up-regulated in EBV+ BL (Down-regulated in EBV+ PTLD_DLBCL Latency type III)
230078_at	RAPGEF6	1.75919e-07	3.31416	Up-regulated in EBV+ BL (Down-regulated in EBV+ PTLD_DLBCL Latency type III)
230193_at	WDR66	0.001851	2.32176	Up-regulated in EBV+ BL (Down-regulated in EBV+ PTLD_DLBCL Latency type III)
230469_at	RTKN2	0.0116121	2.13934	Up-regulated in EBV+ BL (Down-regulated in EBV+ PTLD_DLBCL Latency type III)
230624_at	SLC25A27	0.00886946	2.36403	Up-regulated in EBV+ BL (Down-regulated in EBV+ PTLD_DLBCL Latency type III)
230777_s_at	PRDM15	0.000631696	2.62268	Up-regulated in EBV+ BL (Down-regulated in EBV+ PTLD_DLBCL Latency type III)
230983_at	FAM129C	1.87149e-05	3.41974	Up-regulated in EBV+ BL (Down-regulated in EBV+ PTLD_DLBCL Latency type III)
231532_at	NCAM1	0.00184361	2.53018	Up-regulated in EBV+ BL (Down-regulated in EBV+ PTLD_DLBCL Latency type III)
231656_x_at	OSBPL10	0.0173866	2.3295	Up-regulated in EBV+ BL (Down-regulated in EBV+ PTLD_DLBCL Latency type III)
231734_at	RBP2	0.0036069	3.08424	Up-regulated in EBV+ BL (Down-regulated in EBV+ PTLD_DLBCL Latency type III)
231810_at	BRI3BP	5.40413e-05	2.58347	Up-regulated in EBV+ BL (Down-regulated in EBV+ PTLD_DLBCL Latency type III)
231931_at	PRDM15	0.00186233	2.28056	Up-regulated in EBV+ BL (Down-regulated in EBV+ PTLD_DLBCL Latency type III)
232060_at	ROR1	0.0301219	2.12031	Up-regulated in EBV+ BL (Down-regulated in EBV+ PTLD_DLBCL Latency type III)
233852_at	POLH	0.000818979	2.34508	Up-regulated in EBV+ BL (Down-regulated in EBV+ PTLD_DLBCL Latency type III)
234140_s_at	STIM2	2.32466e-05	3.07256	Up-regulated in EBV+ BL (Down-regulated in EBV+ PTLD_DLBCL Latency type III)
235089_at	FBXL20	0.00731733	2.28115	Up-regulated in EBV+ BL (Down-regulated in EBV+ PTLD_DLBCL Latency type III)
235195_at	FBXW2	0.0100399	2.19973	Up-regulated in EBV+ BL (Down-regulated in EBV+ PTLD_DLBCL Latency type III)
235296_at	EIF5A2	0.0293995	2.27881	Up-regulated in EBV+ BL (Down-regulated in EBV+ PTLD_DLBCL Latency type III)
235444_at	FOXP1	0.0340045	2.03355	Up-regulated in EBV+ BL (Down-regulated in EBV+ PTLD_DLBCL Latency type III)
235451_at	SMAD5	0.00125487	2.1107	Up-regulated in EBV+ BL (Down-regulated in EBV+ PTLD_DLBCL Latency type III)
235982_at	FCRL1	0.000502734	2.13152	Up-regulated in EBV+ BL (Down-regulated in EBV+ PTLD_DLBCL Latency type III)
236061_at	PRDM15	0.00690608	2.03406	Up-regulated in EBV+ BL (Down-regulated in EBV+ PTLD_DLBCL Latency type III)
236123_at	ST7L	0.0474461	2.29311	Up-regulated in EBV+ BL (Down-regulated in EBV+ PTLD_DLBCL Latency type III)
236459_at	PRKCE	0.0282903	2.36702	Up-regulated in EBV+ BL (Down-regulated in EBV+ PTLD_DLBCL Latency type III)
236796_at	BACH2	0.00487686	2.7664	Up-regulated in EBV+ BL (Down-regulated in EBV+ PTLD_DLBCL Latency type III)
236824_at	TMEM132B	0.0467985	2.42118	Up-regulated in EBV+ BL (Down-regulated in EBV+ PTLD_DLBCL Latency type III)
237297_at	FAM53B	0.0289698	2.28551	Up-regulated in EBV+ BL (Down-regulated in EBV+ PTLD_DLBCL Latency type III)
238013_at	PLEKHA2	0.000284111	2.08648	Up-regulated in EBV+ BL (Down-regulated in EBV+ PTLD_DLBCL Latency type III)
238649_at	PITPNC1	0.00716467	2.4354	Up-regulated in EBV+ BL (Down-regulated in EBV+ PTLD_DLBCL Latency type III)
238789_at	KANK1	0.00119202	3.08119	Up-regulated in EBV+ BL (Down-regulated in EBV+ PTLD_DLBCL Latency type III)
238802_at	TYSND1	0.00180132	2.15312	Up-regulated in EBV+ BL (Down-regulated in EBV+ PTLD_DLBCL Latency type III)
238940_at	KLF12	0.0230753	2.31261	Up-regulated in EBV+ BL (Down-regulated in EBV+ PTLD_DLBCL Latency type III)
239704_at	RNF144B	0.035659	2.47532	Up-regulated in EBV+ BL (Down-regulated in EBV+ PTLD_DLBCL Latency type III)
239964_at	TCL6	0.00678063	2.86077	Up-regulated in EBV+ BL (Down-regulated in EBV+ PTLD_DLBCL Latency type III)
241819_at	TNFSF8	0.00896612	2.02823	Up-regulated in EBV+ BL (Down-regulated in EBV+ PTLD_DLBCL Latency type III)
241854_at	DNASE1	0.0430604	2.6613	Up-regulated in EBV+ BL (Down-regulated in EBV+ PTLD_DLBCL Latency type III)
242260_at	MATR3	0.0426901	2.04354	Up-regulated in EBV+ BL (Down-regulated in EBV+ PTLD_DLBCL Latency type III)
242785_at	FLJ42562	6.72887e-05	2.83921	Up-regulated in EBV+ BL (Down-regulated in EBV+ PTLD_DLBCL Latency type III)
243502_at	GJC1	0.00845656	2.95009	Up-regulated in EBV+ BL (Down-regulated in EBV+ PTLD_DLBCL Latency type III)
243764_at	VSIG1	0.000271666	2.0397	Up-regulated in EBV+ BL (Down-regulated in EBV+ PTLD_DLBCL Latency type III)
243967_at	AFF3	0.0063506	2.52212	Up-regulated in EBV+ BL (Down-regulated in EBV+ PTLD_DLBCL Latency type III)
243968_x_at	FCRL1	0.000292051	2.09975	Up-regulated in EBV+ BL (Down-regulated in EBV+ PTLD_DLBCL Latency type III)
244396_at	G3BP1	0.00317128	2.53506	Up-regulated in EBV+ BL (Down-regulated in EBV+ PTLD_DLBCL Latency type III)
38149_at	ARHGAP25	0.000911804	2.02715	Up-regulated in EBV+ BL (Down-regulated in EBV+ PTLD_DLBCL Latency type III)
39318_at	TCL1A	1.61192e-06	2.63138	Up-regulated in EBV+ BL (Down-regulated in EBV+ PTLD_DLBCL Latency type III)
44065_at	C12orf52	0.00562886	2.21431	Up-regulated in EBV+ BL (Down-regulated in EBV+ PTLD_DLBCL Latency type III)
44790_s_at	C13orf18 /// LOC728970	3.05174e-05	2.64008	Up-regulated in EBV+ BL (Down-regulated in EBV+ PTLD_DLBCL Latency type III)
47550_at	LZTS1	0.0424762	2.70817	Up-regulated in EBV+ BL (Down-regulated in EBV+ PTLD_DLBCL Latency type III)
50314_i_at	C20orf27	0.00116418	2.2491	Up-regulated in EBV+ BL (Down-regulated in EBV+ PTLD_DLBCL Latency type III)
59697_at	RAB15	0.0406963	2.38225	Up-regulated in EBV+ BL (Down-regulated in EBV+ PTLD_DLBCL Latency type III)
